# Supplementary material for: Comparative genomics provides insights into the lifestyle and reveals functional heterogeneity of dark septate endophytic fungi
Source: Sci Rep. 2018 Apr 20;8:6321. doi: 10.1038/s41598-018-24686-4 (PMC5910433; doi:10.1038/s41598-018-24686-4)
Supplement: Supplementary file 2 — Dataset 1 [file 41598_2018_24686_MOESM2_ESM.xlsx]

## Sheet: Table_S1_genomes
Table S1 Genome statistics of the 34 ascomycetes analyzed in this study.
	Organism information								Genome Assembly											External gene models / length (bp) of								Description					ESTs
	Name of fungi	abbr.	Class	Order	Lifestyle1	Host	Strategy	Publication	GC content	Genome Assembly size (Mbp)	Sequencing read coverage depth	# of contigs	# of scaffolds	# of scaffolds >= 2Kbp	Scaffold N50	Scaffold L50 (Mbp)	# of gaps	% of scaffold length in gaps	Three largest Scaffolds (Mbp)	Average				Median				Average			Median
																				gene	transcript	exon	intron	gene	transcript	exon	intron	protein length (aa)	exons per gene	# of gene models	protein length (aa)	exons per gene	# sequences total	# mapped to genome	% mapped to genome
1	Alternaria brassicicola	Altbr1	Dothideomycetes	Pleosporales	PP	Brassica sp.	necrotrophic	Ohm RA et al., 2012	50.5	30.3	-	-	-	-	-	-	-	-	-	-	-	-	-	-	-	-	-	-	-	10688	-	-	-	-	-
2	Ascocoryne sarcoides NRRL50072	Ascsa1	Leotiomycetes	Helotiales	S			Gianoulis TA et al., 2012	45	34.17	38x	219	219	193	27	0.4	0	0	1,15; 1,02; 0,93	1695	1491	493	103	1388	1227	277	58	497	3.03	10672	409	3	-	-	-
3	Aspergillus niger ATCC 1015 v4.0	Aspni7	Eurotiomycetes	Eurotiales	S			Andersen MR et al., 2011	-	34.85	8,9x	24	24	24	6	1.94	0	0	3,77; 3,76; 3,32	1861	1634	483	97	1567	1392	274	64	495	3.38	11910	415	3	-	-	-
4	Aureobasidium pullulans var. pullulans EXF-150	Aurpu1	Dothideomycetes	Dothideales	S			Gostincar C et al., 2014	50.02	29.62	172,5x	209	186	103	10	1.17	23	0.001	2,69; 2,12; 1,90	1629	1512	609	81	1399	1297	369	57	444	2.48	11866	369	2	27547	25427	0.923
5	Baudoinia compniacensis UAMH 10762 (4089826)	Bauco1	Dothideomycetes	Capnodiales	S		sooty mold	Ohm RA et al., 2012	-	21.88	43,53x	35	19	19	7	1.3	16	0	2,03; 2,03; 1,80	1548	1460	681	79	1323	1236	415	60	417	2.14	10513	338	2	28083	26894	0.958
6	Beauveria bassiana ARSEF 2860	Beaba1	Sordariomycetes	Hypocreales	AP/(E?)	insects	pathogenic	Xiao G et al., 2012	51.5	33.69	28x	1226	235	173	13	0.73	991	0.003	2,08; 1,96; 1,74	1674	1500	549	102	1410	1257	285	66	500	2.73	10364	419	2	-	-	-
7	Blumeria graminis f.sp. hordei DH14	Blugr1	Leotiomycetes	Erysiphales	PP	cereals (e.g. barley)	obligate biotrophic	Spanu PD et al., 2010	44	118.73	5x	11503	6843	989	18	2.03	4660	0.259	9,69; 6,65; 5,19	1711	1455	526	70	1413	1176	284	55	485	2.77	6470	392	2	-	-	-
8	Botrytis cinerea v1.0	Botci1	Leotiomycetes	Helotiales	PP	broad host range	necrotrophic	Staats M et al., 2012	42.75	42.66	-	4534	588	318	50	0.26	3946	0.091	1,31; 1,01; 0,93	1229	1005	381	139	968	744	190	76	334	2.64	16447	247	2	-	-	-
9	Cadophora sp. DSE1049 v1.	Cadsp1	Leotiomycetes	Helotiales	DSE			this study	-	70.46	79,2x	1294	1193	1092	71	0.24	101	0.001	1,38; 1,24; 1,23	1583	1401	460	91	1358	1200	292	58	409	3.04	22766	338	3	39120	38428	0.982
10	Cladosporium fulvum v1.0	Clafu1	Dothideomycetes	Capnodiales	PP	tomato	biotrophic	de Wit PJ et al., 2012	48.8	61.11	-	5382	4865	2664	250	0.06	517	0.005	0,53; 0,53; 0,33	1416	1295	595	104	1149	1053	336	58	432	2.18	14127	351	2	-	-	-
11	Cochliobolus sativus ND90Pr v1.0	Cocsa1	Dothideomycetes	Pleosporales	PP	grasses	heminecrotrophic2	Ohm RA etal 2012	-	34.42	42,43x	478	157	157	7	1.79	321	0.035	3,64; 3,03; 2,70	1691	1545	587	91	1460	1322	361	58	444	2.63	12250	367	2	214773	28700	0.134
12	Colletotrichum (Glomerella) graminicola M1.001	Colgr1	Sordariomycetes	Hypocreales	PP	grasses (e.g. maize)	hemibiotrophic	O'Connell RJ et al., 2012	-	51.6	9x	1151	653	653	27	0.58	498	0.014	1.82, 1.61, 1.44	1546	1399	510	86	1313	1164	279	65	466	2.75	12006	387	2	-	-	-
13	Cordyceps militaris CM01	Cormi1	Sordariomycetes	Hypocreales	AP/(E?)	insects	pathogenic	Zheng P et al., 2011	51.4	32.27	147x	597	32	13	3	4.55	565	0.002	6.26, 5.42, 4.55	1743	1517	507	115	1461	1287	249	66	506	2.99	9651	429	3	-	-	-
14	Fusarium graminearum v1.0	Fusgr1	Sordariomycetes	Hypocreales	PP	grasses (e.g. wheat)	necrotrophic	Cuomo CA et al., 2007	48.3	36.45	-	433	31	31	3	5.35	402	0.006	8.93, 5.45, 5.35	1582	1430	508	86	1355	1206	284	58	445	2.82	13322	366	2	-	-	-
15	Fusarium oxysporum v1.0	Fusox1	Sordariomycetes	Hypocreales	PP	broad host range	necrotrophic	Ma LJ et al., 2010	-	61.36	-	1362	114	112	11	1.98	1248	0.023	4.36, 4.03, 3.31	1520	1348	498	103	1293	1125	288	60	407	2.7	17708	338	2	-	-	-
16	Hysterium pulicare	Hyspu1	Dothideomycetes	Hysteriales	S			Ohm RA et al., 2012	-	38.43	-	1235	586	363	49	0.24	649	0.004	0.91, 0.89, 0.77	1727	1527	483	95	1403	1248	271	60	509	42445	12352	416	3	-	-	-
17	Leptosphaeria maculans	Lepmu1	Dothideomycetes	Pleosporales	PP	oilseed rape	necrotrophic	Rouxel T et al., 2011	44.1	44.89	42613x	1578	41	41	10	1.77	1537	0.025	4.26, 3.38, 2.94	1446	1258	446	105	1162	1002	214	65	419	2.82	12469	334	2	-	-	-
18	Magnaporthe grisea v1.0	Maggr1	Sordariomycetes	Magnaporthales	PP	rice	heminecrotrophic	Dean RA et al., 2005	55	41.7	-	906	30	30	6	2.89	876	0.004	4.43, 4.26, 4.21	1754	1537	553	124	1503	1300	316	90	481	2.78	11054	397	2	-	-	-
19	Marssonina brunnea f. sp. multigermtubi MB_m1	Marbr1	Leotiomycetes	Helotiales	PP	poplar	necrotrophic?	Zhu S et al., 2012	-	51.95	34x	2415	89	64	11	1.6	2326	0.004	5.19, 3.19, 2.65	1783	1491	430	120	1445	1200	225	68	497	3.47	10027	400	3	-	-	-
20	Metarhizium robertsii ARSEF 23	Metan1	Sordariomycetes	Hypocreales	AP/(E?)	insects	pathogenic	Gao Q et al., 2011	51.5	39.15	100x	1116	176	130	7	1.96	940	0.003	6.17, 3.41, 2.58	1701	1521	568	109	1405	1251	322	70	507	2.68	10583	417	2	-	-	-
21	Neurospora crassa OR74A v2.0	Neucr2	Sordariomycetes	Sordariales	S			Galagan JE et al., 2003	49.9	41.04	>20x	411	20	19	3	6	391	0.001	9.80, 6.44, 6.00	2482	2266	794	118	2200	1986	499	77	522	2.86	10785	430	3	-	-	-
22	Oidiodendron maius Zn v1.0	Oidma1	Leotiomycetes	Helotiales	M			Kohler A et al., 2015	-	46.43	28,70x	387	100	100	8	1.95	287	0.004	6.61, 3.15, 3.00	1578	1401	472	91	1342	1187	291	58	429	2.97	16703	358	3	-	-	-
23	Paracoccidioides brasiliensis Pb03	Parbr1	Eurotiomycetes	Onygenales	HP	human	systemic mycosis	Desjardins CA et al., 2011	44.5	29.06	8,9x	552	65	65	6	1.88	487	0.009	3.65, 3.00, 2.98	1833	1486	426	142	1578	1242	207	89	495	3.49	7876	414	3	-	-	-
24	Penicillium chrysogenum Wisconsin 54-1255	Pench1	Eurotiomycetes	Eurotiales	S			v den Berg MA et al., 2008	48.9	32.22	9,8x	242	49	22	4	3.89	193	0.001	6.39, 5.62, 3.99	1514	1333	434	89	1278	1092	218	63	444	3.07	13671	364	3	-	-	-
25	Periconia macrospinosa DSE2036 v1.0	Perma1	Dothideomycetes	Pleosporales	DSE			this study	-	54.99	139,4x	2470	1566	1217	101	0.14	904	0.018	1.32, 0.77, 0.70	1564	1418	537	91	1340	1202	338	61	411	2.64	18750	337	2	40915	38019	0.929
26	Pyrenophora teres f. teres	Pyrtt1	Dothideomycetes	Pleosporales	PP	barley	necrotrophic	Ellwood SR et al., 2010	48	33.58	20x	6424	6412	1428	274	0.04	12	0	0.30, 0.22, 0.18	1525	1390	555	92	1256	1146	312	56	463	2.5	11799	382	2	-	-	-
27	Pyronema confluens CBS100304	Pyrco1	Pezizomycetes	Pezizales	S			Traeger S et al., 2013	47.8	50.3	-	1865	1588	1283	111	0.14	277	0.001	0.60, 0.47, 0.47	1674	1093	407	98	1358	795	208	63	364	2.69	13367	265	2	-	-	-
28	Rhytidhysteron rufulum	Rhyru1	Dothideomycetes	Hysteriales	PP	dicots (e.g. citrus)	necrotrophic	Ohm RA et al., 2012	-	40.18	-	4455	3308	1976	353	0.03	1147	0.006	0.19, 0.18, 0.15	1700	1508	477	90	1396	1242	268	59	503	3.16	12117	414	3	-	-	-
29	Septoria (Pyronema) musiva SO2202 v1.0	Sepmu1	Dothideomycetes	Capnodiales	PP	poplar	necrotrophic	Ohm RA et al., 2012	-	29.35	35x	706	72	72	5	2.04	317	0.015	5.11, 3.62, 2.68	2009	1841	756	119	1687	1545	405	72	450	2.44	10233	372	2	2133496	2107601	0.988
30	Stagonospora (Phaeosphaeria) nodorum SN15 v2.0	Stano2	Dothideomycetes	Pleosporales	PP	cereals (e.g. wheat)	necrotrophic	Hane JK et al., 2007	50.3	37.21	-	494	108	108	13	2.67	386	0.004	2.53, 1.64, 1.61	1469	1319	495	92	1224	1095	295	57	424	2.67	12380	348	2	-	-	-
31	Trichoderma reesei v2.0	Trire2	Sordariomycetes	Hypocreales	S			Martinez D et al., 2008	-	34.1	-	-	89	-	-	-	-	-	-	-	-	-	-	-	-	-	-	-	-	9129	-	-	-	-	-
32	Trichophyton rubrum CBS 118892	Triru1	Eurotiomycetes	Onygenales	HP			Martinez DA et al., 2012	48.31	22.5	8,19x	622	35	35	4	2.16	587	0.018	4.09, 2.96, 2.92	1590	1412	456	86	1318	1149	237	69	464	3.1	8707	380	3	-	-	-
33	Tuber melanosporum from Genoscope	Tubme1	Pezizomycetes	Tuberales	M			Martin F et al., 2010	52.02	124.95	1x	7682	398	398	60	0.64	3642	0.011	2.79, 2.23, 2.17	2073	1316	340	110	1739	1080	192	65	439	3.87	7496	360	3	-	-	-
34	Verticillium dahliae v1.0	Verda1	Sordariomycetes	Hypocreales	PP	broad host range	necrotrophic	Klosterman SJ et al., 2011	55.8	33.83	7x	1562	52	52	9	1.27	1510	0.027	2.67, 2.53, 2.21	1677	1495	531	102	1438	1263	309	66	474	2.82	10535	395	2	-	-	-
	1 PP: plant pathogen, AP: animal pathogen, HP: human pathogen, M: mutalist, S: saprobe, E?: potential endophyte, DSE: dark septate endophyte
	2 heminecrotrophic with initial biotrophic stage during disease development and no HSTs have so far been identified from culture filtrates of the fungus (http://genome.jgi-psf.org/Cocsa1/Cocsa1.home.html)
