# Supplementary material for: Comparative genomics provides insights into the lifestyle and reveals functional heterogeneity of dark septate endophytic fungi
Source: Sci Rep. 2018 Apr 20;8:6321. doi: 10.1038/s41598-018-24686-4 (PMC5910433; doi:10.1038/s41598-018-24686-4)
Supplement: Supplementary file 3 — Dataset 2 [file 41598_2018_24686_MOESM3_ESM.xlsx]

## Sheet: Cadsp1 duplications enrichment
Table S2 Gene clusters of Cadophora sp., Periconia macrospinosa and the other genomes analyzed in this study.
GOID	Godescr	corrected p-value	uncorrected p-value	FDR_RATE	EXPECTED_FALSE_POSITIVES	enrihcment ratio	gene fams with GO			2757 duplications on this branch
GO:0005488	binding	7.03544e-94	3.53539e-96	0	0	338 of 536 in the list, vs 4593 of 21000	cluster1354, cluster1343, cluster14734, cluster7093, cluster888, cluster442, cluster352, cluster334, cluster8862, cluster277, cluster359, cluster1474, cluster1850, cluster8683, cluster1137, cluster5104, cluster6325, cluster5874, cluster1799, cluster1627, cluster1236, cluster100, cluster234, cluster8260, cluster787, cluster1633, cluster316, cluster85, cluster285, cluster8392, cluster2012, cluster1…			1329 clusters have duplications on this branch
GO:0003824	catalytic activity	4.26733e-75	2.14439e-77	0	0	280 of 536 in the list, vs 3657 of 21000	cluster5763, cluster1354, cluster7093, cluster888, cluster3082, cluster352, cluster14621, cluster334, cluster7465, cluster245, cluster359, cluster1474, cluster1850, cluster927, cluster1137, cluster499, cluster6325, cluster869, cluster7220, cluster5874, cluster1799, cluster1053, cluster234, cluster1042, cluster787, cluster12473, cluster85, cluster285, cluster413, cluster178, cluster494, cluster139…			No of cadophora-specific clusters:	221
GO:0008152	metabolic process	2.17631e-70	9.22166e-73	0	0	273 of 536 in the list, vs 3639 of 21000	cluster1354, cluster7093, cluster888, cluster352, cluster14621, cluster334, cluster7465, cluster277, cluster245, cluster359, cluster1850, cluster927, cluster6305, cluster1137, cluster499, cluster6325, cluster13219, cluster5874, cluster1799, cluster100, cluster234, cluster1042, cluster787, cluster316, cluster85, cluster285, cluster413, cluster178, cluster139, cluster19835, cluster1692, cluster383,…			No of cadophora-specific clusters with PFAMs:	14
GO:0043167	ion binding	6.82586e-53	3.43008e-55	0	0	208 of 536 in the list, vs 2633 of 21000	cluster385, cluster1354, cluster1343, cluster7093, cluster888, cluster537, cluster10820, cluster442, cluster8862, cluster5496, cluster277, cluster1525, cluster359, cluster14798, cluster7921, cluster1474, cluster1850, cluster5559, cluster9270, cluster5104, cluster10538, cluster6325, cluster14880, cluster1057, cluster810, cluster5794, cluster5419, cluster4975, cluster5874, cluster1799, cluster1034,…			the 14 clusters have 6 GO terms overrepresented
GO:0071704	organic substance metabolic process	2.22989e-41	9.4487e-44	0	0	185 of 536 in the list, vs 2504 of 21000	cluster8719, cluster1354, cluster888, cluster352, cluster7465, cluster1066, cluster277, cluster245, cluster1525, cluster10094, cluster657, cluster927, cluster6305, cluster1648, cluster1137, cluster10538, cluster6325, cluster14880, cluster5932, cluster1057, cluster1402, cluster13219, cluster2375, cluster100, cluster234, cluster4245, cluster787, cluster772, cluster2505, cluster316, cluster18306, cl…
GO:0044238	primary metabolic process	2.5125e-41	1.06462e-43	0	0	180 of 536 in the list, vs 2384 of 21000	cluster8719, cluster1354, cluster888, cluster352, cluster1066, cluster277, cluster245, cluster1525, cluster10094, cluster657, cluster927, cluster6305, cluster1648, cluster1137, cluster10538, cluster6325, cluster14880, cluster5932, cluster1057, cluster1402, cluster13219, cluster2375, cluster100, cluster234, cluster4245, cluster787, cluster772, cluster2505, cluster316, cluster18306, cluster1448, cl…
GO:0097159	organic cyclic compound binding	4.46827e-39	2.24536e-41	0	0	175 of 536 in the list, vs 2354 of 21000	cluster1354, cluster1343, cluster7093, cluster888, cluster537, cluster10820, cluster352, cluster334, cluster1066, cluster277, cluster359, cluster7921, cluster1474, cluster1850, cluster5104, cluster10538, cluster6325, cluster14880, cluster1057, cluster810, cluster5794, cluster1799, cluster1236, cluster100, cluster234, cluster1633, cluster316, cluster18306, cluster1448, cluster7472, cluster285, clu…
GO:1901363	heterocyclic compound binding	4.46827e-39	2.24536e-41	0	0	175 of 536 in the list, vs 2354 of 21000	cluster1354, cluster1343, cluster7093, cluster888, cluster537, cluster10820, cluster352, cluster334, cluster1066, cluster277, cluster359, cluster7921, cluster1474, cluster1850, cluster5104, cluster10538, cluster6325, cluster14880, cluster1057, cluster810, cluster5794, cluster1799, cluster1236, cluster100, cluster234, cluster1633, cluster316, cluster18306, cluster1448, cluster7472, cluster285, clu…
GO:0044699	single-organism process	2.22053e-34	9.40904e-37	0	0	162 of 536 in the list, vs 2225 of 21000	cluster5763, cluster8719, cluster1354, cluster7093, cluster537, cluster352, cluster334, cluster7465, cluster1066, cluster245, cluster349, cluster1525, cluster359, cluster7921, cluster1850, cluster927, cluster1137, cluster1402, cluster13219, cluster4975, cluster9562, cluster5874, cluster4829, cluster234, cluster8412, cluster4245, cluster2551, cluster2505, cluster1633, cluster316, cluster6820, clus…
GO:0046872	metal ion binding	3.33964e-33	1.67821e-35	0	0	136 of 536 in the list, vs 1665 of 21000	cluster385, cluster1354, cluster537, cluster442, cluster8862, cluster5496, cluster277, cluster1525, cluster14798, cluster5559, cluster9270, cluster5104, cluster14880, cluster1057, cluster5419, cluster4975, cluster5874, cluster1799, cluster1034, cluster1627, cluster1633, cluster1448, cluster85, cluster285, cluster1795, cluster171, cluster5151, cluster139, cluster1692, cluster6418, cluster7348, clu…
GO:0043169	cation binding	5.58507e-33	2.80657e-35	0	0	136 of 536 in the list, vs 1673 of 21000	cluster385, cluster1354, cluster537, cluster442, cluster8862, cluster5496, cluster277, cluster1525, cluster14798, cluster5559, cluster9270, cluster5104, cluster14880, cluster1057, cluster5419, cluster4975, cluster5874, cluster1799, cluster1034, cluster1627, cluster1633, cluster1448, cluster85, cluster285, cluster1795, cluster171, cluster5151, cluster139, cluster1692, cluster6418, cluster7348, clu…
GO:0009987	cellular process	2.17548e-31	9.21812e-34	0	0	175 of 536 in the list, vs 2688 of 21000	cluster5763, cluster8719, cluster1354, cluster888, cluster352, cluster1066, cluster277, cluster245, cluster349, cluster10094, cluster927, cluster6305, cluster1648, cluster1137, cluster10538, cluster6325, cluster14880, cluster1057, cluster4975, cluster9562, cluster4829, cluster100, cluster234, cluster4245, cluster1633, cluster316, cluster6820, cluster1292, cluster18306, cluster1448, cluster285, cl…
GO:0016787	hydrolase activity	2.38362e-26	1.1978e-28	0	0	105 of 536 in the list, vs 1227 of 21000	cluster6607, cluster1354, cluster601, cluster3082, cluster816, cluster4706, cluster1282, cluster352, cluster12383, cluster842, cluster1066, cluster335, cluster1525, cluster126, cluster1885, cluster1474, cluster10094, cluster657, cluster87, cluster793, cluster1137, cluster5932, cluster588, cluster1402, cluster1027, cluster2971, cluster7220, cluster78, cluster13480, cluster1138, cluster305, cluster…
GO:0046914	transition metal ion binding	2.23145e-23	1.12133e-25	0	0	108 of 536 in the list, vs 1402 of 21000	cluster4775, cluster385, cluster4966, cluster1354, cluster642, cluster6124, cluster10414, cluster5549, cluster4730, cluster466, cluster5496, cluster277, cluster14798, cluster5559, cluster9270, cluster2400, cluster5104, cluster14880, cluster1057, cluster19760, cluster1027, cluster5419, cluster4975, cluster5235, cluster1799, cluster78, cluster50, cluster1445, cluster4604, cluster12020, cluster1633,…
GO:0043170	macromolecule metabolic process	1.39968e-22	5.93086e-25	0	0	122 of 536 in the list, vs 1763 of 21000	cluster3990, cluster9185, cluster4966, cluster1354, cluster888, cluster642, cluster601, cluster2295, cluster816, cluster4706, cluster352, cluster466, cluster1066, cluster277, cluster126, cluster1979, cluster10094, cluster657, cluster927, cluster11500, cluster6305, cluster1648, cluster10538, cluster6325, cluster14880, cluster1057, cluster5235, cluster78, cluster414, cluster211, cluster12549, clust…
GO:0044710	single-organism metabolic process	9.00622e-22	3.8162e-24	0	0	106 of 536 in the list, vs 1418 of 21000	cluster1574, cluster9185, cluster8719, cluster1354, cluster7093, cluster537, cluster1953, cluster5549, cluster334, cluster7465, cluster1066, cluster245, cluster1525, cluster6166, cluster359, cluster7921, cluster1850, cluster27, cluster927, cluster1137, cluster293, cluster1402, cluster1027, cluster13219, cluster5874, cluster50, cluster1445, cluster4604, cluster8695, cluster4406, cluster234, cluste…
GO:0008270	zinc ion binding	1.73579e-21	8.72256e-24	0	0	96 of 536 in the list, vs 1206 of 21000	cluster385, cluster4966, cluster642, cluster6124, cluster10414, cluster4730, cluster466, cluster5496, cluster277, cluster14798, cluster5559, cluster9270, cluster2400, cluster5104, cluster14880, cluster1057, cluster19760, cluster5419, cluster4975, cluster5235, cluster1799, cluster78, cluster1445, cluster12020, cluster1633, cluster255, cluster1448, cluster285, cluster1795, cluster8822, cluster2241,…
GO:0044237	cellular metabolic process	3.72211e-21	1.57717e-23	0	0	127 of 536 in the list, vs 1956 of 21000	cluster4775, cluster3990, cluster9185, cluster8719, cluster4966, cluster1354, cluster888, cluster642, cluster2295, cluster466, cluster1066, cluster277, cluster245, cluster1979, cluster10094, cluster927, cluster11500, cluster793, cluster6305, cluster1648, cluster1137, cluster10538, cluster6325, cluster14880, cluster1057, cluster5235, cluster78, cluster414, cluster211, cluster12549, cluster8695, cl…
GO:0016491	oxidoreductase activity	3.47182e-19	1.74463e-21	0	0	81 of 536 in the list, vs 965 of 21000	cluster4775, cluster1574, cluster8719, cluster1354, cluster7093, cluster537, cluster1953, cluster5549, cluster334, cluster322, cluster6166, cluster359, cluster7921, cluster1850, cluster27, cluster293, cluster1027, cluster5874, cluster50, cluster1445, cluster1053, cluster4604, cluster1138, cluster234, cluster2551, cluster255, cluster285, cluster413, cluster17724, cluster139, cluster299, cluster116…
GO:0043168	anion binding	1.10404e-18	5.54795e-21	0	0	85 of 536 in the list, vs 1070 of 21000	cluster3990, cluster1343, cluster829, cluster7093, cluster888, cluster537, cluster10820, cluster7675, cluster5549, cluster4430, cluster1979, cluster359, cluster7921, cluster5275, cluster1474, cluster1850, cluster27, cluster10538, cluster6325, cluster810, cluster5794, cluster5874, cluster1799, cluster50, cluster1445, cluster211, cluster305, cluster234, cluster9397, cluster5399, cluster5990, cluste…
GO:0005515	protein binding	1.4422e-18	7.24726e-21	0	0	104 of 536 in the list, vs 1515 of 21000	cluster385, cluster4966, cluster14734, cluster6558, cluster537, cluster9804, cluster5549, cluster352, cluster4730, cluster4430, cluster8862, cluster12815, cluster8683, cluster5106, cluster1137, cluster7354, cluster1057, cluster1006, cluster810, cluster13303, cluster1402, cluster1174, cluster11084, cluster4975, cluster18001, cluster1445, cluster9761, cluster234, cluster89, cluster10649, cluster826…
GO:0000166	nucleotide binding	1.64751e-18	8.27897e-21	0	0	82 of 536 in the list, vs 1011 of 21000	cluster3990, cluster1343, cluster829, cluster7093, cluster888, cluster537, cluster10820, cluster7675, cluster334, cluster4430, cluster1979, cluster359, cluster7921, cluster5275, cluster1474, cluster1850, cluster27, cluster10538, cluster6325, cluster5794, cluster50, cluster1445, cluster211, cluster305, cluster234, cluster9397, cluster5399, cluster5990, cluster1633, cluster255, cluster18306, cluste…
GO:1901265	nucleoside phosphate binding	1.64751e-18	8.27897e-21	0	0	82 of 536 in the list, vs 1011 of 21000	cluster3990, cluster1343, cluster829, cluster7093, cluster888, cluster537, cluster10820, cluster7675, cluster334, cluster4430, cluster1979, cluster359, cluster7921, cluster5275, cluster1474, cluster1850, cluster27, cluster10538, cluster6325, cluster5794, cluster50, cluster1445, cluster211, cluster305, cluster234, cluster9397, cluster5399, cluster5990, cluster1633, cluster255, cluster18306, cluste…
GO:0036094	small molecule binding	5.93731e-18	2.98357e-20	0	0	82 of 536 in the list, vs 1032 of 21000	cluster3990, cluster1343, cluster829, cluster7093, cluster888, cluster537, cluster10820, cluster7675, cluster334, cluster4430, cluster1979, cluster359, cluster7921, cluster5275, cluster1474, cluster1850, cluster27, cluster10538, cluster6325, cluster5794, cluster50, cluster1445, cluster211, cluster305, cluster234, cluster9397, cluster5399, cluster5990, cluster1633, cluster255, cluster18306, cluste…
GO:0003676	nucleic acid binding	8.75424e-18	4.39911e-20	0	0	94 of 536 in the list, vs 1312 of 21000	cluster9185, cluster4966, cluster1354, cluster642, cluster2295, cluster352, cluster466, cluster277, cluster793, cluster5104, cluster14880, cluster1057, cluster15481, cluster5235, cluster1236, cluster100, cluster234, cluster9397, cluster1493, cluster1209, cluster5399, cluster1633, cluster1408, cluster316, cluster1448, cluster7472, cluster10585, cluster285, cluster304, cluster775, cluster8392, clus…
GO:0005634	nucleus	6.77327e-17	1.53938e-18	0	0	86 of 536 in the list, vs 1193 of 21000	cluster4966, cluster642, cluster6124, cluster10414, cluster466, cluster5496, cluster1066, cluster277, cluster14798, cluster5559, cluster9270, cluster2400, cluster14880, cluster1057, cluster4975, cluster5235, cluster1799, cluster78, cluster1138, cluster234, cluster4245, cluster12020, cluster316, cluster1633, cluster1448, cluster285, cluster304, cluster1795, cluster8822, cluster5151, cluster884, cl…
GO:0006355	regulation of transcription, DNA-templated	1.14876e-16	4.86763e-19	0	0	76 of 536 in the list, vs 947 of 21000	cluster4966, cluster642, cluster6124, cluster10414, cluster352, cluster5496, cluster277, cluster14798, cluster5559, cluster9270, cluster2400, cluster14880, cluster4975, cluster5235, cluster1799, cluster78, cluster12020, cluster1408, cluster1448, cluster285, cluster775, cluster1795, cluster171, cluster1141, cluster8822, cluster5151, cluster884, cluster226, cluster1753, cluster7348, cluster4001, cl…
GO:0051252	regulation of RNA metabolic process	1.14876e-16	4.86763e-19	0	0	76 of 536 in the list, vs 947 of 21000	cluster4966, cluster642, cluster6124, cluster10414, cluster352, cluster5496, cluster277, cluster14798, cluster5559, cluster9270, cluster2400, cluster14880, cluster4975, cluster5235, cluster1799, cluster78, cluster12020, cluster1408, cluster1448, cluster285, cluster775, cluster1795, cluster171, cluster1141, cluster8822, cluster5151, cluster884, cluster226, cluster1753, cluster7348, cluster4001, cl…
GO:1903506	regulation of nucleic acid-templated transcription	1.14876e-16	4.86763e-19	0	0	76 of 536 in the list, vs 947 of 21000	cluster4966, cluster642, cluster6124, cluster10414, cluster352, cluster5496, cluster277, cluster14798, cluster5559, cluster9270, cluster2400, cluster14880, cluster4975, cluster5235, cluster1799, cluster78, cluster12020, cluster1408, cluster1448, cluster285, cluster775, cluster1795, cluster171, cluster1141, cluster8822, cluster5151, cluster884, cluster226, cluster1753, cluster7348, cluster4001, cl…
GO:2001141	regulation of RNA biosynthetic process	1.14876e-16	4.86763e-19	0	0	76 of 536 in the list, vs 947 of 21000	cluster4966, cluster642, cluster6124, cluster10414, cluster352, cluster5496, cluster277, cluster14798, cluster5559, cluster9270, cluster2400, cluster14880, cluster4975, cluster5235, cluster1799, cluster78, cluster12020, cluster1408, cluster1448, cluster285, cluster775, cluster1795, cluster171, cluster1141, cluster8822, cluster5151, cluster884, cluster226, cluster1753, cluster7348, cluster4001, cl…
GO:0010468	regulation of gene expression	1.46414e-16	6.204e-19	0	0	76 of 536 in the list, vs 951 of 21000	cluster4966, cluster642, cluster6124, cluster10414, cluster352, cluster5496, cluster277, cluster14798, cluster5559, cluster9270, cluster2400, cluster14880, cluster4975, cluster5235, cluster1799, cluster78, cluster12020, cluster1408, cluster1448, cluster285, cluster775, cluster1795, cluster171, cluster1141, cluster8822, cluster5151, cluster884, cluster226, cluster1753, cluster7348, cluster4001, cl…
GO:0043227	membrane-bounded organelle	1.63101e-16	3.70685e-18	0	0	91 of 536 in the list, vs 1329 of 21000	cluster4966, cluster642, cluster6124, cluster10414, cluster466, cluster5496, cluster1066, cluster277, cluster14798, cluster5559, cluster9270, cluster2400, cluster14880, cluster1057, cluster4975, cluster5235, cluster1799, cluster78, cluster1138, cluster234, cluster4245, cluster12020, cluster1633, cluster316, cluster3107, cluster1448, cluster285, cluster304, cluster1795, cluster1341, cluster8822, c…
GO:0043231	intracellular membrane-bounded organelle	1.63101e-16	3.70685e-18	0	0	91 of 536 in the list, vs 1329 of 21000	cluster4966, cluster642, cluster6124, cluster10414, cluster466, cluster5496, cluster1066, cluster277, cluster14798, cluster5559, cluster9270, cluster2400, cluster14880, cluster1057, cluster4975, cluster5235, cluster1799, cluster78, cluster1138, cluster234, cluster4245, cluster12020, cluster1633, cluster316, cluster3107, cluster1448, cluster285, cluster304, cluster1795, cluster1341, cluster8822, c…
GO:0019219	regulation of nucleobase-containing compound metabolic process	2.10095e-16	8.90234e-19	0	0	76 of 536 in the list, vs 957 of 21000	cluster4966, cluster642, cluster6124, cluster10414, cluster352, cluster5496, cluster277, cluster14798, cluster5559, cluster9270, cluster2400, cluster14880, cluster4975, cluster5235, cluster1799, cluster78, cluster12020, cluster1408, cluster1448, cluster285, cluster775, cluster1795, cluster171, cluster1141, cluster8822, cluster5151, cluster884, cluster226, cluster1753, cluster7348, cluster4001, cl…
GO:0051171	regulation of nitrogen compound metabolic process	2.10095e-16	8.90234e-19	0	0	76 of 536 in the list, vs 957 of 21000	cluster4966, cluster642, cluster6124, cluster10414, cluster352, cluster5496, cluster277, cluster14798, cluster5559, cluster9270, cluster2400, cluster14880, cluster4975, cluster5235, cluster1799, cluster78, cluster12020, cluster1408, cluster1448, cluster285, cluster775, cluster1795, cluster171, cluster1141, cluster8822, cluster5151, cluster884, cluster226, cluster1753, cluster7348, cluster4001, cl…
GO:0009889	regulation of biosynthetic process	2.23057e-16	9.45157e-19	0	0	76 of 536 in the list, vs 958 of 21000	cluster4966, cluster642, cluster6124, cluster10414, cluster352, cluster5496, cluster277, cluster14798, cluster5559, cluster9270, cluster2400, cluster14880, cluster4975, cluster5235, cluster1799, cluster78, cluster12020, cluster1408, cluster1448, cluster285, cluster775, cluster1795, cluster171, cluster1141, cluster8822, cluster5151, cluster884, cluster226, cluster1753, cluster7348, cluster4001, cl…
GO:0010556	regulation of macromolecule biosynthetic process	2.23057e-16	9.45157e-19	0	0	76 of 536 in the list, vs 958 of 21000	cluster4966, cluster642, cluster6124, cluster10414, cluster352, cluster5496, cluster277, cluster14798, cluster5559, cluster9270, cluster2400, cluster14880, cluster4975, cluster5235, cluster1799, cluster78, cluster12020, cluster1408, cluster1448, cluster285, cluster775, cluster1795, cluster171, cluster1141, cluster8822, cluster5151, cluster884, cluster226, cluster1753, cluster7348, cluster4001, cl…
GO:0031326	regulation of cellular biosynthetic process	2.23057e-16	9.45157e-19	0	0	76 of 536 in the list, vs 958 of 21000	cluster4966, cluster642, cluster6124, cluster10414, cluster352, cluster5496, cluster277, cluster14798, cluster5559, cluster9270, cluster2400, cluster14880, cluster4975, cluster5235, cluster1799, cluster78, cluster12020, cluster1408, cluster1448, cluster285, cluster775, cluster1795, cluster171, cluster1141, cluster8822, cluster5151, cluster884, cluster226, cluster1753, cluster7348, cluster4001, cl…
GO:2000112	regulation of cellular macromolecule biosynthetic process	2.23057e-16	9.45157e-19	0	0	76 of 536 in the list, vs 958 of 21000	cluster4966, cluster642, cluster6124, cluster10414, cluster352, cluster5496, cluster277, cluster14798, cluster5559, cluster9270, cluster2400, cluster14880, cluster4975, cluster5235, cluster1799, cluster78, cluster12020, cluster1408, cluster1448, cluster285, cluster775, cluster1795, cluster171, cluster1141, cluster8822, cluster5151, cluster884, cluster226, cluster1753, cluster7348, cluster4001, cl…
GO:0001071	nucleic acid binding transcription factor activity	2.42016e-16	1.21616e-18	0	0	69 of 536 in the list, vs 812 of 21000	cluster4966, cluster642, cluster6124, cluster10414, cluster352, cluster5496, cluster277, cluster14798, cluster5559, cluster9270, cluster2400, cluster14880, cluster4975, cluster5235, cluster1799, cluster78, cluster12020, cluster1448, cluster285, cluster775, cluster1795, cluster1141, cluster8822, cluster5151, cluster884, cluster226, cluster7348, cluster4001, cluster6817, cluster86, cluster840, clus…
GO:0003700	sequence-specific DNA binding transcription factor activity	2.42016e-16	1.21616e-18	0	0	69 of 536 in the list, vs 812 of 21000	cluster4966, cluster642, cluster6124, cluster10414, cluster352, cluster5496, cluster277, cluster14798, cluster5559, cluster9270, cluster2400, cluster14880, cluster4975, cluster5235, cluster1799, cluster78, cluster12020, cluster1448, cluster285, cluster775, cluster1795, cluster1141, cluster8822, cluster5151, cluster884, cluster226, cluster7348, cluster4001, cluster6817, cluster86, cluster840, clus…
GO:0060255	regulation of macromolecule metabolic process	3.1778e-16	1.34652e-18	0	0	77 of 536 in the list, vs 986 of 21000	cluster4966, cluster642, cluster6124, cluster10414, cluster352, cluster5496, cluster277, cluster14798, cluster5559, cluster9270, cluster2400, cluster14880, cluster4975, cluster5235, cluster1799, cluster78, cluster12020, cluster1408, cluster1448, cluster285, cluster775, cluster1795, cluster171, cluster1141, cluster8822, cluster5151, cluster884, cluster226, cluster1549, cluster1753, cluster7348, cl…
GO:0080090	regulation of primary metabolic process	3.1778e-16	1.34652e-18	0	0	77 of 536 in the list, vs 986 of 21000	cluster4966, cluster642, cluster6124, cluster10414, cluster352, cluster5496, cluster277, cluster14798, cluster5559, cluster9270, cluster2400, cluster14880, cluster4975, cluster5235, cluster1799, cluster78, cluster12020, cluster1408, cluster1448, cluster285, cluster775, cluster1795, cluster171, cluster1141, cluster8822, cluster5151, cluster884, cluster226, cluster1549, cluster1753, cluster7348, cl…
GO:0031323	regulation of cellular metabolic process	5.36098e-16	2.2716e-18	0	0	77 of 536 in the list, vs 995 of 21000	cluster4966, cluster642, cluster6124, cluster10414, cluster352, cluster5496, cluster277, cluster14798, cluster5559, cluster9270, cluster2400, cluster14880, cluster4975, cluster5235, cluster1799, cluster78, cluster12020, cluster1408, cluster1448, cluster285, cluster775, cluster1795, cluster171, cluster1141, cluster8822, cluster5151, cluster884, cluster226, cluster1549, cluster1753, cluster7348, cl…
GO:0019222	regulation of metabolic process	6.37209e-16	2.70004e-18	0	0	77 of 536 in the list, vs 998 of 21000	cluster4966, cluster642, cluster6124, cluster10414, cluster352, cluster5496, cluster277, cluster14798, cluster5559, cluster9270, cluster2400, cluster14880, cluster4975, cluster5235, cluster1799, cluster78, cluster12020, cluster1408, cluster1448, cluster285, cluster775, cluster1795, cluster171, cluster1141, cluster8822, cluster5151, cluster884, cluster226, cluster1549, cluster1753, cluster7348, cl…
GO:0044260	cellular macromolecule metabolic process	7.94885e-16	3.36816e-18	0	0	100 of 536 in the list, vs 1548 of 21000	cluster3990, cluster9185, cluster4966, cluster1354, cluster888, cluster642, cluster2295, cluster466, cluster1066, cluster277, cluster1979, cluster10094, cluster927, cluster11500, cluster6305, cluster1648, cluster10538, cluster6325, cluster14880, cluster1057, cluster5235, cluster78, cluster414, cluster211, cluster12549, cluster4406, cluster100, cluster4245, cluster5990, cluster316, cluster18306, c…
GO:0005623	cell	8.754e-16	1.98955e-17	0	0	105 of 536 in the list, vs 1717 of 21000	cluster4966, cluster1354, cluster642, cluster6124, cluster10414, cluster5549, cluster466, cluster5496, cluster1066, cluster277, cluster14798, cluster5559, cluster9270, cluster6305, cluster2400, cluster14880, cluster1057, cluster4975, cluster5235, cluster1799, cluster78, cluster1138, cluster4406, cluster234, cluster4245, cluster12020, cluster772, cluster1633, cluster316, cluster3107, cluster1448, …
GO:0044464	cell part	8.754e-16	1.98955e-17	0	0	105 of 536 in the list, vs 1717 of 21000	cluster4966, cluster1354, cluster642, cluster6124, cluster10414, cluster5549, cluster466, cluster5496, cluster1066, cluster277, cluster14798, cluster5559, cluster9270, cluster6305, cluster2400, cluster14880, cluster1057, cluster4975, cluster5235, cluster1799, cluster78, cluster1138, cluster4406, cluster234, cluster4245, cluster12020, cluster772, cluster1633, cluster316, cluster3107, cluster1448, …
GO:0043226	organelle	1.418e-15	3.22273e-17	0	0	96 of 536 in the list, vs 1499 of 21000	cluster4966, cluster1354, cluster642, cluster6124, cluster10414, cluster466, cluster5496, cluster1066, cluster277, cluster14798, cluster5559, cluster9270, cluster6305, cluster2400, cluster14880, cluster1057, cluster4975, cluster5235, cluster1799, cluster78, cluster1138, cluster4406, cluster234, cluster4245, cluster12020, cluster1633, cluster316, cluster3107, cluster1448, cluster285, cluster304, c…
GO:0043229	intracellular organelle	1.418e-15	3.22273e-17	0	0	96 of 536 in the list, vs 1499 of 21000	cluster4966, cluster1354, cluster642, cluster6124, cluster10414, cluster466, cluster5496, cluster1066, cluster277, cluster14798, cluster5559, cluster9270, cluster6305, cluster2400, cluster14880, cluster1057, cluster4975, cluster5235, cluster1799, cluster78, cluster1138, cluster4406, cluster234, cluster4245, cluster12020, cluster1633, cluster316, cluster3107, cluster1448, cluster285, cluster304, c…
GO:0005622	intracellular	2.39943e-15	5.45325e-17	0	0	103 of 536 in the list, vs 1690 of 21000	cluster4966, cluster1354, cluster642, cluster6124, cluster10414, cluster5549, cluster466, cluster5496, cluster1066, cluster277, cluster14798, cluster5559, cluster9270, cluster6305, cluster2400, cluster14880, cluster1057, cluster4975, cluster5235, cluster1799, cluster78, cluster1138, cluster4406, cluster234, cluster4245, cluster12020, cluster772, cluster1633, cluster316, cluster3107, cluster1448, …
GO:0065007	biological regulation	2.97064e-15	1.25874e-17	0	0	84 of 536 in the list, vs 1187 of 21000	cluster4966, cluster642, cluster6124, cluster10414, cluster352, cluster5496, cluster277, cluster14798, cluster5559, cluster9270, cluster2400, cluster14880, cluster4975, cluster5235, cluster1799, cluster78, cluster12020, cluster1408, cluster1448, cluster285, cluster775, cluster1795, cluster171, cluster1141, cluster8822, cluster5151, cluster884, cluster1753, cluster1549, cluster226, cluster7348, cl…
GO:0044763	single-organism cellular process	5.54011e-15	2.34751e-17	0	0	91 of 536 in the list, vs 1368 of 21000	cluster5763, cluster9185, cluster8719, cluster352, cluster10048, cluster1066, cluster245, cluster349, cluster2455, cluster27, cluster927, cluster1137, cluster127, cluster244, cluster17138, cluster4975, cluster9562, cluster4829, cluster8695, cluster305, cluster4406, cluster234, cluster1038, cluster4245, cluster1633, cluster316, cluster6820, cluster1641, cluster1292, cluster3107, cluster10249, clus…
GO:0050794	regulation of cellular process	6.69553e-15	2.83709e-17	0	0	82 of 536 in the list, vs 1156 of 21000	cluster4966, cluster642, cluster6124, cluster10414, cluster352, cluster5496, cluster277, cluster14798, cluster5559, cluster9270, cluster2400, cluster14880, cluster4975, cluster5235, cluster1799, cluster78, cluster12020, cluster1408, cluster1448, cluster285, cluster775, cluster1795, cluster171, cluster1141, cluster8822, cluster5151, cluster884, cluster1753, cluster226, cluster1549, cluster7348, cl…
GO:0050789	regulation of biological process	1.00328e-14	4.25117e-17	0	0	82 of 536 in the list, vs 1164 of 21000	cluster4966, cluster642, cluster6124, cluster10414, cluster352, cluster5496, cluster277, cluster14798, cluster5559, cluster9270, cluster2400, cluster14880, cluster4975, cluster5235, cluster1799, cluster78, cluster12020, cluster1408, cluster1448, cluster285, cluster775, cluster1795, cluster171, cluster1141, cluster8822, cluster5151, cluster884, cluster1753, cluster226, cluster1549, cluster7348, cl…
GO:0032559	adenyl ribonucleotide binding	1.63218e-14	8.20191e-17	0	0	59 of 536 in the list, vs 668 of 21000	cluster3990, cluster10642, cluster354, cluster930, cluster888, cluster10820, cluster4558, cluster7675, cluster562, cluster4430, cluster4427, cluster752, cluster889, cluster1979, cluster5275, cluster1474, cluster568, cluster6837, cluster3205, cluster7506, cluster10538, cluster6325, cluster4424, cluster4388, cluster5794, cluster2980, cluster1111, cluster211, cluster305, cluster234, cluster1689, clu…
GO:0030554	adenyl nucleotide binding	1.74899e-14	8.78889e-17	0	0	59 of 536 in the list, vs 669 of 21000	cluster3990, cluster10642, cluster354, cluster930, cluster888, cluster10820, cluster4558, cluster7675, cluster562, cluster4430, cluster4427, cluster752, cluster889, cluster1979, cluster5275, cluster1474, cluster568, cluster6837, cluster3205, cluster7506, cluster10538, cluster6325, cluster4424, cluster4388, cluster5794, cluster2980, cluster1111, cluster211, cluster305, cluster234, cluster1689, clu…
GO:0044424	intracellular part	2.25106e-14	5.11605e-16	0	0	99 of 536 in the list, vs 1642 of 21000	cluster4966, cluster1354, cluster642, cluster6124, cluster10414, cluster5549, cluster466, cluster5496, cluster1066, cluster277, cluster14798, cluster5559, cluster9270, cluster6305, cluster2400, cluster14880, cluster1057, cluster4975, cluster5235, cluster1799, cluster78, cluster1138, cluster4406, cluster234, cluster4245, cluster12020, cluster1633, cluster316, cluster3107, cluster1448, cluster285, …
GO:0000981	sequence-specific DNA binding RNA polymerase II transcription factor activity	2.71901e-14	1.36634e-16	0	0	60 of 536 in the list, vs 696 of 21000	cluster4966, cluster642, cluster4208, cluster6124, cluster813, cluster10414, cluster1694, cluster5496, cluster863, cluster277, cluster512, cluster8308, cluster1305, cluster14798, cluster5559, cluster9270, cluster2400, cluster11644, cluster14880, cluster13211, cluster7710, cluster7322, cluster985, cluster16906, cluster4975, cluster11922, cluster5235, cluster1799, cluster78, cluster313, cluster5906…
GO:0055114	oxidation-reduction process	4.54569e-14	1.92614e-16	0	0	65 of 536 in the list, vs 807 of 21000	cluster1574, cluster8719, cluster1354, cluster7093, cluster537, cluster1953, cluster5549, cluster334, cluster6166, cluster359, cluster7921, cluster1850, cluster27, cluster293, cluster1027, cluster5874, cluster50, cluster1445, cluster4604, cluster234, cluster2551, cluster255, cluster285, cluster413, cluster17724, cluster139, cluster299, cluster2342, cluster1124, cluster4031, cluster357, cluster111…
GO:0097367	carbohydrate derivative binding	8.73821e-14	4.39106e-16	0	0	64 of 536 in the list, vs 799 of 21000	cluster3990, cluster888, cluster10820, cluster7675, cluster4430, cluster1979, cluster5275, cluster1474, cluster10538, cluster6325, cluster5794, cluster211, cluster305, cluster234, cluster9397, cluster5399, cluster5990, cluster255, cluster1633, cluster18306, cluster2052, cluster285, cluster304, cluster2012, cluster2883, cluster354, cluster10642, cluster930, cluster4558, cluster189, cluster562, clu…
GO:0032553	ribonucleotide binding	1.30284e-13	6.54693e-16	0	0	63 of 536 in the list, vs 784 of 21000	cluster3990, cluster10642, cluster354, cluster930, cluster888, cluster10820, cluster4558, cluster7675, cluster562, cluster4430, cluster4427, cluster752, cluster889, cluster1979, cluster5275, cluster1474, cluster568, cluster6837, cluster3205, cluster7506, cluster10538, cluster6325, cluster4424, cluster4388, cluster5794, cluster2980, cluster1111, cluster211, cluster305, cluster234, cluster1689, clu…
GO:0001883	purine nucleoside binding	3.25655e-13	1.63646e-15	0	0	61 of 536 in the list, vs 756 of 21000	cluster3990, cluster10642, cluster354, cluster930, cluster888, cluster10820, cluster4558, cluster7675, cluster562, cluster4430, cluster4427, cluster752, cluster889, cluster1979, cluster5275, cluster1474, cluster568, cluster6837, cluster3205, cluster7506, cluster10538, cluster6325, cluster4424, cluster4388, cluster5794, cluster2980, cluster1111, cluster211, cluster305, cluster234, cluster1689, clu…
GO:0032549	ribonucleoside binding	3.25655e-13	1.63646e-15	0	0	61 of 536 in the list, vs 756 of 21000	cluster3990, cluster10642, cluster354, cluster930, cluster888, cluster10820, cluster4558, cluster7675, cluster562, cluster4430, cluster4427, cluster752, cluster889, cluster1979, cluster5275, cluster1474, cluster568, cluster6837, cluster3205, cluster7506, cluster10538, cluster6325, cluster4424, cluster4388, cluster5794, cluster2980, cluster1111, cluster211, cluster305, cluster234, cluster1689, clu…
GO:0032550	purine ribonucleoside binding	3.25655e-13	1.63646e-15	0	0	61 of 536 in the list, vs 756 of 21000	cluster3990, cluster10642, cluster354, cluster930, cluster888, cluster10820, cluster4558, cluster7675, cluster562, cluster4430, cluster4427, cluster752, cluster889, cluster1979, cluster5275, cluster1474, cluster568, cluster6837, cluster3205, cluster7506, cluster10538, cluster6325, cluster4424, cluster4388, cluster5794, cluster2980, cluster1111, cluster211, cluster305, cluster234, cluster1689, clu…
GO:0032555	purine ribonucleotide binding	3.25655e-13	1.63646e-15	0	0	61 of 536 in the list, vs 756 of 21000	cluster3990, cluster10642, cluster354, cluster930, cluster888, cluster10820, cluster4558, cluster7675, cluster562, cluster4430, cluster4427, cluster752, cluster889, cluster1979, cluster5275, cluster1474, cluster568, cluster6837, cluster3205, cluster7506, cluster10538, cluster6325, cluster4424, cluster4388, cluster5794, cluster2980, cluster1111, cluster211, cluster305, cluster234, cluster1689, clu…
GO:0001882	nucleoside binding	3.67727e-13	1.84788e-15	0	0	61 of 536 in the list, vs 758 of 21000	cluster3990, cluster10642, cluster354, cluster930, cluster888, cluster10820, cluster4558, cluster7675, cluster562, cluster4430, cluster4427, cluster752, cluster889, cluster1979, cluster5275, cluster1474, cluster568, cluster6837, cluster3205, cluster7506, cluster10538, cluster6325, cluster4424, cluster4388, cluster5794, cluster2980, cluster1111, cluster211, cluster305, cluster234, cluster1689, clu…
GO:0016020	membrane	3.88355e-13	8.82624e-15	0	0	71 of 536 in the list, vs 1012 of 21000	cluster5763, cluster2114, cluster572, cluster10048, cluster2228, cluster245, cluster349, cluster2455, cluster27, cluster127, cluster378, cluster244, cluster17138, cluster4975, cluster2971, cluster1722, cluster9562, cluster4829, cluster78, cluster305, cluster1038, cluster718, cluster8412, cluster4990, cluster1633, cluster6820, cluster1641, cluster1292, cluster3107, cluster2484, cluster7053, cluste…
GO:0017076	purine nucleotide binding	3.90691e-13	1.96327e-15	0	0	61 of 536 in the list, vs 759 of 21000	cluster3990, cluster10642, cluster354, cluster930, cluster888, cluster10820, cluster4558, cluster7675, cluster562, cluster4430, cluster4427, cluster752, cluster889, cluster1979, cluster5275, cluster1474, cluster568, cluster6837, cluster3205, cluster7506, cluster10538, cluster6325, cluster4424, cluster4388, cluster5794, cluster2980, cluster1111, cluster211, cluster305, cluster234, cluster1689, clu…
GO:0019538	protein metabolic process	8.8231e-13	3.7386e-15	0	0	65 of 536 in the list, vs 858 of 21000	cluster3990, cluster1354, cluster888, cluster601, cluster816, cluster4706, cluster352, cluster1979, cluster10094, cluster657, cluster11500, cluster6305, cluster10538, cluster6325, cluster78, cluster414, cluster211, cluster12549, cluster234, cluster772, cluster860, cluster5990, cluster18306, cluster1341, cluster1269, cluster354, cluster10642, cluster930, cluster4558, cluster562, cluster6069, clust…
GO:0003677	DNA binding	2.10303e-12	1.0568e-14	0	0	65 of 536 in the list, vs 877 of 21000	cluster9185, cluster4966, cluster642, cluster2295, cluster352, cluster466, cluster277, cluster14880, cluster1057, cluster5235, cluster234, cluster316, cluster1408, cluster1633, cluster1448, cluster10585, cluster775, cluster8392, cluster171, cluster1141, cluster8822, cluster884, cluster11870, cluster1692, cluster6418, cluster226, cluster7348, cluster4001, cluster6817, cluster2883, cluster840, clus…
GO:0006810	transport	2.09238e-11	8.866e-14	0	0	59 of 536 in the list, vs 781 of 21000	cluster5763, cluster5792, cluster1891, cluster420, cluster10048, cluster2228, cluster5051, cluster146, cluster750, cluster349, cluster2455, cluster27, cluster188, cluster1137, cluster127, cluster205, cluster244, cluster17138, cluster4975, cluster2971, cluster1722, cluster9562, cluster4829, cluster305, cluster1038, cluster7049, cluster106, cluster565, cluster8412, cluster5821, cluster4804, cluster…
GO:0016021	integral component of membrane	2.46369e-11	5.59931e-13	0	0	49 of 536 in the list, vs 595 of 21000	cluster5763, cluster5792, cluster1891, cluster420, cluster10048, cluster2228, cluster146, cluster750, cluster349, cluster765, cluster27, cluster188, cluster127, cluster205, cluster378, cluster244, cluster17138, cluster4975, cluster4829, cluster78, cluster305, cluster1038, cluster7049, cluster106, cluster565, cluster718, cluster8412, cluster1155, cluster1633, cluster6820, cluster1292, cluster1641,…
GO:0031224	intrinsic component of membrane	2.46369e-11	5.59931e-13	0	0	49 of 536 in the list, vs 595 of 21000	cluster5763, cluster5792, cluster1891, cluster420, cluster10048, cluster2228, cluster146, cluster750, cluster349, cluster765, cluster27, cluster188, cluster127, cluster205, cluster378, cluster244, cluster17138, cluster4975, cluster4829, cluster78, cluster305, cluster1038, cluster7049, cluster106, cluster565, cluster718, cluster8412, cluster1155, cluster1633, cluster6820, cluster1292, cluster1641,…
GO:0051234	establishment of localization	2.46805e-11	1.04578e-13	0	0	59 of 536 in the list, vs 784 of 21000	cluster5763, cluster5792, cluster1891, cluster420, cluster10048, cluster2228, cluster5051, cluster146, cluster750, cluster349, cluster2455, cluster27, cluster188, cluster1137, cluster127, cluster205, cluster244, cluster17138, cluster4975, cluster2971, cluster1722, cluster9562, cluster4829, cluster305, cluster1038, cluster7049, cluster106, cluster565, cluster8412, cluster5821, cluster4804, cluster…
GO:0051179	localization	5.55725e-11	2.35477e-13	0	0	59 of 536 in the list, vs 799 of 21000	cluster5763, cluster5792, cluster1891, cluster420, cluster10048, cluster2228, cluster5051, cluster146, cluster750, cluster349, cluster2455, cluster27, cluster188, cluster1137, cluster127, cluster205, cluster244, cluster17138, cluster4975, cluster2971, cluster1722, cluster9562, cluster4829, cluster305, cluster1038, cluster7049, cluster106, cluster565, cluster8412, cluster5821, cluster4804, cluster…
GO:0005524	ATP binding	6.8467e-11	3.44055e-13	0	0	52 of 536 in the list, vs 651 of 21000	cluster3990, cluster10642, cluster354, cluster930, cluster888, cluster4558, cluster562, cluster4427, cluster752, cluster889, cluster1979, cluster5275, cluster1474, cluster568, cluster6837, cluster3205, cluster7506, cluster10538, cluster6325, cluster4424, cluster4388, cluster5794, cluster2980, cluster1111, cluster211, cluster305, cluster234, cluster1689, cluster519, cluster9397, cluster2449, clust…
GO:0006629	lipid metabolic process	8.42934e-11	3.57175e-13	0	0	29 of 536 in the list, vs 218 of 21000	cluster8719, cluster8695, cluster1001, cluster5827, cluster7176, cluster1066, cluster245, cluster407, cluster13399, cluster11191, cluster1525, cluster15270, cluster6303, cluster478, cluster10469, cluster1341, cluster557, cluster1137, cluster1402, cluster273, cluster19835, cluster13219, cluster1265, cluster1284, cluster921, cluster214, cluster939, cluster1133, cluster1124
GO:0044765	single-organism transport	1.30402e-10	5.52552e-13	0	0	52 of 536 in the list, vs 659 of 21000	cluster5763, cluster5792, cluster1891, cluster420, cluster10048, cluster5051, cluster146, cluster750, cluster349, cluster2455, cluster27, cluster188, cluster127, cluster205, cluster244, cluster17138, cluster4975, cluster2971, cluster1722, cluster9562, cluster4829, cluster305, cluster1038, cluster7049, cluster106, cluster8412, cluster5821, cluster1633, cluster11154, cluster6820, cluster1292, clust…
GO:0006807	nitrogen compound metabolic process	1.54884e-10	6.56288e-13	0	0	76 of 536 in the list, vs 1230 of 21000	cluster9185, cluster8719, cluster4966, cluster642, cluster2295, cluster1282, cluster466, cluster1066, cluster277, cluster126, cluster927, cluster793, cluster1648, cluster14880, cluster1057, cluster5235, cluster4406, cluster100, cluster4245, cluster1209, cluster316, cluster1448, cluster10585, cluster285, cluster304, cluster8870, cluster8822, cluster884, cluster11870, cluster1692, cluster6418, clus…
GO:0006725	cellular aromatic compound metabolic process	1.84493e-10	7.8175e-13	0	0	71 of 536 in the list, vs 1109 of 21000	cluster4775, cluster9185, cluster8719, cluster4966, cluster642, cluster2295, cluster466, cluster1066, cluster277, cluster927, cluster793, cluster1648, cluster14880, cluster1057, cluster5235, cluster4406, cluster100, cluster234, cluster4245, cluster1209, cluster316, cluster1448, cluster10585, cluster285, cluster304, cluster8870, cluster8822, cluster884, cluster11870, cluster1692, cluster6418, clus…
GO:1901360	organic cyclic compound metabolic process	2.60667e-10	1.10452e-12	0	0	72 of 536 in the list, vs 1142 of 21000	cluster9185, cluster8719, cluster4966, cluster642, cluster2295, cluster466, cluster1066, cluster277, cluster927, cluster793, cluster1648, cluster14880, cluster1057, cluster5235, cluster4406, cluster100, cluster234, cluster4245, cluster1209, cluster316, cluster1448, cluster10585, cluster285, cluster304, cluster8870, cluster8822, cluster884, cluster11870, cluster1692, cluster6418, cluster7348, clus…
GO:0004672	protein kinase activity	2.63636e-10	1.32481e-12	0	0	32 of 536 in the list, vs 279 of 21000	cluster3990, cluster10642, cluster354, cluster930, cluster888, cluster4558, cluster562, cluster1979, cluster6837, cluster11500, cluster7506, cluster10538, cluster6325, cluster4388, cluster1111, cluster211, cluster12549, cluster519, cluster1007, cluster10948, cluster5990, cluster18306, cluster629, cluster5542, cluster8659, cluster4372, cluster1357, cluster2088, cluster617, cluster921, cluster2094,…
GO:0006468	protein phosphorylation	2.78795e-10	1.18134e-12	0	0	31 of 536 in the list, vs 261 of 21000	cluster3990, cluster211, cluster12549, cluster10642, cluster354, cluster930, cluster888, cluster519, cluster4558, cluster562, cluster10948, cluster1007, cluster5990, cluster18306, cluster629, cluster1979, cluster5542, cluster8659, cluster6837, cluster11500, cluster7506, cluster4372, cluster1357, cluster10538, cluster6325, cluster2088, cluster4388, cluster617, cluster921, cluster1111, cluster2094
GO:1902578	single-organism localization	2.9286e-10	1.24093e-12	0	0	52 of 536 in the list, vs 673 of 21000	cluster5763, cluster5792, cluster1891, cluster420, cluster10048, cluster5051, cluster146, cluster750, cluster349, cluster2455, cluster27, cluster188, cluster127, cluster205, cluster244, cluster17138, cluster4975, cluster2971, cluster1722, cluster9562, cluster4829, cluster305, cluster1038, cluster7049, cluster106, cluster8412, cluster5821, cluster1633, cluster11154, cluster6820, cluster1292, clust…
GO:0006796	phosphate-containing compound metabolic process	3.60057e-10	1.52567e-12	0	0	40 of 536 in the list, vs 427 of 21000	cluster3990, cluster10642, cluster354, cluster930, cluster888, cluster4558, cluster562, cluster245, cluster1979, cluster6837, cluster11500, cluster7506, cluster1137, cluster10538, cluster6325, cluster4388, cluster38, cluster1111, cluster211, cluster1182, cluster12549, cluster1001, cluster519, cluster10948, cluster1007, cluster5990, cluster18306, cluster629, cluster5542, cluster478, cluster8659, c…
GO:0006793	phosphorus metabolic process	3.87905e-10	1.64367e-12	0	0	40 of 536 in the list, vs 428 of 21000	cluster3990, cluster10642, cluster354, cluster930, cluster888, cluster4558, cluster562, cluster245, cluster1979, cluster6837, cluster11500, cluster7506, cluster1137, cluster10538, cluster6325, cluster4388, cluster38, cluster1111, cluster211, cluster1182, cluster12549, cluster1001, cluster519, cluster10948, cluster1007, cluster5990, cluster18306, cluster629, cluster5542, cluster478, cluster8659, c…
GO:0044425	membrane part	5.70972e-10	1.29766e-11	0	0	50 of 536 in the list, vs 671 of 21000	cluster5763, cluster5792, cluster1891, cluster420, cluster10048, cluster2228, cluster146, cluster750, cluster349, cluster765, cluster27, cluster188, cluster127, cluster205, cluster378, cluster244, cluster17138, cluster4975, cluster4829, cluster78, cluster305, cluster1038, cluster7049, cluster106, cluster565, cluster718, cluster8412, cluster1155, cluster5821, cluster1633, cluster6820, cluster1292,…
GO:0035639	purine ribonucleoside triphosphate binding	7.8983e-10	3.969e-12	0	0	54 of 536 in the list, vs 739 of 21000	cluster3990, cluster10642, cluster354, cluster930, cluster888, cluster4558, cluster562, cluster4427, cluster752, cluster889, cluster1979, cluster5275, cluster1474, cluster568, cluster6837, cluster3205, cluster7506, cluster10538, cluster6325, cluster4424, cluster4388, cluster5794, cluster2980, cluster1111, cluster211, cluster305, cluster234, cluster1689, cluster519, cluster9397, cluster2449, clust…
GO:0016310	phosphorylation	9.19941e-10	3.89806e-12	0	0	31 of 536 in the list, vs 273 of 21000	cluster3990, cluster211, cluster12549, cluster10642, cluster354, cluster930, cluster888, cluster519, cluster4558, cluster562, cluster10948, cluster1007, cluster5990, cluster18306, cluster629, cluster1979, cluster5542, cluster8659, cluster6837, cluster11500, cluster7506, cluster4372, cluster1357, cluster10538, cluster6325, cluster2088, cluster4388, cluster617, cluster921, cluster1111, cluster2094
GO:0006139	nucleobase-containing compound metabolic process	1.06736e-09	4.52272e-12	0	0	67 of 536 in the list, vs 1051 of 21000	cluster9185, cluster4966, cluster642, cluster2295, cluster466, cluster1066, cluster277, cluster927, cluster793, cluster1648, cluster14880, cluster1057, cluster5235, cluster4406, cluster100, cluster4245, cluster1209, cluster316, cluster1448, cluster10585, cluster285, cluster304, cluster8870, cluster8822, cluster884, cluster11870, cluster1692, cluster6418, cluster7348, cluster6817, cluster2883, clu…
GO:0034641	cellular nitrogen compound metabolic process	1.11814e-09	4.7379e-12	0	0	70 of 536 in the list, vs 1127 of 21000	cluster9185, cluster8719, cluster4966, cluster642, cluster2295, cluster466, cluster1066, cluster277, cluster927, cluster793, cluster1648, cluster14880, cluster1057, cluster5235, cluster4406, cluster100, cluster4245, cluster1209, cluster316, cluster1448, cluster10585, cluster285, cluster304, cluster8870, cluster8822, cluster884, cluster11870, cluster1692, cluster6418, cluster7348, cluster6817, clu…
GO:0055085	transmembrane transport	1.44569e-09	6.12579e-12	0	0	44 of 536 in the list, vs 528 of 21000	cluster5763, cluster5792, cluster1891, cluster420, cluster10048, cluster5051, cluster146, cluster750, cluster349, cluster2455, cluster27, cluster188, cluster127, cluster205, cluster244, cluster17138, cluster4975, cluster9562, cluster4829, cluster305, cluster1038, cluster7049, cluster106, cluster5821, cluster1633, cluster6820, cluster1292, cluster1641, cluster3107, cluster1535, cluster7053, cluste…
GO:0046483	heterocycle metabolic process	2.16154e-09	9.15907e-12	0	0	69 of 536 in the list, vs 1118 of 21000	cluster9185, cluster8719, cluster4966, cluster642, cluster2295, cluster466, cluster1066, cluster277, cluster927, cluster793, cluster1648, cluster14880, cluster1057, cluster5235, cluster4406, cluster100, cluster4245, cluster1209, cluster316, cluster1448, cluster10585, cluster285, cluster304, cluster8870, cluster8822, cluster884, cluster11870, cluster1692, cluster6418, cluster7348, cluster6817, clu…
GO:0016773	phosphotransferase activity, alcohol group as acceptor	2.73731e-09	1.37553e-11	0	0	34 of 536 in the list, vs 341 of 21000	cluster3990, cluster10642, cluster354, cluster930, cluster888, cluster4558, cluster562, cluster1979, cluster6837, cluster11500, cluster7506, cluster10538, cluster6325, cluster4388, cluster1111, cluster211, cluster12549, cluster519, cluster1007, cluster10948, cluster5990, cluster18306, cluster629, cluster5542, cluster8659, cluster4372, cluster1357, cluster2088, cluster617, cluster921, cluster214, …
GO:0016301	kinase activity	5.08837e-09	2.55697e-11	0	0	33 of 536 in the list, vs 330 of 21000	cluster3990, cluster10642, cluster354, cluster930, cluster888, cluster4558, cluster562, cluster1979, cluster6837, cluster11500, cluster7506, cluster10538, cluster6325, cluster4388, cluster1111, cluster211, cluster12549, cluster519, cluster1007, cluster10948, cluster5990, cluster18306, cluster629, cluster5542, cluster8659, cluster4372, cluster1357, cluster2088, cluster617, cluster921, cluster214, …
GO:0006464	cellular protein modification process	8.92531e-09	3.78191e-11	0	0	35 of 536 in the list, vs 373 of 21000	cluster3990, cluster10642, cluster354, cluster930, cluster888, cluster4558, cluster562, cluster1979, cluster6837, cluster11500, cluster7506, cluster10538, cluster6325, cluster4388, cluster1111, cluster211, cluster1182, cluster12549, cluster519, cluster1007, cluster10948, cluster5990, cluster18306, cluster629, cluster5542, cluster1341, cluster8659, cluster4372, cluster1357, cluster2088, cluster617…
GO:0036211	protein modification process	8.92531e-09	3.78191e-11	0	0	35 of 536 in the list, vs 373 of 21000	cluster3990, cluster10642, cluster354, cluster930, cluster888, cluster4558, cluster562, cluster1979, cluster6837, cluster11500, cluster7506, cluster10538, cluster6325, cluster4388, cluster1111, cluster211, cluster1182, cluster12549, cluster519, cluster1007, cluster10948, cluster5990, cluster18306, cluster629, cluster5542, cluster1341, cluster8659, cluster4372, cluster1357, cluster2088, cluster617…
GO:0004553	hydrolase activity, hydrolyzing O-glycosyl compounds	1.15317e-08	5.79482e-11	0	0	29 of 536 in the list, vs 267 of 21000	cluster1354, cluster2375, cluster645, cluster181, cluster4706, cluster189, cluster1859, cluster787, cluster2505, cluster335, cluster126, cluster4860, cluster631, cluster5666, cluster311, cluster1272, cluster5009, cluster447, cluster2554, cluster5932, cluster1392, cluster6330, cluster5740, cluster1027, cluster9347, cluster1265, cluster2971, cluster1249, cluster1877
GO:0043412	macromolecule modification	2.01638e-08	8.544e-11	0	0	36 of 536 in the list, vs 404 of 21000	cluster3990, cluster10642, cluster354, cluster930, cluster888, cluster4558, cluster562, cluster1979, cluster6837, cluster11500, cluster7506, cluster10538, cluster6325, cluster4067, cluster4388, cluster1111, cluster211, cluster1182, cluster12549, cluster519, cluster10948, cluster1007, cluster5990, cluster18306, cluster629, cluster5542, cluster1341, cluster8659, cluster4372, cluster1357, cluster208…
GO:0016740	transferase activity	3.52839e-08	1.77306e-10	0	0	64 of 536 in the list, vs 1066 of 21000	cluster3990, cluster888, cluster7465, cluster245, cluster1979, cluster11500, cluster10538, cluster6325, cluster810, cluster4607, cluster14933, cluster1799, cluster211, cluster12549, cluster1042, cluster4990, cluster5990, cluster1408, cluster18306, cluster475, cluster1341, cluster8364, cluster853, cluster494, cluster19835, cluster17687, cluster459, cluster1269, cluster136, cluster354, cluster10642…
GO:0016798	hydrolase activity, acting on glycosyl bonds	3.62805e-08	1.82314e-10	0	0	29 of 536 in the list, vs 280 of 21000	cluster1354, cluster2375, cluster645, cluster181, cluster4706, cluster189, cluster1859, cluster787, cluster2505, cluster335, cluster126, cluster4860, cluster631, cluster5666, cluster311, cluster1272, cluster5009, cluster447, cluster2554, cluster5932, cluster1392, cluster6330, cluster5740, cluster1027, cluster9347, cluster1265, cluster2971, cluster1249, cluster1877
GO:0048037	cofactor binding	5.16543e-08	2.59569e-10	0	0	34 of 536 in the list, vs 380 of 21000	cluster1343, cluster829, cluster7093, cluster537, cluster5549, cluster4408, cluster1645, cluster334, cluster152, cluster359, cluster7921, cluster1850, cluster27, cluster568, cluster10469, cluster8625, cluster810, cluster5938, cluster1799, cluster50, cluster1445, cluster234, cluster1644, cluster106, cluster337, cluster4873, cluster5827, cluster255, cluster5901, cluster407, cluster285, cluster2438,…
GO:0090304	nucleic acid metabolic process	5.17205e-08	2.19154e-10	0	0	59 of 536 in the list, vs 945 of 21000	cluster9185, cluster4966, cluster642, cluster2295, cluster835, cluster813, cluster562, cluster466, cluster74, cluster752, cluster1066, cluster512, cluster277, cluster568, cluster927, cluster188, cluster1648, cluster11644, cluster4424, cluster14880, cluster1057, cluster4067, cluster7322, cluster985, cluster16906, cluster241, cluster5235, cluster5906, cluster1371, cluster7068, cluster4406, cluster1…
GO:0050662	coenzyme binding	4.33915e-07	2.18048e-09	0	0	28 of 536 in the list, vs 292 of 21000	cluster1343, cluster829, cluster7093, cluster1644, cluster537, cluster234, cluster337, cluster106, cluster4873, cluster5827, cluster4408, cluster334, cluster152, cluster255, cluster5901, cluster407, cluster285, cluster359, cluster7921, cluster2438, cluster1850, cluster27, cluster10469, cluster8625, cluster5938, cluster1284, cluster50, cluster1445
GO:0008233	peptidase activity	4.87136e-07	2.44792e-09	0	0	26 of 536 in the list, vs 256 of 21000	cluster601, cluster234, cluster870, cluster816, cluster4706, cluster1908, cluster352, cluster12383, cluster860, cluster772, cluster490, cluster6069, cluster368, cluster18478, cluster765, cluster327, cluster10094, cluster546, cluster142, cluster657, cluster12394, cluster8609, cluster443, cluster241, cluster78, cluster13480
GO:0006351	transcription, DNA-templated	5.23886e-07	2.21986e-09	0	0	40 of 536 in the list, vs 543 of 21000	cluster4966, cluster642, cluster2295, cluster835, cluster813, cluster74, cluster466, cluster277, cluster512, cluster188, cluster11644, cluster4424, cluster14880, cluster1057, cluster7322, cluster985, cluster16906, cluster5235, cluster5906, cluster1371, cluster7068, cluster5903, cluster337, cluster5358, cluster9454, cluster1448, cluster4826, cluster12844, cluster1048, cluster1103, cluster8822, clu…
GO:0097659	nucleic acid-templated transcription	5.23886e-07	2.21986e-09	0	0	40 of 536 in the list, vs 543 of 21000	cluster4966, cluster642, cluster2295, cluster835, cluster813, cluster74, cluster466, cluster277, cluster512, cluster188, cluster11644, cluster4424, cluster14880, cluster1057, cluster7322, cluster985, cluster16906, cluster5235, cluster5906, cluster1371, cluster7068, cluster5903, cluster337, cluster5358, cluster9454, cluster1448, cluster4826, cluster12844, cluster1048, cluster1103, cluster8822, clu…
GO:0032774	RNA biosynthetic process	6.1334e-07	2.5989e-09	0	0	40 of 536 in the list, vs 546 of 21000	cluster4966, cluster642, cluster2295, cluster835, cluster813, cluster74, cluster466, cluster277, cluster512, cluster188, cluster11644, cluster4424, cluster14880, cluster1057, cluster7322, cluster985, cluster16906, cluster5235, cluster5906, cluster1371, cluster7068, cluster5903, cluster337, cluster5358, cluster9454, cluster1448, cluster4826, cluster12844, cluster1048, cluster1103, cluster8822, clu…
GO:0016788	hydrolase activity, acting on ester bonds	6.90471e-07	3.4697e-09	0	0	27 of 536 in the list, vs 279 of 21000	cluster6607, cluster1182, cluster4245, cluster15400, cluster1590, cluster1209, cluster842, cluster1066, cluster1525, cluster1414, cluster285, cluster4860, cluster13087, cluster478, cluster557, cluster793, cluster1005, cluster8870, cluster1137, cluster14031, cluster394, cluster1402, cluster1712, cluster921, cluster6943, cluster1133, cluster2883
GO:0043531	ADP binding	7.95327e-07	3.99662e-09	0	0	9 of 536 in the list, vs 24 of 21000	cluster13546, cluster2012, cluster1689, cluster10820, cluster7675, cluster4430, cluster921, cluster939, cluster10819
GO:0016772	transferase activity, transferring phosphorus-containing groups	1.09677e-06	5.51139e-09	0	0	37 of 536 in the list, vs 493 of 21000	cluster3990, cluster10642, cluster354, cluster1729, cluster930, cluster888, cluster4558, cluster562, cluster1645, cluster245, cluster1979, cluster6837, cluster11500, cluster7506, cluster10538, cluster6325, cluster4388, cluster1111, cluster211, cluster12549, cluster519, cluster10948, cluster1007, cluster5990, cluster18306, cluster629, cluster5542, cluster8659, cluster4372, cluster1357, cluster2088…
GO:0070011	peptidase activity, acting on L-amino acid peptides	1.35859e-06	6.82707e-09	0	0	25 of 536 in the list, vs 250 of 21000	cluster601, cluster234, cluster870, cluster816, cluster4706, cluster1908, cluster352, cluster860, cluster772, cluster490, cluster6069, cluster368, cluster18478, cluster765, cluster327, cluster10094, cluster546, cluster142, cluster657, cluster12394, cluster8609, cluster443, cluster241, cluster78, cluster13480
GO:1901362	organic cyclic compound biosynthetic process	2.14578e-06	9.0923e-09	0	0	44 of 536 in the list, vs 665 of 21000	cluster8719, cluster4966, cluster642, cluster2295, cluster835, cluster813, cluster74, cluster466, cluster277, cluster512, cluster6303, cluster188, cluster11644, cluster4424, cluster14880, cluster1057, cluster7322, cluster985, cluster16906, cluster5235, cluster5906, cluster1371, cluster7068, cluster5903, cluster337, cluster5358, cluster5827, cluster9454, cluster1448, cluster407, cluster4826, clust…
GO:0044271	cellular nitrogen compound biosynthetic process	2.80047e-06	1.18664e-08	0	0	43 of 536 in the list, vs 647 of 21000	cluster8719, cluster4966, cluster642, cluster2295, cluster4855, cluster835, cluster813, cluster74, cluster466, cluster277, cluster512, cluster6303, cluster188, cluster11644, cluster4424, cluster14880, cluster1057, cluster7322, cluster985, cluster16906, cluster5235, cluster5906, cluster1371, cluster7068, cluster5903, cluster337, cluster5358, cluster9454, cluster1448, cluster4826, cluster12844, clu…
GO:0016070	RNA metabolic process	3.42708e-06	1.45215e-08	0	0	47 of 536 in the list, vs 749 of 21000	cluster4966, cluster642, cluster2295, cluster835, cluster813, cluster74, cluster466, cluster752, cluster277, cluster512, cluster568, cluster188, cluster1648, cluster11644, cluster4424, cluster14880, cluster1057, cluster4067, cluster7322, cluster985, cluster16906, cluster5235, cluster5906, cluster1371, cluster7068, cluster5903, cluster337, cluster5358, cluster9454, cluster1448, cluster4826, cluste…
GO:0019438	aromatic compound biosynthetic process	3.99526e-06	1.69291e-08	0	0	42 of 536 in the list, vs 631 of 21000	cluster8719, cluster4966, cluster642, cluster2295, cluster835, cluster813, cluster74, cluster466, cluster277, cluster512, cluster6303, cluster188, cluster11644, cluster4424, cluster14880, cluster1057, cluster7322, cluster985, cluster16906, cluster5235, cluster5906, cluster1371, cluster7068, cluster5903, cluster337, cluster5358, cluster9454, cluster1448, cluster4826, cluster12844, cluster1048, clu…
GO:0044267	cellular protein metabolic process	4.56631e-06	1.93488e-08	0	0	43 of 536 in the list, vs 658 of 21000	cluster3990, cluster10642, cluster1354, cluster354, cluster930, cluster888, cluster4558, cluster562, cluster1979, cluster10094, cluster568, cluster6837, cluster11500, cluster7506, cluster6305, cluster10538, cluster6325, cluster4388, cluster1111, cluster78, cluster414, cluster211, cluster1182, cluster12549, cluster519, cluster106, cluster3999, cluster10948, cluster1007, cluster5990, cluster18306, …
GO:0009058	biosynthetic process	4.62249e-06	1.95868e-08	0	0	62 of 536 in the list, vs 1147 of 21000	cluster8719, cluster4966, cluster1354, cluster642, cluster2295, cluster4855, cluster835, cluster813, cluster1645, cluster466, cluster74, cluster512, cluster146, cluster245, cluster277, cluster6303, cluster568, cluster2622, cluster188, cluster6305, cluster11644, cluster4424, cluster14880, cluster1057, cluster273, cluster7322, cluster985, cluster16906, cluster5235, cluster1799, cluster5906, cluster…
GO:0005975	carbohydrate metabolic process	4.65649e-06	1.97309e-08	0	0	31 of 536 in the list, vs 385 of 21000	cluster1354, cluster2375, cluster645, cluster181, cluster4706, cluster189, cluster1859, cluster787, cluster2505, cluster335, cluster4860, cluster631, cluster568, cluster5666, cluster311, cluster1272, cluster5009, cluster447, cluster2554, cluster5932, cluster1392, cluster6330, cluster5740, cluster1027, cluster19835, cluster9347, cluster1265, cluster2971, cluster1249, cluster1877, cluster459
GO:0010467	gene expression	5.23569e-06	2.21851e-08	0	0	50 of 536 in the list, vs 835 of 21000	cluster4966, cluster1354, cluster642, cluster2295, cluster835, cluster813, cluster74, cluster466, cluster752, cluster277, cluster512, cluster568, cluster188, cluster6305, cluster1648, cluster11644, cluster4424, cluster14880, cluster1057, cluster7322, cluster985, cluster16906, cluster5235, cluster5906, cluster1371, cluster7068, cluster5903, cluster106, cluster337, cluster5358, cluster9454, cluster…
GO:0034654	nucleobase-containing compound biosynthetic process	5.3695e-06	2.27521e-08	0	0	40 of 536 in the list, vs 590 of 21000	cluster4966, cluster642, cluster2295, cluster835, cluster813, cluster74, cluster466, cluster277, cluster512, cluster188, cluster11644, cluster4424, cluster14880, cluster1057, cluster7322, cluster985, cluster16906, cluster5235, cluster5906, cluster1371, cluster7068, cluster5903, cluster337, cluster5358, cluster9454, cluster1448, cluster4826, cluster12844, cluster1048, cluster1103, cluster8822, clu…
GO:0018130	heterocycle biosynthetic process	9.23285e-06	3.91222e-08	0	0	42 of 536 in the list, vs 650 of 21000	cluster8719, cluster4966, cluster642, cluster2295, cluster835, cluster813, cluster74, cluster466, cluster277, cluster512, cluster6303, cluster188, cluster11644, cluster4424, cluster14880, cluster1057, cluster7322, cluster985, cluster16906, cluster5235, cluster5906, cluster1371, cluster7068, cluster5903, cluster337, cluster5358, cluster9454, cluster1448, cluster4826, cluster12844, cluster1048, clu…
GO:0006508	proteolysis	1.00925e-05	4.2765e-08	0	0	25 of 536 in the list, vs 274 of 21000	cluster601, cluster234, cluster3999, cluster870, cluster816, cluster4706, cluster1908, cluster352, cluster860, cluster772, cluster490, cluster6069, cluster368, cluster18478, cluster765, cluster327, cluster10094, cluster546, cluster142, cluster657, cluster12394, cluster8609, cluster443, cluster241, cluster78
GO:0044255	cellular lipid metabolic process	1.85508e-05	7.86052e-08	0	0	16 of 536 in the list, vs 121 of 21000	cluster8719, cluster8695, cluster1001, cluster245, cluster6303, cluster478, cluster1341, cluster10469, cluster557, cluster1137, cluster273, cluster19835, cluster1284, cluster921, cluster214, cluster1124
GO:1901576	organic substance biosynthetic process	3.82806e-05	1.62206e-07	0	0	56 of 536 in the list, vs 1051 of 21000	cluster8719, cluster4966, cluster1354, cluster642, cluster2295, cluster4855, cluster835, cluster813, cluster466, cluster74, cluster512, cluster146, cluster245, cluster277, cluster6303, cluster568, cluster188, cluster6305, cluster11644, cluster4424, cluster14880, cluster1057, cluster273, cluster7322, cluster985, cluster16906, cluster5235, cluster5906, cluster1371, cluster7068, cluster1001, cluster…
GO:0016829	lyase activity	7.29337e-05	3.66501e-07	0	0	17 of 536 in the list, vs 152 of 21000	cluster8695, cluster6922, cluster4328, cluster4406, cluster1001, cluster234, cluster1984, cluster2130, cluster150, cluster336, cluster85, cluster10469, cluster1273, cluster7578, cluster273, cluster1284, cluster5129
GO:0030246	carbohydrate binding	9.45142e-05	4.74946e-07	0	0	12 of 536 in the list, vs 76 of 21000	cluster311, cluster5009, cluster4706, cluster447, cluster787, cluster2505, cluster19835, cluster335, cluster241, cluster4860, cluster1877, cluster631
GO:0044249	cellular biosynthetic process	0.000101154	4.2862e-07	0	0	54 of 536 in the list, vs 1028 of 21000	cluster8719, cluster4966, cluster1354, cluster642, cluster2295, cluster4855, cluster835, cluster813, cluster466, cluster74, cluster512, cluster146, cluster245, cluster277, cluster6303, cluster568, cluster188, cluster6305, cluster11644, cluster4424, cluster14880, cluster1057, cluster273, cluster7322, cluster985, cluster16906, cluster5235, cluster5906, cluster1371, cluster7068, cluster1001, cluster…
GO:0016614	oxidoreductase activity, acting on CH-OH group of donors	0.000151678	7.62201e-07	0	0	17 of 536 in the list, vs 160 of 21000	cluster7093, cluster1644, cluster234, cluster106, cluster4873, cluster5827, cluster334, cluster152, cluster407, cluster285, cluster359, cluster568, cluster8625, cluster13789, cluster38, cluster50, cluster1124
GO:0022857	transmembrane transporter activity	0.000300593	1.51052e-06	0	0	24 of 536 in the list, vs 309 of 21000	cluster5763, cluster305, cluster1038, cluster7049, cluster420, cluster8412, cluster10048, cluster5821, cluster5051, cluster2072, cluster11154, cluster1292, cluster7053, cluster2455, cluster3725, cluster1398, cluster1784, cluster494, cluster7175, cluster1722, cluster2366, cluster2971, cluster9562, cluster4829
GO:0050660	flavin adenine dinucleotide binding	0.000362046	1.81932e-06	0	0	16 of 536 in the list, vs 152 of 21000	cluster7093, cluster1644, cluster537, cluster106, cluster4873, cluster285, cluster359, cluster7921, cluster27, cluster1850, cluster10469, cluster8625, cluster1284, cluster5938, cluster50, cluster1445
GO:0005215	transporter activity	0.000518035	2.60319e-06	0	0	25 of 536 in the list, vs 341 of 21000	cluster5763, cluster305, cluster1038, cluster7049, cluster420, cluster8412, cluster10048, cluster5821, cluster5051, cluster4804, cluster2072, cluster11154, cluster1292, cluster7053, cluster2455, cluster3725, cluster1398, cluster1784, cluster494, cluster7175, cluster1722, cluster2366, cluster2971, cluster9562, cluster4829
GO:0034645	cellular macromolecule biosynthetic process	0.000602744	2.554e-06	0	0	45 of 536 in the list, vs 841 of 21000	cluster4966, cluster1354, cluster642, cluster2295, cluster835, cluster813, cluster74, cluster466, cluster277, cluster512, cluster568, cluster188, cluster6305, cluster11644, cluster4424, cluster14880, cluster1057, cluster7322, cluster985, cluster16906, cluster5235, cluster5906, cluster1371, cluster7068, cluster5903, cluster106, cluster337, cluster5358, cluster9454, cluster1448, cluster4826, cluste…
GO:0009059	macromolecule biosynthetic process	0.000661765	2.80409e-06	0	0	45 of 536 in the list, vs 844 of 21000	cluster4966, cluster1354, cluster642, cluster2295, cluster835, cluster813, cluster74, cluster466, cluster277, cluster512, cluster568, cluster188, cluster6305, cluster11644, cluster4424, cluster14880, cluster1057, cluster7322, cluster985, cluster16906, cluster5235, cluster5906, cluster1371, cluster7068, cluster5903, cluster106, cluster337, cluster5358, cluster9454, cluster1448, cluster4826, cluste…
GO:0008234	cysteine-type peptidase activity	0.000844066	4.24154e-06	0	0	9 of 536 in the list, vs 50 of 21000	cluster10094, cluster546, cluster12394, cluster870, cluster352, cluster772, cluster78, cluster18478, cluster327
GO:0030248	cellulose binding	0.000844066	4.24154e-06	0	0	9 of 536 in the list, vs 50 of 21000	cluster311, cluster5009, cluster4706, cluster447, cluster787, cluster2505, cluster335, cluster1877, cluster4860
GO:0004523	RNA-DNA hybrid ribonuclease activity	0.00109378	5.49641e-06	0	0	6 of 536 in the list, vs 19 of 21000	cluster14031, cluster1414, cluster285, cluster6943, cluster15400, cluster1590
GO:0005576	extracellular region	0.00125958	2.86268e-05	0	0	10 of 536 in the list, vs 78 of 21000	cluster311, cluster5009, cluster4706, cluster447, cluster787, cluster2505, cluster335, cluster1525, cluster4860, cluster1877
GO:0016891	endoribonuclease activity, producing 5'-phosphomonoesters	0.00129382	6.50163e-06	0	0	7 of 536 in the list, vs 29 of 21000	cluster14031, cluster1414, cluster285, cluster6943, cluster15400, cluster2883, cluster1590
GO:0004175	endopeptidase activity	0.00145421	7.30758e-06	0	0	14 of 536 in the list, vs 132 of 21000	cluster546, cluster657, cluster142, cluster8609, cluster870, cluster1908, cluster352, cluster860, cluster772, cluster6069, cluster241, cluster443, cluster368, cluster765
GO:0016616	oxidoreductase activity, acting on the CH-OH group of donors, NAD or NADP as acceptor	0.00145421	7.30758e-06	0	0	14 of 536 in the list, vs 132 of 21000	cluster7093, cluster1644, cluster234, cluster106, cluster8625, cluster5827, cluster334, cluster152, cluster13789, cluster38, cluster407, cluster50, cluster359, cluster1124
GO:0016846	carbon-sulfur lyase activity	0.00209446	1.05249e-05	0	0	6 of 536 in the list, vs 21 of 21000	cluster150, cluster6922, cluster1273, cluster7578, cluster336, cluster85
GO:0001871	pattern binding	0.00222806	1.11963e-05	0	0	9 of 536 in the list, vs 56 of 21000	cluster311, cluster5009, cluster4706, cluster447, cluster787, cluster2505, cluster335, cluster1877, cluster4860
GO:0030247	polysaccharide binding	0.00222806	1.11963e-05	0	0	9 of 536 in the list, vs 56 of 21000	cluster311, cluster5009, cluster4706, cluster447, cluster787, cluster2505, cluster335, cluster1877, cluster4860
GO:0016893	endonuclease activity, active with either ribo- or deoxyribonucleic acids and producing 5'-phosphomonoesters	0.00399265	2.00636e-05	0	0	7 of 536 in the list, vs 34 of 21000	cluster14031, cluster1414, cluster285, cluster6943, cluster15400, cluster2883, cluster1590
GO:0015698	inorganic anion transport	0.0118949	5.04021e-05	0	0	6 of 536 in the list, vs 27 of 21000	cluster3725, cluster11154, cluster2971, cluster1722, cluster420, cluster8412
GO:0004521	endoribonuclease activity	0.0142974	7.18464e-05	0.0006	0.04	7 of 536 in the list, vs 41 of 21000	cluster14031, cluster1414, cluster285, cluster6943, cluster15400, cluster2883, cluster1590
GO:0008236	serine-type peptidase activity	0.0162773	8.17954e-05	0.0006	0.04	10 of 536 in the list, vs 88 of 21000	cluster601, cluster234, cluster8609, cluster870, cluster816, cluster4706, cluster860, cluster490, cluster241, cluster765
GO:0017171	serine hydrolase activity	0.0162773	8.17954e-05	0.0006	0.04	10 of 536 in the list, vs 88 of 21000	cluster601, cluster234, cluster8609, cluster870, cluster816, cluster4706, cluster860, cluster490, cluster241, cluster765
GO:0004518	nuclease activity	0.0216294	0.000108691	0.0006	0.04	11 of 536 in the list, vs 109 of 21000	cluster793, cluster8870, cluster15400, cluster1590, cluster1209, cluster14031, cluster1712, cluster285, cluster1414, cluster6943, cluster2883
GO:0004519	endonuclease activity	0.0383729	0.000192829	0.0015	0.1	8 of 536 in the list, vs 63 of 21000	cluster15400, cluster1590, cluster14031, cluster1712, cluster285, cluster1414, cluster6943, cluster2883
GO:0005509	calcium ion binding	0.0462578	0.000232451	0.0018	0.12	6 of 536 in the list, vs 35 of 21000	cluster7481, cluster537, cluster1525, cluster6166, cluster5874, cluster1859
GO:0008610	lipid biosynthetic process	0.0470647	0.000199427	0.0011	0.08	9 of 536 in the list, vs 80 of 21000	cluster8719, cluster1341, cluster1001, cluster5827, cluster273, cluster19835, cluster245, cluster407, cluster6303

## Sheet: Perma1 duplications enrichment
GOID	Godescr	corrected p-value	uncorrected p-value	FDR_RATE	EXPECTED_FALSE_POSITIVES	enrihcment ratio	gene fams with GO			1931 duplications on this branch
GO:0005488	binding	2.69348e-86	1.59378e-88	0	0	272 of 400 in the list, vs 4593 of 21000	cluster442, cluster7735, cluster359, cluster19065, cluster2095, cluster9272, cluster6899, cluster5644, cluster1236, cluster100, cluster134, cluster8332, cluster1746, cluster2208, cluster85, cluster5807, cluster746, cluster6342, cluster9123, cluster1032, cluster139, cluster8335, cluster2401, cluster11831, cluster7904, cluster226, cluster12028, cluster274, cluster871, cluster2145, cluster777, clust…			940 clusters have duplications on this branch
GO:0003824	catalytic activity	5.2731e-47	3.12018e-49	0	0	197 of 400 in the list, vs 3657 of 21000	cluster6368, cluster4719, cluster371, cluster7829, cluster6373, cluster1126, cluster180, cluster7735, cluster1542, cluster359, cluster11061, cluster103, cluster379, cluster1869, cluster5135, cluster3441, cluster810, cluster540, cluster886, cluster8837, cluster1629, cluster949, cluster72, cluster7125, cluster5644, cluster1042, cluster8332, cluster1746, cluster3563, cluster2208, cluster1454, cluste…			No of periconia-specific clusters:	155
GO:0043167	ion binding	4.38264e-45	2.59328e-47	0	0	164 of 400 in the list, vs 2633 of 21000	cluster385, cluster7884, cluster442, cluster7829, cluster6373, cluster180, cluster1542, cluster1823, cluster359, cluster11061, cluster3441, cluster810, cluster540, cluster9272, cluster8837, cluster5658, cluster949, cluster6899, cluster5644, cluster2798, cluster254, cluster134, cluster1746, cluster3563, cluster2208, cluster1454, cluster85, cluster5807, cluster1350, cluster7971, cluster304, cluster…			No of periconia-specific clusters with PFAMs:	14
GO:0008152	metabolic process	3.17405e-43	1.53336e-45	0	0	191 of 400 in the list, vs 3639 of 21000	cluster8406, cluster6368, cluster850, cluster371, cluster7829, cluster180, cluster7735, cluster1542, cluster359, cluster11061, cluster379, cluster1869, cluster3441, cluster540, cluster886, cluster8837, cluster5658, cluster949, cluster251, cluster12615, cluster6899, cluster72, cluster7125, cluster5644, cluster100, cluster2798, cluster1042, cluster1039, cluster1746, cluster3563, cluster2208, cluste…			the 14 clusters have 1 GO term overrepresented
GO:0043169	cation binding	3.61522e-33	2.13918e-35	0	0	115 of 400 in the list, vs 1673 of 21000	cluster385, cluster1192, cluster16744, cluster7884, cluster5365, cluster442, cluster7829, cluster1542, cluster104, cluster434, cluster353, cluster236, cluster1250, cluster9501, cluster4402, cluster3441, cluster3440, cluster9272, cluster8837, cluster5658, cluster5040, cluster1738, cluster78, cluster50, cluster6899, cluster1445, cluster4220, cluster8780, cluster5644, cluster2798, cluster1792, clust…
GO:0046872	metal ion binding	1.1381e-32	6.7343e-35	0	0	114 of 400 in the list, vs 1665 of 21000	cluster385, cluster1192, cluster16744, cluster7884, cluster5365, cluster442, cluster7829, cluster1542, cluster104, cluster434, cluster353, cluster236, cluster1250, cluster9501, cluster4402, cluster3441, cluster3440, cluster9272, cluster8837, cluster5658, cluster5040, cluster1738, cluster78, cluster50, cluster6899, cluster1445, cluster4220, cluster8780, cluster5644, cluster2798, cluster1792, clust…
GO:0046914	transition metal ion binding	1.64734e-29	9.74755e-32	0	0	100 of 400 in the list, vs 1402 of 21000	cluster385, cluster1192, cluster16744, cluster7884, cluster5365, cluster7829, cluster1542, cluster104, cluster434, cluster353, cluster236, cluster1250, cluster9501, cluster4402, cluster3441, cluster3440, cluster9272, cluster8837, cluster5658, cluster78, cluster50, cluster6899, cluster1445, cluster4220, cluster8780, cluster5644, cluster2798, cluster11706, cluster1454, cluster85, cluster1350, clust…
GO:0097159	organic cyclic compound binding	4.56448e-29	2.70087e-31	0	0	131 of 400 in the list, vs 2354 of 21000	cluster371, cluster7829, cluster6373, cluster180, cluster1542, cluster1823, cluster359, cluster11061, cluster19065, cluster3441, cluster810, cluster540, cluster5658, cluster949, cluster6899, cluster5644, cluster1236, cluster100, cluster2798, cluster254, cluster134, cluster8332, cluster1746, cluster3563, cluster2208, cluster1454, cluster1350, cluster6225, cluster304, cluster746, cluster6342, clust…
GO:1901363	heterocyclic compound binding	4.56448e-29	2.70087e-31	0	0	131 of 400 in the list, vs 2354 of 21000	cluster371, cluster7829, cluster6373, cluster180, cluster1542, cluster1823, cluster359, cluster11061, cluster19065, cluster3441, cluster810, cluster540, cluster5658, cluster949, cluster6899, cluster5644, cluster1236, cluster100, cluster2798, cluster254, cluster134, cluster8332, cluster1746, cluster3563, cluster2208, cluster1454, cluster1350, cluster6225, cluster304, cluster746, cluster6342, clust…
GO:0044699	single-organism process	3.22322e-24	1.55711e-26	0	0	119 of 400 in the list, vs 2225 of 21000	cluster2552, cluster2376, cluster781, cluster7829, cluster5041, cluster3450, cluster1542, cluster359, cluster763, cluster353, cluster236, cluster1869, cluster7926, cluster3441, cluster3440, cluster5501, cluster244, cluster293, cluster276, cluster4542, cluster5281, cluster367, cluster12615, cluster1872, cluster50, cluster6899, cluster1445, cluster8780, cluster1286, cluster305, cluster7125, cluster…
GO:0005515	protein binding	6.19601e-23	3.66628e-25	0	0	94 of 400 in the list, vs 1515 of 21000	cluster10212, cluster385, cluster16751, cluster371, cluster8887, cluster7706, cluster711, cluster7735, cluster1542, cluster104, cluster7246, cluster6821, cluster7392, cluster13599, cluster5106, cluster236, cluster19065, cluster3669, cluster2095, cluster1250, cluster4402, cluster5501, cluster810, cluster714, cluster1174, cluster6256, cluster367, cluster1445, cluster89, cluster8332, cluster1838, cl…
GO:0008270	zinc ion binding	7.04688e-21	4.16975e-23	0	0	80 of 400 in the list, vs 1206 of 21000	cluster385, cluster1192, cluster16744, cluster7884, cluster5365, cluster1542, cluster104, cluster1250, cluster9501, cluster4402, cluster3441, cluster9272, cluster8837, cluster5658, cluster78, cluster6899, cluster1445, cluster4220, cluster8780, cluster2798, cluster11706, cluster1350, cluster7971, cluster746, cluster14524, cluster6342, cluster10720, cluster2241, cluster3056, cluster4830, cluster139…
GO:0009987	cellular process	3.44842e-20	1.66591e-22	0	0	125 of 400 in the list, vs 2688 of 21000	cluster3990, cluster1893, cluster6368, cluster850, cluster371, cluster5365, cluster7822, cluster2376, cluster781, cluster180, cluster3450, cluster7735, cluster11061, cluster1505, cluster763, cluster7926, cluster3441, cluster540, cluster244, cluster276, cluster4542, cluster5281, cluster367, cluster5658, cluster949, cluster251, cluster78, cluster6899, cluster4220, cluster305, cluster2773, cluster10…
GO:0071704	organic substance metabolic process	9.00654e-20	4.35098e-22	0	0	119 of 400 in the list, vs 2504 of 21000	cluster3990, cluster6368, cluster850, cluster816, cluster4706, cluster371, cluster5365, cluster781, cluster180, cluster10744, cluster7735, cluster1542, cluster434, cluster11061, cluster1505, cluster763, cluster425, cluster3441, cluster540, cluster886, cluster367, cluster5658, cluster949, cluster251, cluster12615, cluster78, cluster6899, cluster4220, cluster2773, cluster100, cluster2798, cluster10…
GO:0044238	primary metabolic process	1.76804e-19	8.54128e-22	0	0	115 of 400 in the list, vs 2384 of 21000	cluster3990, cluster6368, cluster850, cluster816, cluster4706, cluster371, cluster5365, cluster781, cluster180, cluster10744, cluster7735, cluster1542, cluster434, cluster11061, cluster1505, cluster763, cluster425, cluster3441, cluster540, cluster886, cluster367, cluster5658, cluster949, cluster251, cluster12615, cluster78, cluster4220, cluster2773, cluster100, cluster2798, cluster1039, cluster54…
GO:0044710	single-organism metabolic process	3.49931e-18	1.69049e-20	0	0	83 of 400 in the list, vs 1418 of 21000	cluster2552, cluster781, cluster7829, cluster1542, cluster359, cluster763, cluster353, cluster236, cluster1869, cluster3441, cluster3440, cluster5501, cluster293, cluster367, cluster12615, cluster50, cluster6899, cluster1445, cluster8780, cluster1286, cluster7125, cluster5644, cluster2773, cluster1039, cluster542, cluster2208, cluster1454, cluster435, cluster790, cluster14573, cluster852, cluster…
GO:0016491	oxidoreductase activity	1.66425e-17	9.84766e-20	0	0	66 of 400 in the list, vs 965 of 21000	cluster2552, cluster1893, cluster7829, cluster359, cluster353, cluster236, cluster1869, cluster3441, cluster3440, cluster5501, cluster1196, cluster293, cluster8837, cluster50, cluster1445, cluster72, cluster8780, cluster1286, cluster7125, cluster5644, cluster1454, cluster435, cluster14573, cluster952, cluster578, cluster4479, cluster11682, cluster139, cluster299, cluster7259, cluster383, cluster3…
GO:0055114	oxidation-reduction process	9.09178e-15	4.39216e-17	0	0	56 of 400 in the list, vs 807 of 21000	cluster2552, cluster7945, cluster7829, cluster797, cluster74, cluster2072, cluster200, cluster359, cluster6303, cluster353, cluster236, cluster310, cluster1869, cluster13353, cluster3441, cluster3440, cluster5501, cluster892, cluster125, cluster183, cluster293, cluster8969, cluster38, cluster330, cluster279, cluster1457, cluster50, cluster1445, cluster661, cluster8780, cluster1286, cluster7125, c…
GO:0050794	regulation of cellular process	1.43107e-14	6.91338e-17	0	0	68 of 400 in the list, vs 1156 of 21000	cluster5365, cluster6971, cluster9272, cluster8837, cluster4542, cluster5658, cluster78, cluster6899, cluster4220, cluster2798, cluster11706, cluster8332, cluster7768, cluster435, cluster7971, cluster6225, cluster14524, cluster6342, cluster10720, cluster3056, cluster4830, cluster8335, cluster10874, cluster226, cluster9318, cluster8476, cluster86, cluster1144, cluster5914, cluster12028, cluster907…
GO:0065007	biological regulation	1.50102e-14	7.2513e-17	0	0	69 of 400 in the list, vs 1187 of 21000	cluster5365, cluster6971, cluster9272, cluster8837, cluster4542, cluster5658, cluster78, cluster6899, cluster4220, cluster2798, cluster11706, cluster8332, cluster7768, cluster435, cluster7971, cluster6225, cluster14524, cluster6342, cluster10720, cluster3056, cluster4830, cluster8335, cluster10874, cluster226, cluster9318, cluster8476, cluster86, cluster1144, cluster5914, cluster12028, cluster907…
GO:0050789	regulation of biological process	2.03254e-14	9.81901e-17	0	0	68 of 400 in the list, vs 1164 of 21000	cluster5365, cluster6971, cluster9272, cluster8837, cluster4542, cluster5658, cluster78, cluster6899, cluster4220, cluster2798, cluster11706, cluster8332, cluster7768, cluster435, cluster7971, cluster6225, cluster14524, cluster6342, cluster10720, cluster3056, cluster4830, cluster8335, cluster10874, cluster226, cluster9318, cluster8476, cluster86, cluster1144, cluster5914, cluster12028, cluster907…
GO:0005634	nucleus	3.75361e-14	1.21084e-15	0	0	67 of 400 in the list, vs 1193 of 21000	cluster5365, cluster7822, cluster6971, cluster1250, cluster3441, cluster9272, cluster8837, cluster5658, cluster251, cluster78, cluster6899, cluster4220, cluster2798, cluster1039, cluster11706, cluster790, cluster7971, cluster304, cluster746, cluster14524, cluster6342, cluster10720, cluster3056, cluster4830, cluster8335, cluster6132, cluster10874, cluster6418, cluster9318, cluster8476, cluster86, …
GO:0001071	nucleic acid binding transcription factor activity	1.75229e-13	1.03686e-15	0	0	54 of 400 in the list, vs 812 of 21000	cluster12028, cluster5914, cluster8838, cluster907, cluster13006, cluster5365, cluster1154, cluster7945, cluster5958, cluster512, cluster175, cluster9272, cluster8837, cluster7349, cluster7322, cluster5658, cluster78, cluster1142, cluster6899, cluster313, cluster4220, cluster17663, cluster2798, cluster5903, cluster14591, cluster6114, cluster11706, cluster10858, cluster7768, cluster8554, cluster94…
GO:0003700	sequence-specific DNA binding transcription factor activity	1.75229e-13	1.03686e-15	0	0	54 of 400 in the list, vs 812 of 21000	cluster12028, cluster5914, cluster8838, cluster907, cluster13006, cluster5365, cluster1154, cluster7945, cluster5958, cluster512, cluster175, cluster9272, cluster8837, cluster7349, cluster7322, cluster5658, cluster78, cluster1142, cluster6899, cluster313, cluster4220, cluster17663, cluster2798, cluster5903, cluster14591, cluster6114, cluster11706, cluster10858, cluster7768, cluster8554, cluster94…
GO:0010468	regulation of gene expression	2.02633e-13	9.78902e-16	0	0	59 of 400 in the list, vs 951 of 21000	cluster12028, cluster5914, cluster8838, cluster907, cluster13006, cluster5365, cluster1154, cluster7945, cluster6971, cluster5958, cluster512, cluster6837, cluster175, cluster2813, cluster9272, cluster8837, cluster7349, cluster7322, cluster5658, cluster78, cluster846, cluster1142, cluster6899, cluster313, cluster4220, cluster17663, cluster2798, cluster5903, cluster14591, cluster6114, cluster11706…
GO:0060255	regulation of macromolecule metabolic process	2.70067e-13	1.30467e-15	0	0	60 of 400 in the list, vs 986 of 21000	cluster12028, cluster5914, cluster8838, cluster907, cluster13006, cluster5365, cluster1154, cluster7945, cluster6971, cluster5958, cluster512, cluster1550, cluster6837, cluster175, cluster2813, cluster9272, cluster8837, cluster7349, cluster7322, cluster5658, cluster78, cluster846, cluster1142, cluster6899, cluster313, cluster4220, cluster17663, cluster2798, cluster5903, cluster14591, cluster6114,…
GO:0080090	regulation of primary metabolic process	2.70067e-13	1.30467e-15	0	0	60 of 400 in the list, vs 986 of 21000	cluster12028, cluster5914, cluster8838, cluster907, cluster13006, cluster5365, cluster1154, cluster7945, cluster6971, cluster5958, cluster512, cluster1550, cluster6837, cluster175, cluster2813, cluster9272, cluster8837, cluster7349, cluster7322, cluster5658, cluster78, cluster846, cluster1142, cluster6899, cluster313, cluster4220, cluster17663, cluster2798, cluster5903, cluster14591, cluster6114,…
GO:0009889	regulation of biosynthetic process	2.816e-13	1.36039e-15	0	0	59 of 400 in the list, vs 958 of 21000	cluster12028, cluster5914, cluster8838, cluster907, cluster13006, cluster5365, cluster1154, cluster7945, cluster6971, cluster5958, cluster512, cluster6837, cluster175, cluster2813, cluster9272, cluster8837, cluster7349, cluster7322, cluster5658, cluster78, cluster846, cluster1142, cluster6899, cluster313, cluster4220, cluster17663, cluster2798, cluster5903, cluster14591, cluster6114, cluster11706…
GO:0010556	regulation of macromolecule biosynthetic process	2.816e-13	1.36039e-15	0	0	59 of 400 in the list, vs 958 of 21000	cluster12028, cluster5914, cluster8838, cluster907, cluster13006, cluster5365, cluster1154, cluster7945, cluster6971, cluster5958, cluster512, cluster6837, cluster175, cluster2813, cluster9272, cluster8837, cluster7349, cluster7322, cluster5658, cluster78, cluster846, cluster1142, cluster6899, cluster313, cluster4220, cluster17663, cluster2798, cluster5903, cluster14591, cluster6114, cluster11706…
GO:0031326	regulation of cellular biosynthetic process	2.816e-13	1.36039e-15	0	0	59 of 400 in the list, vs 958 of 21000	cluster12028, cluster5914, cluster8838, cluster907, cluster13006, cluster5365, cluster1154, cluster7945, cluster6971, cluster5958, cluster512, cluster6837, cluster175, cluster2813, cluster9272, cluster8837, cluster7349, cluster7322, cluster5658, cluster78, cluster846, cluster1142, cluster6899, cluster313, cluster4220, cluster17663, cluster2798, cluster5903, cluster14591, cluster6114, cluster11706…
GO:2000112	regulation of cellular macromolecule biosynthetic process	2.816e-13	1.36039e-15	0	0	59 of 400 in the list, vs 958 of 21000	cluster12028, cluster5914, cluster8838, cluster907, cluster13006, cluster5365, cluster1154, cluster7945, cluster6971, cluster5958, cluster512, cluster6837, cluster175, cluster2813, cluster9272, cluster8837, cluster7349, cluster7322, cluster5658, cluster78, cluster846, cluster1142, cluster6899, cluster313, cluster4220, cluster17663, cluster2798, cluster5903, cluster14591, cluster6114, cluster11706…
GO:0044237	cellular metabolic process	3.25967e-13	1.57472e-15	0	0	90 of 400 in the list, vs 1956 of 21000	cluster3990, cluster6368, cluster850, cluster371, cluster5365, cluster781, cluster180, cluster7735, cluster11061, cluster1505, cluster763, cluster3441, cluster540, cluster367, cluster5658, cluster949, cluster251, cluster78, cluster6899, cluster4220, cluster2773, cluster100, cluster2798, cluster542, cluster1039, cluster11706, cluster1965, cluster1746, cluster3563, cluster2208, cluster1454, cluster…
GO:0031323	regulation of cellular metabolic process	4.07523e-13	1.96871e-15	0	0	60 of 400 in the list, vs 995 of 21000	cluster12028, cluster5914, cluster8838, cluster907, cluster13006, cluster5365, cluster1154, cluster7945, cluster6971, cluster5958, cluster512, cluster1550, cluster6837, cluster175, cluster2813, cluster9272, cluster8837, cluster7349, cluster7322, cluster5658, cluster78, cluster846, cluster1142, cluster6899, cluster313, cluster4220, cluster17663, cluster2798, cluster5903, cluster14591, cluster6114,…
GO:0019222	regulation of metabolic process	4.66875e-13	2.25543e-15	0	0	60 of 400 in the list, vs 998 of 21000	cluster12028, cluster5914, cluster8838, cluster907, cluster13006, cluster5365, cluster1154, cluster7945, cluster6971, cluster5958, cluster512, cluster1550, cluster6837, cluster175, cluster2813, cluster9272, cluster8837, cluster7349, cluster7322, cluster5658, cluster78, cluster846, cluster1142, cluster6899, cluster313, cluster4220, cluster17663, cluster2798, cluster5903, cluster14591, cluster6114,…
GO:0006355	regulation of transcription, DNA-templated	6.45837e-13	3.11999e-15	0	0	58 of 400 in the list, vs 947 of 21000	cluster12028, cluster5914, cluster8838, cluster907, cluster13006, cluster5365, cluster1154, cluster7945, cluster6971, cluster5958, cluster512, cluster6837, cluster175, cluster2813, cluster9272, cluster8837, cluster7349, cluster7322, cluster5658, cluster78, cluster846, cluster1142, cluster6899, cluster313, cluster4220, cluster17663, cluster2798, cluster5903, cluster14591, cluster6114, cluster11706…
GO:0051252	regulation of RNA metabolic process	6.45837e-13	3.11999e-15	0	0	58 of 400 in the list, vs 947 of 21000	cluster12028, cluster5914, cluster8838, cluster907, cluster13006, cluster5365, cluster1154, cluster7945, cluster6971, cluster5958, cluster512, cluster6837, cluster175, cluster2813, cluster9272, cluster8837, cluster7349, cluster7322, cluster5658, cluster78, cluster846, cluster1142, cluster6899, cluster313, cluster4220, cluster17663, cluster2798, cluster5903, cluster14591, cluster6114, cluster11706…
GO:1903506	regulation of nucleic acid-templated transcription	6.45837e-13	3.11999e-15	0	0	58 of 400 in the list, vs 947 of 21000	cluster12028, cluster5914, cluster8838, cluster907, cluster13006, cluster5365, cluster1154, cluster7945, cluster6971, cluster5958, cluster512, cluster6837, cluster175, cluster2813, cluster9272, cluster8837, cluster7349, cluster7322, cluster5658, cluster78, cluster846, cluster1142, cluster6899, cluster313, cluster4220, cluster17663, cluster2798, cluster5903, cluster14591, cluster6114, cluster11706…
GO:2001141	regulation of RNA biosynthetic process	6.45837e-13	3.11999e-15	0	0	58 of 400 in the list, vs 947 of 21000	cluster12028, cluster5914, cluster8838, cluster907, cluster13006, cluster5365, cluster1154, cluster7945, cluster6971, cluster5958, cluster512, cluster6837, cluster175, cluster2813, cluster9272, cluster8837, cluster7349, cluster7322, cluster5658, cluster78, cluster846, cluster1142, cluster6899, cluster313, cluster4220, cluster17663, cluster2798, cluster5903, cluster14591, cluster6114, cluster11706…
GO:0019219	regulation of nucleobase-containing compound metabolic process	1.02335e-12	4.94374e-15	0	0	58 of 400 in the list, vs 957 of 21000	cluster12028, cluster5914, cluster8838, cluster907, cluster13006, cluster5365, cluster1154, cluster7945, cluster6971, cluster5958, cluster512, cluster6837, cluster175, cluster2813, cluster9272, cluster8837, cluster7349, cluster7322, cluster5658, cluster78, cluster846, cluster1142, cluster6899, cluster313, cluster4220, cluster17663, cluster2798, cluster5903, cluster14591, cluster6114, cluster11706…
GO:0051171	regulation of nitrogen compound metabolic process	1.02335e-12	4.94374e-15	0	0	58 of 400 in the list, vs 957 of 21000	cluster12028, cluster5914, cluster8838, cluster907, cluster13006, cluster5365, cluster1154, cluster7945, cluster6971, cluster5958, cluster512, cluster6837, cluster175, cluster2813, cluster9272, cluster8837, cluster7349, cluster7322, cluster5658, cluster78, cluster846, cluster1142, cluster6899, cluster313, cluster4220, cluster17663, cluster2798, cluster5903, cluster14591, cluster6114, cluster11706…
GO:0043170	macromolecule metabolic process	1.52286e-12	7.35682e-15	0	0	83 of 400 in the list, vs 1763 of 21000	cluster3990, cluster6368, cluster850, cluster816, cluster4706, cluster371, cluster5365, cluster180, cluster7735, cluster434, cluster11061, cluster1505, cluster3441, cluster540, cluster367, cluster5658, cluster949, cluster251, cluster78, cluster4220, cluster2773, cluster100, cluster2798, cluster542, cluster1039, cluster11706, cluster1965, cluster1746, cluster3563, cluster1454, cluster790, cluster3…
GO:0032559	adenyl ribonucleotide binding	1.87309e-12	1.10834e-14	0	0	47 of 400 in the list, vs 668 of 21000	cluster16251, cluster3990, cluster1781, cluster6373, cluster180, cluster1542, cluster7234, cluster1823, cluster5275, cluster11061, cluster1505, cluster6878, cluster6837, cluster3205, cluster2122, cluster4424, cluster183, cluster540, cluster2310, cluster367, cluster949, cluster970, cluster1111, cluster305, cluster170, cluster542, cluster6114, cluster649, cluster5399, cluster134, cluster1007, clust…
GO:0003676	nucleic acid binding	1.88522e-12	1.11552e-14	0	0	69 of 400 in the list, vs 1312 of 21000	cluster16744, cluster1781, cluster371, cluster5365, cluster7234, cluster763, cluster19065, cluster9501, cluster3441, cluster5658, cluster6899, cluster4220, cluster100, cluster1236, cluster2773, cluster2798, cluster542, cluster11706, cluster5399, cluster134, cluster7768, cluster1350, cluster6225, cluster304, cluster746, cluster14524, cluster6342, cluster299, cluster6132, cluster10874, cluster6418,…
GO:0030554	adenyl nucleotide binding	1.9806e-12	1.17195e-14	0	0	47 of 400 in the list, vs 669 of 21000	cluster16251, cluster3990, cluster1781, cluster6373, cluster180, cluster1542, cluster7234, cluster1823, cluster5275, cluster11061, cluster1505, cluster6878, cluster6837, cluster3205, cluster2122, cluster4424, cluster183, cluster540, cluster2310, cluster367, cluster949, cluster970, cluster1111, cluster305, cluster170, cluster542, cluster6114, cluster649, cluster5399, cluster134, cluster1007, clust…
GO:0000981	sequence-specific DNA binding RNA polymerase II transcription factor activity	2.03533e-12	1.20434e-14	0	0	48 of 400 in the list, vs 696 of 21000	cluster12028, cluster5914, cluster8838, cluster907, cluster13006, cluster5365, cluster7945, cluster5958, cluster512, cluster175, cluster9272, cluster8837, cluster7349, cluster7322, cluster5658, cluster78, cluster1142, cluster6899, cluster313, cluster4220, cluster17663, cluster2798, cluster5903, cluster14591, cluster6114, cluster11706, cluster10858, cluster9406, cluster4973, cluster7971, cluster14…
GO:0043227	membrane-bounded organelle	2.08606e-12	6.72923e-14	0	0	68 of 400 in the list, vs 1329 of 21000	cluster5365, cluster7822, cluster6971, cluster1250, cluster3441, cluster9272, cluster8837, cluster5658, cluster251, cluster78, cluster6899, cluster4220, cluster2798, cluster1039, cluster11706, cluster790, cluster7971, cluster304, cluster746, cluster14524, cluster6342, cluster10720, cluster3056, cluster4830, cluster8335, cluster6132, cluster10874, cluster6418, cluster9318, cluster8476, cluster86, …
GO:0043231	intracellular membrane-bounded organelle	2.08606e-12	6.72923e-14	0	0	68 of 400 in the list, vs 1329 of 21000	cluster5365, cluster7822, cluster6971, cluster1250, cluster3441, cluster9272, cluster8837, cluster5658, cluster251, cluster78, cluster6899, cluster4220, cluster2798, cluster1039, cluster11706, cluster790, cluster7971, cluster304, cluster746, cluster14524, cluster6342, cluster10720, cluster3056, cluster4830, cluster8335, cluster6132, cluster10874, cluster6418, cluster9318, cluster8476, cluster86, …
GO:0005622	intracellular	5.05821e-12	1.63168e-13	0	0	78 of 400 in the list, vs 1690 of 21000	cluster1893, cluster6368, cluster5365, cluster7822, cluster7735, cluster1542, cluster6971, cluster1250, cluster3441, cluster540, cluster9272, cluster8837, cluster5658, cluster251, cluster78, cluster6899, cluster4220, cluster2798, cluster542, cluster1039, cluster11706, cluster790, cluster7971, cluster304, cluster746, cluster14524, cluster6342, cluster10720, cluster2476, cluster3056, cluster4830, c…
GO:0000166	nucleotide binding	8.9518e-12	5.29692e-14	0	0	58 of 400 in the list, vs 1011 of 21000	cluster16251, cluster3990, cluster829, cluster1781, cluster2270, cluster6373, cluster180, cluster1542, cluster7234, cluster1823, cluster359, cluster5275, cluster11061, cluster1505, cluster6878, cluster6837, cluster3205, cluster2122, cluster4424, cluster183, cluster540, cluster2310, cluster367, cluster970, cluster949, cluster1111, cluster50, cluster1445, cluster661, cluster305, cluster170, cluster…
GO:1901265	nucleoside phosphate binding	8.9518e-12	5.29692e-14	0	0	58 of 400 in the list, vs 1011 of 21000	cluster16251, cluster3990, cluster829, cluster1781, cluster2270, cluster6373, cluster180, cluster1542, cluster7234, cluster1823, cluster359, cluster5275, cluster11061, cluster1505, cluster6878, cluster6837, cluster3205, cluster2122, cluster4424, cluster183, cluster540, cluster2310, cluster367, cluster970, cluster949, cluster1111, cluster50, cluster1445, cluster661, cluster305, cluster170, cluster…
GO:0005623	cell	1.14872e-11	3.70555e-13	0	0	78 of 400 in the list, vs 1717 of 21000	cluster1893, cluster6368, cluster5365, cluster7822, cluster7735, cluster1542, cluster6971, cluster1250, cluster3441, cluster540, cluster9272, cluster8837, cluster5658, cluster251, cluster78, cluster6899, cluster4220, cluster2798, cluster542, cluster1039, cluster11706, cluster790, cluster7971, cluster304, cluster746, cluster14524, cluster6342, cluster10720, cluster2476, cluster3056, cluster4830, c…
GO:0044464	cell part	1.14872e-11	3.70555e-13	0	0	78 of 400 in the list, vs 1717 of 21000	cluster1893, cluster6368, cluster5365, cluster7822, cluster7735, cluster1542, cluster6971, cluster1250, cluster3441, cluster540, cluster9272, cluster8837, cluster5658, cluster251, cluster78, cluster6899, cluster4220, cluster2798, cluster542, cluster1039, cluster11706, cluster790, cluster7971, cluster304, cluster746, cluster14524, cluster6342, cluster10720, cluster2476, cluster3056, cluster4830, c…
GO:0017076	purine nucleotide binding	1.3067e-11	7.73193e-14	0	0	49 of 400 in the list, vs 759 of 21000	cluster16251, cluster3990, cluster1781, cluster2270, cluster6373, cluster180, cluster1542, cluster7234, cluster1823, cluster5275, cluster11061, cluster1505, cluster6878, cluster6837, cluster3205, cluster2122, cluster4424, cluster183, cluster540, cluster2310, cluster367, cluster949, cluster970, cluster1111, cluster305, cluster170, cluster542, cluster6114, cluster649, cluster5399, cluster134, clust…
GO:0005524	ATP binding	1.35686e-11	8.02873e-14	0	0	45 of 400 in the list, vs 651 of 21000	cluster16251, cluster3990, cluster1781, cluster6373, cluster180, cluster1542, cluster7234, cluster1823, cluster5275, cluster11061, cluster1505, cluster6878, cluster6837, cluster3205, cluster2122, cluster4424, cluster183, cluster540, cluster2310, cluster367, cluster949, cluster970, cluster1111, cluster305, cluster170, cluster542, cluster6114, cluster649, cluster5399, cluster134, cluster1007, clust…
GO:0036094	small molecule binding	2.14374e-11	1.26849e-13	0	0	58 of 400 in the list, vs 1032 of 21000	cluster16251, cluster3990, cluster829, cluster1781, cluster2270, cluster6373, cluster180, cluster1542, cluster7234, cluster1823, cluster359, cluster5275, cluster11061, cluster1505, cluster6878, cluster6837, cluster3205, cluster2122, cluster4424, cluster183, cluster540, cluster2310, cluster367, cluster970, cluster949, cluster1111, cluster50, cluster1445, cluster661, cluster305, cluster170, cluster…
GO:0043226	organelle	2.28213e-11	7.3617e-13	0	0	71 of 400 in the list, vs 1499 of 21000	cluster1893, cluster5365, cluster7822, cluster6971, cluster1250, cluster3441, cluster9272, cluster8837, cluster5658, cluster251, cluster78, cluster6899, cluster4220, cluster2798, cluster542, cluster1039, cluster11706, cluster790, cluster7971, cluster304, cluster746, cluster14524, cluster6342, cluster10720, cluster2476, cluster3056, cluster4830, cluster8335, cluster6132, cluster10874, cluster6418,…
GO:0043229	intracellular organelle	2.28213e-11	7.3617e-13	0	0	71 of 400 in the list, vs 1499 of 21000	cluster1893, cluster5365, cluster7822, cluster6971, cluster1250, cluster3441, cluster9272, cluster8837, cluster5658, cluster251, cluster78, cluster6899, cluster4220, cluster2798, cluster542, cluster1039, cluster11706, cluster790, cluster7971, cluster304, cluster746, cluster14524, cluster6342, cluster10720, cluster2476, cluster3056, cluster4830, cluster8335, cluster6132, cluster10874, cluster6418,…
GO:0032553	ribonucleotide binding	4.39946e-11	2.60323e-13	0	0	49 of 400 in the list, vs 784 of 21000	cluster16251, cluster3990, cluster1781, cluster2270, cluster6373, cluster180, cluster1542, cluster7234, cluster1823, cluster5275, cluster11061, cluster1505, cluster6878, cluster6837, cluster3205, cluster2122, cluster4424, cluster183, cluster540, cluster2310, cluster367, cluster949, cluster970, cluster1111, cluster661, cluster305, cluster170, cluster542, cluster6114, cluster649, cluster5399, clust…
GO:0001883	purine nucleoside binding	4.43709e-11	2.6255e-13	0	0	48 of 400 in the list, vs 756 of 21000	cluster16251, cluster3990, cluster1781, cluster2270, cluster6373, cluster180, cluster1542, cluster7234, cluster1823, cluster5275, cluster11061, cluster1505, cluster6878, cluster6837, cluster3205, cluster2122, cluster4424, cluster183, cluster540, cluster2310, cluster367, cluster949, cluster970, cluster1111, cluster305, cluster170, cluster542, cluster6114, cluster649, cluster5399, cluster134, clust…
GO:0032549	ribonucleoside binding	4.43709e-11	2.6255e-13	0	0	48 of 400 in the list, vs 756 of 21000	cluster16251, cluster3990, cluster1781, cluster2270, cluster6373, cluster180, cluster1542, cluster7234, cluster1823, cluster5275, cluster11061, cluster1505, cluster6878, cluster6837, cluster3205, cluster2122, cluster4424, cluster183, cluster540, cluster2310, cluster367, cluster949, cluster970, cluster1111, cluster305, cluster170, cluster542, cluster6114, cluster649, cluster5399, cluster134, clust…
GO:0032550	purine ribonucleoside binding	4.43709e-11	2.6255e-13	0	0	48 of 400 in the list, vs 756 of 21000	cluster16251, cluster3990, cluster1781, cluster2270, cluster6373, cluster180, cluster1542, cluster7234, cluster1823, cluster5275, cluster11061, cluster1505, cluster6878, cluster6837, cluster3205, cluster2122, cluster4424, cluster183, cluster540, cluster2310, cluster367, cluster949, cluster970, cluster1111, cluster305, cluster170, cluster542, cluster6114, cluster649, cluster5399, cluster134, clust…
GO:0032555	purine ribonucleotide binding	4.43709e-11	2.6255e-13	0	0	48 of 400 in the list, vs 756 of 21000	cluster16251, cluster3990, cluster1781, cluster2270, cluster6373, cluster180, cluster1542, cluster7234, cluster1823, cluster5275, cluster11061, cluster1505, cluster6878, cluster6837, cluster3205, cluster2122, cluster4424, cluster183, cluster540, cluster2310, cluster367, cluster949, cluster970, cluster1111, cluster305, cluster170, cluster542, cluster6114, cluster649, cluster5399, cluster134, clust…
GO:0001882	nucleoside binding	4.88822e-11	2.89244e-13	0	0	48 of 400 in the list, vs 758 of 21000	cluster16251, cluster3990, cluster1781, cluster2270, cluster6373, cluster180, cluster1542, cluster7234, cluster1823, cluster5275, cluster11061, cluster1505, cluster6878, cluster6837, cluster3205, cluster2122, cluster4424, cluster183, cluster540, cluster2310, cluster367, cluster949, cluster970, cluster1111, cluster305, cluster170, cluster542, cluster6114, cluster649, cluster5399, cluster134, clust…
GO:0016740	transferase activity	8.35092e-11	4.94137e-13	0	0	58 of 400 in the list, vs 1066 of 21000	cluster16251, cluster3990, cluster2344, cluster1067, cluster136, cluster1729, cluster6604, cluster4719, cluster371, cluster7612, cluster10285, cluster781, cluster1126, cluster180, cluster6727, cluster104, cluster8376, cluster17977, cluster11061, cluster1505, cluster103, cluster6613, cluster6837, cluster236, cluster5135, cluster2122, cluster892, cluster810, cluster540, cluster4409, cluster1629, cl…
GO:0097367	carbohydrate derivative binding	8.88155e-11	5.25535e-13	0	0	49 of 400 in the list, vs 799 of 21000	cluster16251, cluster3990, cluster1781, cluster2270, cluster6373, cluster180, cluster1542, cluster7234, cluster1823, cluster5275, cluster11061, cluster1505, cluster6878, cluster6837, cluster3205, cluster2122, cluster4424, cluster183, cluster540, cluster2310, cluster367, cluster949, cluster970, cluster1111, cluster661, cluster305, cluster170, cluster542, cluster6114, cluster649, cluster5399, clust…
GO:0043168	anion binding	9.75833e-11	5.77416e-13	0	0	58 of 400 in the list, vs 1070 of 21000	cluster16251, cluster3990, cluster829, cluster1781, cluster2270, cluster6373, cluster180, cluster1542, cluster7234, cluster1823, cluster434, cluster359, cluster5275, cluster11061, cluster1505, cluster6878, cluster6837, cluster3205, cluster2122, cluster4424, cluster810, cluster183, cluster540, cluster2310, cluster367, cluster970, cluster949, cluster1111, cluster50, cluster1445, cluster661, cluster…
GO:0044424	intracellular part	2.15401e-10	6.94841e-12	0	0	73 of 400 in the list, vs 1642 of 21000	cluster1893, cluster5365, cluster7822, cluster7735, cluster6971, cluster1250, cluster3441, cluster540, cluster9272, cluster8837, cluster5658, cluster251, cluster78, cluster6899, cluster4220, cluster2798, cluster542, cluster1039, cluster11706, cluster790, cluster7971, cluster304, cluster746, cluster14524, cluster6342, cluster10720, cluster2476, cluster3056, cluster4830, cluster8335, cluster6132, c…
GO:0035639	purine ribonucleoside triphosphate binding	2.91309e-10	1.72372e-12	0	0	46 of 400 in the list, vs 739 of 21000	cluster16251, cluster3990, cluster1781, cluster2270, cluster6373, cluster180, cluster1542, cluster7234, cluster1823, cluster5275, cluster11061, cluster1505, cluster6878, cluster6837, cluster3205, cluster2122, cluster4424, cluster183, cluster540, cluster2310, cluster367, cluster949, cluster970, cluster1111, cluster305, cluster170, cluster542, cluster6114, cluster649, cluster5399, cluster134, clust…
GO:0044260	cellular macromolecule metabolic process	6.98069e-10	3.37231e-12	0	0	71 of 400 in the list, vs 1548 of 21000	cluster3990, cluster6368, cluster850, cluster371, cluster5365, cluster180, cluster7735, cluster11061, cluster1505, cluster3441, cluster540, cluster367, cluster5658, cluster949, cluster251, cluster78, cluster4220, cluster2773, cluster100, cluster2798, cluster542, cluster1039, cluster11706, cluster1746, cluster1965, cluster3563, cluster1454, cluster790, cluster304, cluster746, cluster14524, cluster…
GO:1901360	organic cyclic compound metabolic process	1.71107e-09	8.26603e-12	0	0	58 of 400 in the list, vs 1142 of 21000	cluster8688, cluster2055, cluster850, cluster907, cluster371, cluster7417, cluster5365, cluster781, cluster3120, cluster74, cluster7735, cluster512, cluster6303, cluster4122, cluster7007, cluster3441, cluster4424, cluster7349, cluster7322, cluster38, cluster5658, cluster970, cluster279, cluster251, cluster1142, cluster6899, cluster11565, cluster4220, cluster100, cluster2773, cluster5903, cluster2…
GO:0044763	single-organism cellular process	1.21109e-08	5.8507e-11	0	0	63 of 400 in the list, vs 1368 of 21000	cluster1067, cluster5792, cluster1144, cluster8688, cluster1891, cluster2376, cluster781, cluster7945, cluster3120, cluster5051, cluster3450, cluster7741, cluster2070, cluster802, cluster6303, cluster763, cluster7926, cluster2122, cluster5334, cluster244, cluster276, cluster4542, cluster5281, cluster38, cluster367, cluster970, cluster6899, cluster305, cluster2175, cluster2773, cluster968, cluster…
GO:0006725	cellular aromatic compound metabolic process	1.56401e-08	7.5556e-11	0	0	55 of 400 in the list, vs 1109 of 21000	cluster8688, cluster2055, cluster850, cluster907, cluster371, cluster7417, cluster5365, cluster781, cluster3120, cluster74, cluster7735, cluster512, cluster6303, cluster310, cluster4122, cluster7007, cluster3441, cluster4424, cluster7349, cluster7322, cluster38, cluster5658, cluster970, cluster251, cluster1142, cluster11565, cluster4220, cluster100, cluster2773, cluster5903, cluster2798, cluster3…
GO:0046483	heterocycle metabolic process	2.11657e-08	1.0225e-10	0	0	55 of 400 in the list, vs 1118 of 21000	cluster8688, cluster2055, cluster850, cluster907, cluster371, cluster7417, cluster5365, cluster3120, cluster74, cluster7735, cluster512, cluster6303, cluster4122, cluster7007, cluster3441, cluster4424, cluster7349, cluster7322, cluster38, cluster5658, cluster251, cluster970, cluster1142, cluster6899, cluster11565, cluster4220, cluster100, cluster2773, cluster5903, cluster2798, cluster3999, cluste…
GO:0016787	hydrolase activity	2.35976e-08	1.39631e-10	0	0	58 of 400 in the list, vs 1227 of 21000	cluster11033, cluster504, cluster1144, cluster943, cluster6368, cluster2055, cluster816, cluster4706, cluster4431, cluster2270, cluster6373, cluster2145, cluster1783, cluster10744, cluster7735, cluster1542, cluster434, cluster7308, cluster15198, cluster4122, cluster425, cluster11982, cluster7007, cluster540, cluster298, cluster6238, cluster886, cluster2310, cluster1629, cluster367, cluster970, cl…
GO:0006807	nitrogen compound metabolic process	3.17553e-08	1.53407e-10	0	0	58 of 400 in the list, vs 1230 of 21000	cluster943, cluster8688, cluster2055, cluster850, cluster907, cluster371, cluster7417, cluster5365, cluster1154, cluster781, cluster3120, cluster74, cluster7735, cluster512, cluster6303, cluster4122, cluster7007, cluster3441, cluster4424, cluster7349, cluster7322, cluster38, cluster5658, cluster970, cluster251, cluster1142, cluster11565, cluster4220, cluster100, cluster2773, cluster5903, cluster2…
GO:0006139	nucleobase-containing compound metabolic process	5.95761e-08	2.87807e-10	0	0	52 of 400 in the list, vs 1051 of 21000	cluster8688, cluster2055, cluster850, cluster907, cluster371, cluster7417, cluster5365, cluster3120, cluster74, cluster7735, cluster512, cluster4122, cluster7007, cluster3441, cluster4424, cluster7349, cluster7322, cluster38, cluster5658, cluster251, cluster970, cluster1142, cluster11565, cluster4220, cluster100, cluster2773, cluster5903, cluster2798, cluster3999, cluster542, cluster1039, cluster…
GO:0034641	cellular nitrogen compound metabolic process	8.34598e-08	4.03188e-10	0	0	54 of 400 in the list, vs 1127 of 21000	cluster8688, cluster2055, cluster850, cluster907, cluster371, cluster7417, cluster5365, cluster1154, cluster3120, cluster74, cluster7735, cluster512, cluster6303, cluster4122, cluster7007, cluster3441, cluster4424, cluster7349, cluster7322, cluster38, cluster5658, cluster251, cluster970, cluster1142, cluster11565, cluster4220, cluster100, cluster2773, cluster5903, cluster2798, cluster3999, cluste…
GO:0003677	DNA binding	9.04808e-08	5.35389e-10	0	0	46 of 400 in the list, vs 877 of 21000	cluster1781, cluster907, cluster371, cluster7417, cluster5365, cluster1154, cluster74, cluster2072, cluster7234, cluster512, cluster175, cluster19065, cluster3441, cluster4424, cluster7349, cluster7322, cluster5658, cluster1142, cluster6899, cluster313, cluster4220, cluster2773, cluster2798, cluster5903, cluster542, cluster6114, cluster11706, cluster10858, cluster7768, cluster8554, cluster6245, c…
GO:0016407	acetyltransferase activity	3.92903e-07	2.32487e-09	0	0	17 of 400 in the list, vs 144 of 21000	cluster9601, cluster876, cluster136, cluster6604, cluster4719, cluster7612, cluster6727, cluster104, cluster8376, cluster6029, cluster103, cluster6613, cluster6160, cluster5135, cluster249, cluster4409, cluster10179
GO:0016747	transferase activity, transferring acyl groups other than amino-acyl groups	8.92289e-07	5.27982e-09	0	0	19 of 400 in the list, vs 192 of 21000	cluster1067, cluster9601, cluster876, cluster136, cluster6604, cluster4719, cluster7612, cluster6727, cluster104, cluster475, cluster8376, cluster6029, cluster103, cluster6613, cluster6160, cluster5135, cluster249, cluster4409, cluster10179
GO:0006796	phosphate-containing compound metabolic process	3.21915e-06	1.55515e-08	0	0	28 of 400 in the list, vs 427 of 21000	cluster16251, cluster3990, cluster8688, cluster542, cluster170, cluster1007, cluster180, cluster1965, cluster1746, cluster3563, cluster1454, cluster7741, cluster14573, cluster11061, cluster478, cluster1505, cluster6837, cluster2122, cluster540, cluster8382, cluster7904, cluster617, cluster367, cluster38, cluster10783, cluster949, cluster1111, cluster2003
GO:0090304	nucleic acid metabolic process	3.35011e-06	1.61841e-08	0	0	45 of 400 in the list, vs 945 of 21000	cluster2055, cluster850, cluster907, cluster371, cluster7417, cluster5365, cluster3120, cluster74, cluster7735, cluster512, cluster4122, cluster7007, cluster3441, cluster4424, cluster7349, cluster7322, cluster5658, cluster251, cluster970, cluster1142, cluster11565, cluster4220, cluster100, cluster2773, cluster2798, cluster5903, cluster1039, cluster11706, cluster10858, cluster5333, cluster6245, cl…
GO:0006793	phosphorus metabolic process	3.38505e-06	1.63529e-08	0	0	28 of 400 in the list, vs 428 of 21000	cluster16251, cluster3990, cluster8688, cluster542, cluster170, cluster1007, cluster180, cluster1965, cluster1746, cluster3563, cluster1454, cluster7741, cluster14573, cluster11061, cluster478, cluster1505, cluster6837, cluster2122, cluster540, cluster8382, cluster7904, cluster617, cluster367, cluster38, cluster10783, cluster949, cluster1111, cluster2003
GO:0020037	heme binding	4.1179e-06	2.43662e-08	0	0	17 of 400 in the list, vs 168 of 21000	cluster1286, cluster5644, cluster170, cluster7829, cluster797, cluster74, cluster4868, cluster236, cluster353, cluster3440, cluster1566, cluster7259, cluster105, cluster6256, cluster330, cluster323, cluster50
GO:0046906	tetrapyrrole binding	4.1179e-06	2.43662e-08	0	0	17 of 400 in the list, vs 168 of 21000	cluster1286, cluster5644, cluster170, cluster7829, cluster797, cluster74, cluster4868, cluster236, cluster353, cluster3440, cluster1566, cluster7259, cluster105, cluster6256, cluster330, cluster323, cluster50
GO:0008080	N-acetyltransferase activity	4.73464e-06	2.80156e-08	0	0	15 of 400 in the list, vs 130 of 21000	cluster103, cluster9601, cluster6613, cluster876, cluster136, cluster6160, cluster5135, cluster6604, cluster4719, cluster7612, cluster4409, cluster6727, cluster104, cluster8376, cluster6029
GO:0016410	N-acyltransferase activity	5.82741e-06	3.44817e-08	0	0	15 of 400 in the list, vs 132 of 21000	cluster103, cluster9601, cluster6613, cluster876, cluster136, cluster6160, cluster5135, cluster6604, cluster4719, cluster7612, cluster4409, cluster6727, cluster104, cluster8376, cluster6029
GO:0006468	protein phosphorylation	6.80969e-06	3.2897e-08	0	0	21 of 400 in the list, vs 261 of 21000	cluster16251, cluster3990, cluster170, cluster180, cluster1007, cluster1965, cluster1746, cluster3563, cluster1454, cluster11061, cluster1505, cluster6837, cluster2122, cluster540, cluster8382, cluster7904, cluster617, cluster367, cluster10783, cluster949, cluster1111
GO:0016705	oxidoreductase activity, acting on paired donors, with incorporation or reduction of molecular oxygen	9.71306e-06	5.74737e-08	0	0	17 of 400 in the list, vs 178 of 21000	cluster5644, cluster170, cluster7829, cluster74, cluster435, cluster4868, cluster236, cluster353, cluster3440, cluster125, cluster7370, cluster1566, cluster163, cluster105, cluster330, cluster323, cluster50
GO:0016746	transferase activity, transferring acyl groups	1.09586e-05	6.48435e-08	0	0	19 of 400 in the list, vs 224 of 21000	cluster1067, cluster9601, cluster876, cluster136, cluster6604, cluster4719, cluster7612, cluster6727, cluster104, cluster475, cluster8376, cluster6029, cluster103, cluster6613, cluster6160, cluster5135, cluster249, cluster4409, cluster10179
GO:0016310	phosphorylation	1.47439e-05	7.12264e-08	0	0	21 of 400 in the list, vs 273 of 21000	cluster16251, cluster3990, cluster170, cluster180, cluster1007, cluster1965, cluster1746, cluster3563, cluster1454, cluster11061, cluster1505, cluster6837, cluster2122, cluster540, cluster8382, cluster7904, cluster617, cluster367, cluster10783, cluster949, cluster1111
GO:0004672	protein kinase activity	1.74192e-05	1.03072e-07	0	0	21 of 400 in the list, vs 279 of 21000	cluster16251, cluster3990, cluster170, cluster180, cluster1007, cluster1965, cluster1746, cluster3563, cluster1454, cluster11061, cluster1505, cluster6837, cluster2122, cluster540, cluster8382, cluster7904, cluster617, cluster367, cluster10783, cluster949, cluster1111
GO:0005506	iron ion binding	2.94766e-05	1.74418e-07	0	0	15 of 400 in the list, vs 149 of 21000	cluster5644, cluster353, cluster310, cluster236, cluster3440, cluster170, cluster1566, cluster7829, cluster74, cluster105, cluster330, cluster323, cluster4868, cluster50, cluster2320
GO:0016020	membrane	6.0393e-05	1.94816e-06	0	0	42 of 400 in the list, vs 1012 of 21000	cluster5792, cluster1891, cluster2376, cluster1126, cluster5051, cluster5041, cluster3450, cluster6700, cluster2070, cluster17977, cluster7926, cluster244, cluster1196, cluster7151, cluster276, cluster5281, cluster550, cluster1872, cluster78, cluster305, cluster2175, cluster968, cluster5144, cluster542, cluster96, cluster12329, cluster790, cluster1350, cluster3092, cluster6572, cluster785, cluste…
GO:0055085	transmembrane transport	7.92195e-05	3.82703e-07	0	0	29 of 400 in the list, vs 528 of 21000	cluster5792, cluster2175, cluster305, cluster968, cluster1891, cluster5144, cluster542, cluster2376, cluster5051, cluster3450, cluster96, cluster12329, cluster3092, cluster2070, cluster1350, cluster790, cluster785, cluster557, cluster3451, cluster7926, cluster3488, cluster244, cluster276, cluster4537, cluster163, cluster5281, cluster105, cluster2040, cluster7050
GO:0051234	establishment of localization	8.55868e-05	4.13463e-07	0	0	37 of 400 in the list, vs 784 of 21000	cluster5792, cluster1891, cluster2376, cluster5051, cluster5041, cluster3450, cluster2070, cluster802, cluster7926, cluster244, cluster276, cluster5281, cluster367, cluster550, cluster1872, cluster305, cluster2175, cluster968, cluster542, cluster5144, cluster96, cluster12329, cluster790, cluster1350, cluster3092, cluster785, cluster4550, cluster557, cluster2241, cluster3451, cluster692, cluster34…
GO:0019538	protein metabolic process	0.000105702	5.10636e-07	0	0	39 of 400 in the list, vs 858 of 21000	cluster16251, cluster3990, cluster504, cluster6368, cluster816, cluster4706, cluster180, cluster434, cluster11061, cluster1505, cluster15198, cluster6837, cluster2122, cluster540, cluster6238, cluster367, cluster949, cluster5191, cluster1111, cluster78, cluster3999, cluster170, cluster542, cluster1007, cluster1746, cluster1965, cluster96, cluster3563, cluster1454, cluster327, cluster8382, cluster…
GO:0016773	phosphotransferase activity, alcohol group as acceptor	0.000123586	7.31279e-07	0	0	22 of 400 in the list, vs 341 of 21000	cluster16251, cluster3990, cluster170, cluster180, cluster1007, cluster1965, cluster1746, cluster3563, cluster1454, cluster11061, cluster1505, cluster6837, cluster2122, cluster540, cluster8382, cluster7904, cluster617, cluster367, cluster10783, cluster949, cluster1111, cluster459
GO:0051179	localization	0.000135172	6.53005e-07	0	0	37 of 400 in the list, vs 799 of 21000	cluster5792, cluster1891, cluster2376, cluster5051, cluster5041, cluster3450, cluster2070, cluster802, cluster7926, cluster244, cluster276, cluster5281, cluster367, cluster550, cluster1872, cluster305, cluster2175, cluster968, cluster542, cluster5144, cluster96, cluster12329, cluster790, cluster1350, cluster3092, cluster785, cluster4550, cluster557, cluster2241, cluster3451, cluster692, cluster34…
GO:1902578	single-organism localization	0.000161135	7.78428e-07	0	0	33 of 400 in the list, vs 673 of 21000	cluster5792, cluster1891, cluster2376, cluster5051, cluster5041, cluster3450, cluster2070, cluster802, cluster7926, cluster244, cluster276, cluster5281, cluster1872, cluster305, cluster2175, cluster968, cluster542, cluster5144, cluster96, cluster12329, cluster790, cluster1350, cluster3092, cluster785, cluster557, cluster3451, cluster692, cluster3488, cluster163, cluster4537, cluster105, cluster20…
GO:0006810	transport	0.000214788	1.03762e-06	0	0	36 of 400 in the list, vs 781 of 21000	cluster5792, cluster1891, cluster2376, cluster5051, cluster5041, cluster3450, cluster2070, cluster7926, cluster244, cluster276, cluster5281, cluster367, cluster550, cluster1872, cluster305, cluster2175, cluster968, cluster542, cluster5144, cluster96, cluster12329, cluster790, cluster1350, cluster3092, cluster785, cluster4550, cluster557, cluster2241, cluster3451, cluster692, cluster3488, cluster1…
GO:0070011	peptidase activity, acting on L-amino acid peptides	0.000271159	1.60449e-06	0	0	18 of 400 in the list, vs 250 of 21000	cluster504, cluster6368, cluster816, cluster4706, cluster2145, cluster96, cluster434, cluster327, cluster15198, cluster540, cluster1566, cluster6238, cluster206, cluster883, cluster443, cluster5191, cluster78, cluster1257
GO:0016301	kinase activity	0.000275328	1.62916e-06	0	0	21 of 400 in the list, vs 330 of 21000	cluster16251, cluster3990, cluster170, cluster180, cluster1007, cluster1965, cluster1746, cluster3563, cluster1454, cluster11061, cluster1505, cluster6837, cluster2122, cluster540, cluster8382, cluster7904, cluster617, cluster367, cluster10783, cluster949, cluster1111
GO:0044765	single-organism transport	0.000293396	1.41737e-06	0	0	32 of 400 in the list, vs 659 of 21000	cluster5792, cluster1891, cluster2376, cluster5051, cluster5041, cluster3450, cluster2070, cluster7926, cluster244, cluster276, cluster5281, cluster1872, cluster305, cluster2175, cluster968, cluster542, cluster5144, cluster96, cluster790, cluster1350, cluster3092, cluster12329, cluster785, cluster557, cluster3451, cluster692, cluster3488, cluster163, cluster4537, cluster105, cluster2040, cluster7…
GO:0009058	biosynthetic process	0.000321944	1.55529e-06	0	0	46 of 400 in the list, vs 1147 of 21000	cluster4048, cluster1067, cluster907, cluster371, cluster7417, cluster5365, cluster1154, cluster781, cluster74, cluster512, cluster7741, cluster6303, cluster2320, cluster763, cluster3441, cluster4424, cluster7349, cluster7322, cluster5658, cluster279, cluster970, cluster1142, cluster6899, cluster4220, cluster2798, cluster5903, cluster542, cluster11706, cluster10858, cluster8762, cluster2208, clus…
GO:1901362	organic cyclic compound biosynthetic process	0.000355699	1.71835e-06	0	0	32 of 400 in the list, vs 665 of 21000	cluster907, cluster371, cluster7417, cluster5365, cluster781, cluster74, cluster512, cluster6303, cluster3441, cluster4424, cluster7349, cluster7322, cluster5658, cluster279, cluster1142, cluster6899, cluster4220, cluster2798, cluster5903, cluster11706, cluster10858, cluster6245, cluster407, cluster4235, cluster4973, cluster746, cluster14524, cluster6342, cluster338, cluster10874, cluster6418, cl…
GO:0016021	integral component of membrane	0.000362672	1.16991e-05	0	0	28 of 400 in the list, vs 595 of 21000	cluster5792, cluster2175, cluster305, cluster968, cluster1891, cluster5144, cluster2376, cluster1126, cluster5041, cluster96, cluster3092, cluster2070, cluster1350, cluster6572, cluster785, cluster557, cluster155, cluster3488, cluster244, cluster7151, cluster276, cluster5090, cluster163, cluster5281, cluster105, cluster7050, cluster78, cluster1872
GO:0031224	intrinsic component of membrane	0.000362672	1.16991e-05	0	0	28 of 400 in the list, vs 595 of 21000	cluster5792, cluster2175, cluster305, cluster968, cluster1891, cluster5144, cluster2376, cluster1126, cluster5041, cluster96, cluster3092, cluster2070, cluster1350, cluster6572, cluster785, cluster557, cluster155, cluster3488, cluster244, cluster7151, cluster276, cluster5090, cluster163, cluster5281, cluster105, cluster7050, cluster78, cluster1872
GO:0008233	peptidase activity	0.000380178	2.24958e-06	0	0	18 of 400 in the list, vs 256 of 21000	cluster504, cluster6368, cluster816, cluster4706, cluster2145, cluster96, cluster434, cluster327, cluster15198, cluster540, cluster1566, cluster6238, cluster206, cluster883, cluster443, cluster5191, cluster78, cluster1257
GO:0016070	RNA metabolic process	0.000606402	2.92948e-06	0	0	34 of 400 in the list, vs 749 of 21000	cluster2055, cluster907, cluster371, cluster7417, cluster5365, cluster3120, cluster74, cluster512, cluster4122, cluster7007, cluster3441, cluster4424, cluster7349, cluster7322, cluster5658, cluster251, cluster1142, cluster4220, cluster11565, cluster2798, cluster5903, cluster11706, cluster10858, cluster6245, cluster4235, cluster4973, cluster304, cluster746, cluster14524, cluster2309, cluster338, c…
GO:0006464	cellular protein modification process	0.000663118	3.20347e-06	0	0	22 of 400 in the list, vs 373 of 21000	cluster16251, cluster3990, cluster170, cluster180, cluster1007, cluster1965, cluster1746, cluster3563, cluster1454, cluster11061, cluster1505, cluster6837, cluster2122, cluster540, cluster8382, cluster7904, cluster617, cluster367, cluster10783, cluster949, cluster443, cluster1111
GO:0036211	protein modification process	0.000663118	3.20347e-06	0	0	22 of 400 in the list, vs 373 of 21000	cluster16251, cluster3990, cluster170, cluster180, cluster1007, cluster1965, cluster1746, cluster3563, cluster1454, cluster11061, cluster1505, cluster6837, cluster2122, cluster540, cluster8382, cluster7904, cluster617, cluster367, cluster10783, cluster949, cluster443, cluster1111
GO:0006629	lipid metabolic process	0.000984831	4.75764e-06	0	0	16 of 400 in the list, vs 218 of 21000	cluster1067, cluster1144, cluster7945, cluster1542, cluster2208, cluster7741, cluster407, cluster6303, cluster852, cluster478, cluster557, cluster298, cluster367, cluster279, cluster939, cluster12615
GO:0044425	membrane part	0.0012142	3.91678e-05	0	0	29 of 400 in the list, vs 671 of 21000	cluster5792, cluster2175, cluster305, cluster968, cluster1891, cluster5144, cluster542, cluster2376, cluster1126, cluster5041, cluster96, cluster3092, cluster2070, cluster1350, cluster6572, cluster785, cluster557, cluster155, cluster3488, cluster244, cluster7151, cluster276, cluster5090, cluster163, cluster5281, cluster105, cluster7050, cluster78, cluster1872
GO:0016772	transferase activity, transferring phosphorus-containing groups	0.00167479	9.91003e-06	0	0	25 of 400 in the list, vs 493 of 21000	cluster16251, cluster3990, cluster1729, cluster371, cluster170, cluster1007, cluster180, cluster1965, cluster1746, cluster3563, cluster1454, cluster11061, cluster1505, cluster6837, cluster2122, cluster540, cluster8382, cluster1629, cluster7904, cluster617, cluster367, cluster10783, cluster949, cluster1111, cluster459
GO:0043412	macromolecule modification	0.00235349	1.13695e-05	0	0	22 of 400 in the list, vs 404 of 21000	cluster16251, cluster3990, cluster170, cluster180, cluster1007, cluster1965, cluster1746, cluster3563, cluster1454, cluster11061, cluster1505, cluster6837, cluster2122, cluster540, cluster8382, cluster7904, cluster617, cluster367, cluster10783, cluster949, cluster443, cluster1111
GO:0006351	transcription, DNA-templated	0.00370516	1.78993e-05	0	0	26 of 400 in the list, vs 543 of 21000	cluster4220, cluster5903, cluster2798, cluster907, cluster371, cluster7417, cluster5365, cluster11706, cluster74, cluster10858, cluster6245, cluster512, cluster4235, cluster4973, cluster746, cluster14524, cluster3441, cluster4424, cluster338, cluster7349, cluster7322, cluster10874, cluster5658, cluster6418, cluster1142, cluster7069
GO:0097659	nucleic acid-templated transcription	0.00370516	1.78993e-05	0	0	26 of 400 in the list, vs 543 of 21000	cluster4220, cluster5903, cluster2798, cluster907, cluster371, cluster7417, cluster5365, cluster11706, cluster74, cluster10858, cluster6245, cluster512, cluster4235, cluster4973, cluster746, cluster14524, cluster3441, cluster4424, cluster338, cluster7349, cluster7322, cluster10874, cluster5658, cluster6418, cluster1142, cluster7069
GO:0032774	RNA biosynthetic process	0.00407197	1.96713e-05	0	0	26 of 400 in the list, vs 546 of 21000	cluster4220, cluster5903, cluster2798, cluster907, cluster371, cluster7417, cluster5365, cluster11706, cluster74, cluster10858, cluster6245, cluster512, cluster4235, cluster4973, cluster746, cluster14524, cluster3441, cluster4424, cluster338, cluster7349, cluster7322, cluster10874, cluster5658, cluster6418, cluster1142, cluster7069
GO:0018130	heterocycle biosynthetic process	0.00455641	2.20116e-05	0.0003	0.02	29 of 400 in the list, vs 650 of 21000	cluster4220, cluster5903, cluster2798, cluster907, cluster371, cluster7417, cluster5365, cluster11706, cluster74, cluster10858, cluster6245, cluster512, cluster4235, cluster4973, cluster6303, cluster746, cluster14524, cluster6342, cluster3441, cluster4424, cluster338, cluster7349, cluster7322, cluster10874, cluster5658, cluster6418, cluster1142, cluster7069, cluster6899
GO:0006508	proteolysis	0.0045809	2.213e-05	0.0003	0.02	17 of 400 in the list, vs 274 of 21000	cluster504, cluster6368, cluster3999, cluster816, cluster4706, cluster96, cluster434, cluster327, cluster15198, cluster540, cluster6238, cluster206, cluster883, cluster443, cluster5191, cluster78, cluster1257
GO:1901576	organic substance biosynthetic process	0.00540056	2.60897e-05	0.0003	0.02	40 of 400 in the list, vs 1051 of 21000	cluster1067, cluster907, cluster371, cluster7417, cluster5365, cluster1154, cluster781, cluster74, cluster512, cluster7741, cluster6303, cluster763, cluster3441, cluster4424, cluster7349, cluster7322, cluster5658, cluster279, cluster970, cluster1142, cluster6899, cluster4220, cluster2798, cluster5903, cluster542, cluster11706, cluster10858, cluster2208, cluster6245, cluster407, cluster4235, clust…
GO:0005215	transporter activity	0.00555827	3.28892e-05	0	0	19 of 400 in the list, vs 341 of 21000	cluster2175, cluster305, cluster542, cluster5051, cluster5041, cluster3450, cluster2072, cluster3092, cluster790, cluster2070, cluster4550, cluster3451, cluster7926, cluster3488, cluster276, cluster4537, cluster105, cluster550, cluster1872
GO:0010467	gene expression	0.00590987	2.85501e-05	0.0003	0.02	34 of 400 in the list, vs 835 of 21000	cluster2055, cluster907, cluster371, cluster7417, cluster5365, cluster3120, cluster74, cluster512, cluster4122, cluster7007, cluster3441, cluster4424, cluster7349, cluster7322, cluster5658, cluster1142, cluster4220, cluster11565, cluster2798, cluster5903, cluster542, cluster11706, cluster10858, cluster6245, cluster4235, cluster4973, cluster304, cluster746, cluster14524, cluster2309, cluster338, c…
GO:0019438	aromatic compound biosynthetic process	0.00695484	3.35982e-05	0.0003	0.02	28 of 400 in the list, vs 631 of 21000	cluster4220, cluster5903, cluster2798, cluster907, cluster371, cluster7417, cluster5365, cluster781, cluster11706, cluster74, cluster10858, cluster6245, cluster512, cluster4235, cluster4973, cluster6303, cluster746, cluster14524, cluster3441, cluster4424, cluster338, cluster7349, cluster7322, cluster10874, cluster5658, cluster6418, cluster1142, cluster7069
GO:0017111	nucleoside-triphosphatase activity	0.00892628	5.28182e-05	0	0	11 of 400 in the list, vs 134 of 21000	cluster305, cluster2270, cluster542, cluster3488, cluster6373, cluster1952, cluster8332, cluster1542, cluster2310, cluster970, cluster5846
GO:0044271	cellular nitrogen compound biosynthetic process	0.0107732	5.20444e-05	0.0006	0.04	28 of 400 in the list, vs 647 of 21000	cluster4220, cluster5903, cluster2798, cluster907, cluster371, cluster7417, cluster5365, cluster1154, cluster11706, cluster74, cluster10858, cluster6245, cluster512, cluster4235, cluster4973, cluster6303, cluster746, cluster14524, cluster3441, cluster4424, cluster338, cluster7349, cluster7322, cluster10874, cluster5658, cluster6418, cluster1142, cluster7069
GO:0016462	pyrophosphatase activity	0.0116744	6.90795e-05	0.0004	0.02	11 of 400 in the list, vs 138 of 21000	cluster305, cluster2270, cluster542, cluster3488, cluster6373, cluster1952, cluster8332, cluster1542, cluster2310, cluster970, cluster5846
GO:0034654	nucleobase-containing compound biosynthetic process	0.0148625	7.17993e-05	0.0009	0.06	26 of 400 in the list, vs 590 of 21000	cluster4220, cluster5903, cluster2798, cluster907, cluster371, cluster7417, cluster5365, cluster11706, cluster74, cluster10858, cluster6245, cluster512, cluster4235, cluster4973, cluster746, cluster14524, cluster3441, cluster4424, cluster338, cluster7349, cluster7322, cluster10874, cluster5658, cluster6418, cluster1142, cluster7069
GO:0044249	cellular biosynthetic process	0.0160238	7.74097e-05	0.0012	0.08	38 of 400 in the list, vs 1028 of 21000	cluster1067, cluster907, cluster371, cluster7417, cluster5365, cluster1154, cluster781, cluster74, cluster512, cluster7741, cluster6303, cluster763, cluster3441, cluster4424, cluster7349, cluster7322, cluster5658, cluster970, cluster1142, cluster6899, cluster4220, cluster2798, cluster5903, cluster542, cluster11706, cluster10858, cluster2208, cluster6245, cluster4235, cluster4973, cluster746, clus…
GO:0022857	transmembrane transporter activity	0.0167263	9.89722e-05	0.0004	0.02	17 of 400 in the list, vs 309 of 21000	cluster2175, cluster305, cluster542, cluster5051, cluster5041, cluster3450, cluster2072, cluster3092, cluster790, cluster2070, cluster3451, cluster7926, cluster3488, cluster276, cluster4537, cluster105, cluster1872
GO:0050896	response to stimulus	0.0170728	8.24775e-05	0.0012	0.08	16 of 400 in the list, vs 275 of 21000	cluster1286, cluster1144, cluster1039, cluster797, cluster8332, cluster5051, cluster96, cluster790, cluster2122, cluster5334, cluster1952, cluster6132, cluster4542, cluster617, cluster970, cluster78
GO:0015074	DNA integration	0.019639	9.48745e-05	0.0012	0.08	5 of 400 in the list, vs 25 of 21000	cluster2773, cluster100, cluster5333, cluster850, cluster6324
GO:0043565	sequence-specific DNA binding	0.0210624	0.00012463	0.0004	0.02	10 of 400 in the list, vs 123 of 21000	cluster175, cluster2798, cluster7197, cluster1154, cluster7768, cluster2072, cluster8554, cluster226, cluster6225, cluster313
GO:0016818	hydrolase activity, acting on acid anhydrides, in phosphorus-containing anhydrides	0.0218931	0.000129545	0.0004	0.02	11 of 400 in the list, vs 148 of 21000	cluster305, cluster2270, cluster542, cluster3488, cluster6373, cluster1952, cluster8332, cluster1542, cluster2310, cluster970, cluster5846
GO:0005576	extracellular region	0.0221179	0.000713482	0	0	7 of 400 in the list, vs 78 of 21000	cluster2145, cluster10744, cluster886, cluster425, cluster311, cluster4706, cluster318
GO:0016817	hydrolase activity, acting on acid anhydrides	0.0329132	0.000194753	0.0004	0.02	11 of 400 in the list, vs 155 of 21000	cluster305, cluster2270, cluster542, cluster3488, cluster6373, cluster1952, cluster8332, cluster1542, cluster2310, cluster970, cluster5846
GO:0044267	cellular protein metabolic process	0.0350933	0.000169533	0.0012	0.08	27 of 400 in the list, vs 658 of 21000	cluster16251, cluster3990, cluster6368, cluster3999, cluster542, cluster170, cluster1007, cluster180, cluster1965, cluster1746, cluster3563, cluster1454, cluster11061, cluster1505, cluster6837, cluster2122, cluster540, cluster8382, cluster2309, cluster7904, cluster617, cluster367, cluster10783, cluster443, cluster949, cluster1111, cluster78
GO:0004222	metalloendopeptidase activity	0.0466813	0.000276221	0.0004	0.02	5 of 400 in the list, vs 31 of 21000	cluster2145, cluster6238, cluster15198, cluster443, cluster5191

## Sheet: Cadsp1+Perma1 dups enrichment
GOID	Godescr	corrected p-value	uncorrected p-value	FDR_RATE	EXPECTED_FALSE_POSITIVES	enrihcment ratio	gene fams with GO
GO:0005488	binding	9.64608e-23	1.20576e-24	0	0	63 of 85 in the list, vs 4593 of 21000	cluster3990, cluster385, cluster829, cluster4706, cluster274, cluster442, cluster871, cluster797, cluster74, cluster5051, cluster2072, cluster200, cluster512, cluster359, cluster5275, cluster6837, cluster5106, cluster3205, cluster4424, cluster810, cluster7322, cluster1174, cluster1111, cluster846, cluster78, cluster50, cluster1445, cluster313, cluster305, cluster1236, cluster100, cluster7196, clu…		131 clusters with parallel duplications in Cado + Peri
GO:0003824	catalytic activity	7.99386e-12	9.99233e-14	0	0	45 of 85 in the list, vs 3657 of 21000	cluster3990, cluster136, cluster1729, cluster816, cluster6604, cluster4706, cluster797, cluster74, cluster2072, cluster200, cluster359, cluster6303, cluster6837, cluster477, cluster810, cluster293, cluster4409, cluster38, cluster1111, cluster78, cluster50, cluster1445, cluster305, cluster3999, cluster1042, cluster1007, cluster85, cluster475, cluster309, cluster407, cluster327, cluster478, cluster…		Of these 84 have PFAMS
GO:0008152	metabolic process	4.97924e-11	4.44575e-13	0	0	44 of 85 in the list, vs 3639 of 21000	cluster3990, cluster816, cluster4706, cluster797, cluster74, cluster2072, cluster200, cluster512, cluster359, cluster6303, cluster6837, cluster477, cluster4424, cluster293, cluster7322, cluster38, cluster1111, cluster78, cluster50, cluster1445, cluster100, cluster5903, cluster3999, cluster1042, cluster1007, cluster85, cluster407, cluster304, cluster327, cluster478, cluster557, cluster1673, cluste…
GO:0043167	ion binding	9.63216e-11	1.20402e-12	0	0	37 of 85 in the list, vs 2633 of 21000	cluster3990, cluster385, cluster829, cluster442, cluster74, cluster200, cluster512, cluster359, cluster5275, cluster6837, cluster3205, cluster4424, cluster810, cluster7322, cluster1111, cluster78, cluster50, cluster1445, cluster313, cluster305, cluster5903, cluster1792, cluster5399, cluster1007, cluster85, cluster304, cluster1673, cluster2241, cluster692, cluster633, cluster139, cluster299, clust…
GO:0005515	protein binding	5.98839e-08	7.48549e-10	0	0	25 of 85 in the list, vs 1515 of 21000	cluster385, cluster7196, cluster5768, cluster3999, cluster274, cluster89, cluster871, cluster74, cluster5051, cluster512, cluster4418, cluster327, cluster5106, cluster362, cluster4270, cluster2241, cluster4232, cluster1032, cluster810, cluster1174, cluster6418, cluster1111, cluster4461, cluster939, cluster1445
GO:0097159	organic cyclic compound binding	7.5742e-08	9.46775e-10	0	0	31 of 85 in the list, vs 2354 of 21000	cluster3990, cluster829, cluster305, cluster1236, cluster100, cluster5903, cluster5399, cluster1007, cluster797, cluster74, cluster2072, cluster512, cluster359, cluster5275, cluster304, cluster124, cluster6837, cluster3205, cluster362, cluster4424, cluster810, cluster299, cluster7322, cluster617, cluster6418, cluster1111, cluster226, cluster939, cluster50, cluster1445, cluster313
GO:1901363	heterocyclic compound binding	7.5742e-08	9.46775e-10	0	0	31 of 85 in the list, vs 2354 of 21000	cluster3990, cluster829, cluster305, cluster1236, cluster100, cluster5903, cluster5399, cluster1007, cluster797, cluster74, cluster2072, cluster512, cluster359, cluster5275, cluster304, cluster124, cluster6837, cluster3205, cluster362, cluster4424, cluster810, cluster299, cluster7322, cluster617, cluster6418, cluster1111, cluster226, cluster939, cluster50, cluster1445, cluster313
GO:0044699	single-organism process	5.88054e-07	5.25048e-09	0	0	29 of 85 in the list, vs 2225 of 21000	cluster5792, cluster305, cluster3999, cluster1891, cluster797, cluster74, cluster5051, cluster2072, cluster200, cluster407, cluster359, cluster6303, cluster327, cluster478, cluster557, cluster1673, cluster692, cluster633, cluster139, cluster244, cluster293, cluster1952, cluster299, cluster491, cluster38, cluster617, cluster939, cluster50, cluster1445
GO:0055114	oxidation-reduction process	2.26674e-06	2.02388e-08	0	0	17 of 85 in the list, vs 807 of 21000	cluster797, cluster74, cluster2072, cluster200, cluster407, cluster359, cluster6303, cluster557, cluster1673, cluster633, cluster139, cluster293, cluster299, cluster491, cluster38, cluster50, cluster1445
GO:0016491	oxidoreductase activity	3.73593e-06	4.66991e-08	0	0	18 of 85 in the list, vs 965 of 21000	cluster797, cluster74, cluster2072, cluster200, cluster407, cluster359, cluster6303, cluster557, cluster1673, cluster633, cluster139, cluster293, cluster299, cluster491, cluster38, cluster383, cluster50, cluster1445
GO:0071704	organic substance metabolic process	8.29355e-06	7.40495e-08	0	0	29 of 85 in the list, vs 2504 of 21000	cluster3990, cluster100, cluster5903, cluster3999, cluster816, cluster4706, cluster1007, cluster74, cluster512, cluster407, cluster6303, cluster304, cluster327, cluster478, cluster6837, cluster557, cluster1673, cluster311, cluster4424, cluster1952, cluster7322, cluster38, cluster617, cluster443, cluster6418, cluster1111, cluster78, cluster459, cluster939
GO:0046872	metal ion binding	9.35336e-06	1.16917e-07	0	0	23 of 85 in the list, vs 1665 of 21000	cluster385, cluster5903, cluster1792, cluster442, cluster74, cluster200, cluster512, cluster85, cluster2241, cluster1673, cluster692, cluster4424, cluster633, cluster139, cluster299, cluster491, cluster7322, cluster6418, cluster78, cluster50, cluster86, cluster313, cluster1445
GO:0043169	cation binding	1.02007e-05	1.27508e-07	0	0	23 of 85 in the list, vs 1673 of 21000	cluster385, cluster5903, cluster1792, cluster442, cluster74, cluster200, cluster512, cluster85, cluster2241, cluster1673, cluster692, cluster4424, cluster633, cluster139, cluster299, cluster491, cluster7322, cluster6418, cluster78, cluster50, cluster86, cluster313, cluster1445
GO:0044238	primary metabolic process	1.13891e-05	1.01688e-07	0	0	28 of 85 in the list, vs 2384 of 21000	cluster3990, cluster100, cluster5903, cluster3999, cluster816, cluster4706, cluster1007, cluster74, cluster512, cluster407, cluster6303, cluster304, cluster327, cluster478, cluster6837, cluster557, cluster311, cluster4424, cluster1952, cluster7322, cluster38, cluster617, cluster443, cluster6418, cluster1111, cluster78, cluster459, cluster939
GO:0044710	single-organism metabolic process	1.68626e-05	1.50559e-07	0	0	21 of 85 in the list, vs 1418 of 21000	cluster3999, cluster797, cluster74, cluster2072, cluster200, cluster407, cluster359, cluster6303, cluster478, cluster557, cluster1673, cluster633, cluster139, cluster293, cluster1952, cluster299, cluster491, cluster38, cluster50, cluster939, cluster1445
GO:0046914	transition metal ion binding	4.6192e-05	5.774e-07	0	0	20 of 85 in the list, vs 1402 of 21000	cluster385, cluster5903, cluster74, cluster200, cluster512, cluster85, cluster1673, cluster2241, cluster4424, cluster633, cluster139, cluster299, cluster491, cluster7322, cluster6418, cluster78, cluster50, cluster86, cluster313, cluster1445
GO:0043168	anion binding	8.88843e-05	1.11105e-06	0	0	17 of 85 in the list, vs 1070 of 21000	cluster3990, cluster829, cluster305, cluster5399, cluster1007, cluster359, cluster5275, cluster304, cluster6837, cluster3205, cluster4424, cluster810, cluster617, cluster1111, cluster939, cluster50, cluster1445
GO:0009987	cellular process	0.00013692	1.2225e-06	0	0	28 of 85 in the list, vs 2688 of 21000	cluster3990, cluster5792, cluster305, cluster100, cluster5903, cluster3999, cluster1891, cluster1007, cluster74, cluster5051, cluster512, cluster6303, cluster304, cluster327, cluster478, cluster6837, cluster557, cluster4424, cluster244, cluster1952, cluster7322, cluster38, cluster617, cluster443, cluster6418, cluster1111, cluster78, cluster939
GO:0000166	nucleotide binding	0.000203499	2.54374e-06	0	0	16 of 85 in the list, vs 1011 of 21000	cluster3990, cluster829, cluster305, cluster5399, cluster1007, cluster359, cluster5275, cluster304, cluster3205, cluster6837, cluster4424, cluster617, cluster1111, cluster939, cluster50, cluster1445
GO:1901265	nucleoside phosphate binding	0.000203499	2.54374e-06	0	0	16 of 85 in the list, vs 1011 of 21000	cluster3990, cluster829, cluster305, cluster5399, cluster1007, cluster359, cluster5275, cluster304, cluster3205, cluster6837, cluster4424, cluster617, cluster1111, cluster939, cluster50, cluster1445
GO:0036094	small molecule binding	0.000265023	3.31278e-06	0	0	16 of 85 in the list, vs 1032 of 21000	cluster3990, cluster829, cluster305, cluster5399, cluster1007, cluster359, cluster5275, cluster304, cluster3205, cluster6837, cluster4424, cluster617, cluster1111, cluster939, cluster50, cluster1445
GO:0044237	cellular metabolic process	0.00081998	7.32125e-06	0	0	22 of 85 in the list, vs 1956 of 21000	cluster3990, cluster100, cluster5903, cluster3999, cluster1007, cluster74, cluster512, cluster6303, cluster304, cluster478, cluster6837, cluster557, cluster4424, cluster1952, cluster7322, cluster38, cluster617, cluster443, cluster6418, cluster1111, cluster78, cluster939
GO:0032559	adenyl ribonucleotide binding	0.00122482	1.53102e-05	0	0	12 of 85 in the list, vs 668 of 21000	cluster3990, cluster305, cluster6837, cluster3205, cluster4424, cluster5399, cluster1007, cluster617, cluster1111, cluster939, cluster5275, cluster304
GO:0030554	adenyl nucleotide binding	0.00124313	1.55391e-05	0	0	12 of 85 in the list, vs 669 of 21000	cluster3990, cluster305, cluster6837, cluster3205, cluster4424, cluster5399, cluster1007, cluster617, cluster1111, cluster939, cluster5275, cluster304
GO:0003676	nucleic acid binding	0.00134684	1.68354e-05	0	0	17 of 85 in the list, vs 1312 of 21000	cluster1236, cluster100, cluster5903, cluster5399, cluster74, cluster2072, cluster512, cluster304, cluster124, cluster362, cluster3205, cluster4424, cluster299, cluster7322, cluster226, cluster6418, cluster313
GO:0043170	macromolecule metabolic process	0.00209727	1.87256e-05	0	0	20 of 85 in the list, vs 1763 of 21000	cluster3990, cluster100, cluster5903, cluster3999, cluster816, cluster4706, cluster1007, cluster74, cluster512, cluster304, cluster327, cluster6837, cluster4424, cluster1952, cluster7322, cluster617, cluster443, cluster6418, cluster1111, cluster78
GO:0001883	purine nucleoside binding	0.00410508	5.13135e-05	0	0	12 of 85 in the list, vs 756 of 21000	cluster3990, cluster305, cluster6837, cluster3205, cluster4424, cluster5399, cluster1007, cluster617, cluster1111, cluster939, cluster5275, cluster304
GO:0032549	ribonucleoside binding	0.00410508	5.13135e-05	0	0	12 of 85 in the list, vs 756 of 21000	cluster3990, cluster305, cluster6837, cluster3205, cluster4424, cluster5399, cluster1007, cluster617, cluster1111, cluster939, cluster5275, cluster304
GO:0032550	purine ribonucleoside binding	0.00410508	5.13135e-05	0	0	12 of 85 in the list, vs 756 of 21000	cluster3990, cluster305, cluster6837, cluster3205, cluster4424, cluster5399, cluster1007, cluster617, cluster1111, cluster939, cluster5275, cluster304
GO:0032555	purine ribonucleotide binding	0.00410508	5.13135e-05	0	0	12 of 85 in the list, vs 756 of 21000	cluster3990, cluster305, cluster6837, cluster3205, cluster4424, cluster5399, cluster1007, cluster617, cluster1111, cluster939, cluster5275, cluster304
GO:0001882	nucleoside binding	0.0042107	5.26338e-05	0	0	12 of 85 in the list, vs 758 of 21000	cluster3990, cluster305, cluster6837, cluster3205, cluster4424, cluster5399, cluster1007, cluster617, cluster1111, cluster939, cluster5275, cluster304
GO:0017076	purine nucleotide binding	0.00426439	5.33049e-05	0	0	12 of 85 in the list, vs 759 of 21000	cluster3990, cluster305, cluster6837, cluster3205, cluster4424, cluster5399, cluster1007, cluster617, cluster1111, cluster939, cluster5275, cluster304
GO:0005524	ATP binding	0.00496976	6.21219e-05	0	0	11 of 85 in the list, vs 651 of 21000	cluster3990, cluster305, cluster6837, cluster3205, cluster4424, cluster5399, cluster1007, cluster617, cluster1111, cluster5275, cluster304
GO:0032553	ribonucleotide binding	0.00581423	7.26779e-05	0	0	12 of 85 in the list, vs 784 of 21000	cluster3990, cluster305, cluster6837, cluster3205, cluster4424, cluster5399, cluster1007, cluster617, cluster1111, cluster939, cluster5275, cluster304
GO:0097367	carbohydrate derivative binding	0.00696088	8.7011e-05	0	0	12 of 85 in the list, vs 799 of 21000	cluster3990, cluster305, cluster6837, cluster3205, cluster4424, cluster5399, cluster1007, cluster617, cluster1111, cluster939, cluster5275, cluster304
GO:0016740	transferase activity	0.00721826	9.02283e-05	0	0	14 of 85 in the list, vs 1066 of 21000	cluster3990, cluster136, cluster6837, cluster1729, cluster6604, cluster1042, cluster810, cluster1007, cluster4409, cluster475, cluster617, cluster443, cluster1111, cluster459
GO:0008270	zinc ion binding	0.00723336	9.04169e-05	0	0	15 of 85 in the list, vs 1206 of 21000	cluster385, cluster5903, cluster2241, cluster4424, cluster139, cluster74, cluster299, cluster491, cluster7322, cluster512, cluster6418, cluster78, cluster1445, cluster86, cluster313
GO:0006807	nitrogen compound metabolic process	0.0126117	0.000112604	0.002	0.02	15 of 85 in the list, vs 1230 of 21000	cluster100, cluster5903, cluster557, cluster3999, cluster1673, cluster4424, cluster1952, cluster74, cluster7322, cluster38, cluster512, cluster6418, cluster939, cluster6303, cluster304
GO:0044260	cellular macromolecule metabolic process	0.0149421	0.000133412	0.0036	0.04	17 of 85 in the list, vs 1548 of 21000	cluster3990, cluster100, cluster5903, cluster3999, cluster74, cluster1007, cluster512, cluster304, cluster6837, cluster4424, cluster1952, cluster7322, cluster617, cluster443, cluster1111, cluster6418, cluster78
GO:0035639	purine ribonucleoside triphosphate binding	0.015182	0.000189776	0	0	11 of 85 in the list, vs 739 of 21000	cluster3990, cluster305, cluster6837, cluster3205, cluster4424, cluster5399, cluster1007, cluster617, cluster1111, cluster5275, cluster304
GO:1901360	organic cyclic compound metabolic process	0.0208124	0.000185825	0.0033	0.04	14 of 85 in the list, vs 1142 of 21000	cluster100, cluster5903, cluster3999, cluster4424, cluster74, cluster1952, cluster7322, cluster38, cluster512, cluster407, cluster6418, cluster939, cluster6303, cluster304
GO:0005507	copper ion binding	0.0233287	0.000291609	0	0	3 of 85 in the list, vs 32 of 21000	cluster85, cluster1673, cluster633

## Sheet: DSE specific clusters
Cluster	Protein List	PFAMs
Cluster5888	Cadsp1 Perma1	PF12013.3 DUF3505
Cluster8288	Cadsp1 Perma1	PF03318.8 ETX_MTX2
Cluster10649	Cadsp1 Perma1	PF05729.7 NACHT PF12796.2 Ank_2 PF00023.25 Ank
Cluster12926	Cadsp1 Perma1	PF06985.6 HET
Cluster13460	Perma1 Cadsp1
Cluster13547	Cadsp1 Perma1
Cluster15270	Cadsp1 Perma1	PF01764.20 Lipase_3
Cluster15331	Perma1 Cadsp1	PF13649.1 Methyltransf_25 PF13847.1 Methyltransf_31
Cluster15520	Perma1 Cadsp1
Cluster16209	Cadsp1 Perma1
Cluster16263	Cadsp1 Perma1
Cluster16283	Cadsp1 Perma1
Cluster16533	Perma1 Cadsp1	PF13248.1 zf-ribbon_3
Cluster17575	Cadsp1 Perma1	PF07883.6 Cupin_2
Cluster17891	Cadsp1 Perma1	PF04303.8 PrpF
Cluster18439	Perma1 Cadsp1	PF04082.13 Fungal_trans
Cluster19277	Cadsp1 Perma1
Cluster19510	Cadsp1 Perma1
Cluster19595	Cadsp1 Perma1	PF12903.2 DUF3830
Cluster19602	Cadsp1 Perma1
Cluster19639	Cadsp1 Perma1
Cluster19716	Cadsp1 Perma1
Cluster19780	Cadsp1 Perma1
Cluster19839	Cadsp1 Perma1
Cluster19868	Cadsp1 Perma1	PF00653.16 BIR
Cluster19876	Cadsp1 Perma1

## Sheet: Perma1 specific clusters
Cluster	Protein List	PFAMs
Cluster7577	Perma1
Cluster8298	Perma1
Cluster8777	Perma1
Cluster8838	Perma1	PF00172.13 Zn_clus PF06985.6 HET
Cluster9432	Perma1
Cluster9441	Perma1	PF0075
Cluster10633	Perma1
Cluster11033	Perma1	PF00075.19 RNase_H
Cluster11566	Perma1
Cluster11596	Perma1
Cluster11616	Perma1
Cluster11617	Perma1
Cluster11618	Perma1
Cluster11619	Perma1	PF13936.1 HTH_38
Cluster12767	Perma1
Cluster12792	Perma1
Cluster12793	Perma1
Cluster12794	Perma1
Cluster12795	Perma1
Cluster13341	Perma1	PF00501.23 AMP-binding
Cluster13353	Perma1	PF00080.15 Sod_Cu
Cluster13982	Perma1
Cluster14113	Perma1	PF13843.1 DDE_Tnp_1_7
Cluster14119	Perma1
Cluster14170	Perma1	PF12796.2 Ank_2
Cluster14363	Perma1
Cluster14392	Perma1
Cluster14429	Perma1
Cluster14430	Perma1
Cluster14431	Perma1
Cluster14432	Perma1
Cluster14433	Perma1
Cluster14434	Perma1
Cluster14435	Perma1
Cluster14436	Perma1
Cluster14437	Perma1
Cluster14440	Perma1
Cluster14441	Perma1
Cluster14442	Perma1
Cluster14446	Perma1
Cluster14573	Perma1	PF00368.13 HMG-CoA_red
Cluster14591	Perma1	PF00172.13 Zn_clus PF11951.3 Fungal_trans_2
Cluster14753	Perma1
Cluster15087	Perma1	PF12855.2 Ecl1
Cluster15121	Perma1	PF15456.1 Uds1
Cluster15381	Perma1
Cluster15627	Perma1	PF14040.1 DNase_NucA_NucB
Cluster16063	Perma1
Cluster16251	Perma1	PF00069.20 Pkinase
Cluster16344	Perma1
Cluster16554	Perma1
Cluster16602	Perma1
Cluster16744	Perma1	PF00098.18 zf-CCHC
Cluster16747	Perma1
Cluster16748	Perma1
Cluster16751	Perma1	PF00646.28 F-box PF12937.2 F-box-like
Cluster16754	Perma1
Cluster16756	Perma1
Cluster16760	Perma1
Cluster16761	Perma1
Cluster16762	Perma1
Cluster16763	Perma1
Cluster16764	Perma1
Cluster16766	Perma1
Cluster16768	Perma1
Cluster16770	Perma1
Cluster16772	Perma1
Cluster16773	Perma1
Cluster16775	Perma1
Cluster16778	Perma1
Cluster16779	Perma1
Cluster16780	Perma1
Cluster16781	Perma1
Cluster16782	Perma1
Cluster16913	Perma1
Cluster16993	Perma1
Cluster17050	Perma1
Cluster17311	Perma1	PF00704.23 Glyco_hydro_18
Cluster17663	Perma1	PF00172.13 Zn_clus
Cluster17673	Perma1
Cluster17691	Perma1
Cluster17692	Perma1
Cluster17731	Perma1
Cluster17802	Perma1
Cluster17822	Perma1	PF00856.23 SET
Cluster17977	Perma1	PF04666.8 Glyco_transf_54
Cluster17994	Perma1
Cluster18122	Perma1
Cluster18193	Perma1	PF12796.2 Ank_2
Cluster18265	Perma1
Cluster18371	Perma1	PF13374.1 TPR_10
Cluster18465	Perma1
Cluster18485	Perma1	PF12520.3 DUF3723
Cluster18546	Perma1
Cluster18553	Perma1
Cluster18758	Perma1
Cluster18799	Perma1
Cluster18817	Perma1
Cluster18872	Perma1
Cluster18920	Perma1	PF12937.2 F-box-like
Cluster19065	Perma1	PF00319.13 SRF-TF
Cluster19111	Perma1
Cluster19264	Perma1
Cluster19265	Perma1
Cluster19296	Perma1
Cluster19303	Perma1
Cluster19459	Perma1
Cluster19647	Perma1
Cluster19686	Perma1
Cluster19809	Perma1
Cluster19810	Perma1
Cluster19957	Perma1
Cluster20048	Perma1
Cluster20119	Perma1
Cluster20152	Perma1
Cluster20638	Perma1
Cluster20707	Perma1
Cluster20710	Perma1
Cluster20755	Perma1
Cluster20761	Perma1
Cluster20833	Perma1
Cluster20886	Perma1
Cluster21132	Perma1	PF00226.26 DnaJ
Cluster21290	Perma1
Cluster21291	Perma1
Cluster21292	Perma1
Cluster21293	Perma1
Cluster21294	Perma1
Cluster21295	Perma1
Cluster21296	Perma1
Cluster21297	Perma1
Cluster21298	Perma1
Cluster21299	Perma1
Cluster21300	Perma1
Cluster21301	Perma1
Cluster21302	Perma1
Cluster21304	Perma1
Cluster21305	Perma1
Cluster21306	Perma1
Cluster21311	Perma1
Cluster21312	Perma1
Cluster21314	Perma1
Cluster21315	Perma1
Cluster21316	Perma1
Cluster21317	Perma1
Cluster21318	Perma1
Cluster21319	Perma1
Cluster21320	Perma1
Cluster21321	Perma1
Cluster21324	Perma1
Cluster21325	Perma1
Cluster21326	Perma1
Cluster21327	Perma1
Cluster21328	Perma1
Cluster21329	Perma1
Cluster21330	Perma1
Cluster21331	Perma1
Cluster21332	Perma1
Cluster21333	Perma1
Cluster21334	Perma1
Cluster21336	Perma1
Cluster21337	Perma1
Cluster21338	Perma1
Cluster21339	Perma1
Cluster21340	Perma1
Cluster21341	Perma1
Cluster21342	Perma1
Cluster21344	Perma1
Cluster21346	Perma1
Cluster21347	Perma1
Cluster21348	Perma1
Cluster21351	Perma1
Cluster21352	Perma1
Cluster21353	Perma1
Cluster21355	Perma1
Cluster21356	Perma1
Cluster21357	Perma1
Cluster21358	Perma1
Cluster21359	Perma1
Cluster21362	Perma1
Cluster21364	Perma1
Cluster21365	Perma1
Cluster21366	Perma1
Cluster21367	Perma1
Cluster21368	Perma1
Cluster21369	Perma1
Cluster21370	Perma1
Cluster21372	Perma1
Cluster21373	Perma1
Cluster21374	Perma1
Cluster21375	Perma1
Cluster21376	Perma1
Cluster21379	Perma1
Cluster21380	Perma1
Cluster21381	Perma1
Cluster21382	Perma1
Cluster21383	Perma1
Cluster21384	Perma1
Cluster21385	Perma1
Cluster21386	Perma1
Cluster21389	Perma1
Cluster21390	Perma1
Cluster21391	Perma1
Cluster21392	Perma1
Cluster21395	Perma1
Cluster21396	Perma1
Cluster21397	Perma1
Cluster21399	Perma1
Cluster21400	Perma1
Cluster21401	Perma1
Cluster21768	Perma1

## Sheet: Cadsp1 specific clusters
Cluster	Protein List	PFAMs
Cluster1293	Cadsp1	PF13358.1 DDE_3
Cluster8289	Cadsp1
Cluster8659	Cadsp1	PF00069.20 Pkinase
Cluster8754	Cadsp1
Cluster9452	Cadsp1
Cluster9897	Cadsp1
Cluster9900	Cadsp1
Cluster9903	Cadsp1
Cluster9907	Cadsp1
Cluster9908	Cadsp1
Cluster10591	Cadsp1
Cluster10592	Cadsp1
Cluster11530	Cadsp1
Cluster11547	Cadsp1
Cluster11941	Cadsp1
Cluster12276	Cadsp1
Cluster12635	Cadsp1
Cluster12651	Cadsp1
Cluster12658	Cadsp1
Cluster12659	Cadsp1
Cluster12661	Cadsp1
Cluster12667	Cadsp1
Cluster13520	Cadsp1
Cluster13549	Cadsp1
Cluster13573	Cadsp1
Cluster13656	Cadsp1	PF08550.5 DUF1752
Cluster13675	Cadsp1
Cluster13901	Cadsp1
Cluster13918	Cadsp1
Cluster13944	Cadsp1	PF13358.1 DDE_3
Cluster14103	Cadsp1
Cluster14115	Cadsp1
Cluster14129	Cadsp1
Cluster14134	Cadsp1
Cluster14142	Cadsp1
Cluster14148	Cadsp1
Cluster14161	Cadsp1
Cluster14165	Cadsp1
Cluster14169	Cadsp1
Cluster14176	Cadsp1
Cluster14726	Cadsp1	PF01494.14 FAD_binding_3
Cluster14839	Cadsp1
Cluster14875	Cadsp1
Cluster14997	Cadsp1
Cluster15000	Cadsp1
Cluster15222	Cadsp1	PF00628.24 PHD PF13894.1 zf-C2H2_4 PF00096.21 zf-C2H2
Cluster15292	Cadsp1
Cluster15296	Cadsp1
Cluster15298	Cadsp1
Cluster15370	Cadsp1
Cluster15393	Cadsp1
Cluster15419	Cadsp1
Cluster15481	Cadsp1	PF00076.17 RRM_1
Cluster15530	Cadsp1
Cluster15694	Cadsp1
Cluster16100	Cadsp1
Cluster16129	Cadsp1
Cluster16158	Cadsp1
Cluster16165	Cadsp1
Cluster16167	Cadsp1
Cluster16168	Cadsp1
Cluster16175	Cadsp1
Cluster16182	Cadsp1
Cluster16184	Cadsp1
Cluster16188	Cadsp1
Cluster16190	Cadsp1
Cluster16193	Cadsp1
Cluster16194	Cadsp1
Cluster16200	Cadsp1
Cluster16201	Cadsp1
Cluster16202	Cadsp1
Cluster16213	Cadsp1	PF12511.3 DUF3716
Cluster16221	Cadsp1
Cluster16229	Cadsp1
Cluster16230	Cadsp1
Cluster16234	Cadsp1
Cluster16238	Cadsp1
Cluster16240	Cadsp1
Cluster16242	Cadsp1
Cluster16247	Cadsp1
Cluster16261	Cadsp1
Cluster16265	Cadsp1
Cluster16269	Cadsp1
Cluster16276	Cadsp1
Cluster16278	Cadsp1
Cluster16280	Cadsp1
Cluster16285	Cadsp1
Cluster16289	Cadsp1
Cluster16290	Cadsp1
Cluster16291	Cadsp1
Cluster16292	Cadsp1
Cluster16293	Cadsp1
Cluster16906	Cadsp1	PF00172.13 Zn_clus PF04082.13 Fungal_trans
Cluster16953	Cadsp1	PF13465.1 zf-H2C2_2
Cluster17073	Cadsp1	PF06609.8 TRI12
Cluster17083	Cadsp1
Cluster17138	Cadsp1	PF07690.11 MFS_1
Cluster17389	Cadsp1	PF00004.24 AAA
Cluster17500	Cadsp1	PF14259.1 RRM_6 PF00076.17 RRM_1
Cluster17687	Cadsp1	PF13508.1 Acetyltransf_7
Cluster17724	Cadsp1	PF00067.17 p450
Cluster17728	Cadsp1	PF00172.13 Zn_clus
Cluster17755	Cadsp1
Cluster17855	Cadsp1
Cluster18001	Cadsp1	PF00856.23 SET
Cluster18148	Cadsp1
Cluster18163	Cadsp1
Cluster18164	Cadsp1
Cluster18192	Cadsp1
Cluster18199	Cadsp1	PF14420.1 Clr5
Cluster18238	Cadsp1
Cluster18242	Cadsp1	PF11976.3 Rad60-SLD
Cluster18245	Cadsp1
Cluster18274	Cadsp1
Cluster18306	Cadsp1	PF07714.12 Pkinase_Tyr PF00069.20 Pkinase
Cluster18307	Cadsp1
Cluster18313	Cadsp1
Cluster18379	Cadsp1
Cluster18408	Cadsp1
Cluster18420	Cadsp1
Cluster18432	Cadsp1	PF11951.3 Fungal_trans_2
Cluster18457	Cadsp1	PF12796.2 Ank_2
Cluster18478	Cadsp1	PF02902.14 Peptidase_C48
Cluster18516	Cadsp1
Cluster18596	Cadsp1
Cluster18706	Cadsp1
Cluster18708	Cadsp1
Cluster18924	Cadsp1
Cluster19007	Cadsp1	PF12224.3 Amidoligase_2
Cluster19026	Cadsp1	PF00172.13 Zn_clus
Cluster19093	Cadsp1	PF02221.10 E1_DerP2_DerF2
Cluster19169	Cadsp1
Cluster19298	Cadsp1
Cluster19450	Cadsp1
Cluster19473	Cadsp1
Cluster19487	Cadsp1
Cluster19490	Cadsp1
Cluster19492	Cadsp1
Cluster19502	Cadsp1
Cluster19506	Cadsp1
Cluster19514	Cadsp1
Cluster19515	Cadsp1
Cluster19521	Cadsp1
Cluster19522	Cadsp1
Cluster19525	Cadsp1
Cluster19529	Cadsp1
Cluster19531	Cadsp1
Cluster19535	Cadsp1
Cluster19543	Cadsp1
Cluster19559	Cadsp1
Cluster19561	Cadsp1
Cluster19569	Cadsp1	PF12511.3 DUF3716
Cluster19570	Cadsp1
Cluster19572	Cadsp1
Cluster19575	Cadsp1
Cluster19577	Cadsp1
Cluster19582	Cadsp1
Cluster19591	Cadsp1
Cluster19592	Cadsp1
Cluster19597	Cadsp1
Cluster19603	Cadsp1
Cluster19604	Cadsp1	PF12851.2 Tet_JBP
Cluster19605	Cadsp1
Cluster19613	Cadsp1
Cluster19615	Cadsp1
Cluster19624	Cadsp1
Cluster19625	Cadsp1
Cluster19629	Cadsp1
Cluster19630	Cadsp1
Cluster19631	Cadsp1
Cluster19635	Cadsp1
Cluster19654	Cadsp1
Cluster19655	Cadsp1
Cluster19659	Cadsp1
Cluster19666	Cadsp1
Cluster19668	Cadsp1
Cluster19670	Cadsp1
Cluster19679	Cadsp1
Cluster19680	Cadsp1
Cluster19690	Cadsp1
Cluster19691	Cadsp1
Cluster19693	Cadsp1
Cluster19694	Cadsp1
Cluster19695	Cadsp1
Cluster19699	Cadsp1	PF13810.1 DUF4185
Cluster19707	Cadsp1
Cluster19708	Cadsp1
Cluster19709	Cadsp1
Cluster19710	Cadsp1
Cluster19712	Cadsp1
Cluster19720	Cadsp1
Cluster19721	Cadsp1
Cluster19722	Cadsp1
Cluster19723	Cadsp1
Cluster19724	Cadsp1
Cluster19725	Cadsp1
Cluster19726	Cadsp1
Cluster19729	Cadsp1
Cluster19731	Cadsp1
Cluster19737	Cadsp1
Cluster19741	Cadsp1
Cluster19742	Cadsp1
Cluster19746	Cadsp1
Cluster19747	Cadsp1
Cluster19751	Cadsp1
Cluster19752	Cadsp1
Cluster19753	Cadsp1
Cluster19755	Cadsp1
Cluster19757	Cadsp1
Cluster19758	Cadsp1
Cluster19760	Cadsp1	PF04434.12 SWIM
Cluster19761	Cadsp1
Cluster19762	Cadsp1
Cluster19763	Cadsp1
Cluster19764	Cadsp1	PF05699.9 Dimer_Tnp_hAT
Cluster19765	Cadsp1	PF03795.9 YCII
Cluster19770	Cadsp1
Cluster19771	Cadsp1
Cluster19772	Cadsp1
Cluster19777	Cadsp1
Cluster19778	Cadsp1
Cluster19779	Cadsp1
Cluster19781	Cadsp1
Cluster19783	Cadsp1
Cluster19789	Cadsp1
Cluster19790	Cadsp1
Cluster19791	Cadsp1
Cluster19793	Cadsp1
Cluster19795	Cadsp1
Cluster19798	Cadsp1
Cluster19800	Cadsp1
Cluster19801	Cadsp1
Cluster19802	Cadsp1
Cluster19803	Cadsp1
Cluster19804	Cadsp1
Cluster19805	Cadsp1
Cluster19806	Cadsp1
Cluster19808	Cadsp1
Cluster19812	Cadsp1
Cluster19813	Cadsp1
Cluster19814	Cadsp1
Cluster19815	Cadsp1
Cluster19816	Cadsp1
Cluster19817	Cadsp1
Cluster19818	Cadsp1
Cluster19821	Cadsp1
Cluster19823	Cadsp1
Cluster19824	Cadsp1
Cluster19826	Cadsp1
Cluster19827	Cadsp1
Cluster19828	Cadsp1
Cluster19831	Cadsp1
Cluster19832	Cadsp1
Cluster19834	Cadsp1
Cluster19835	Cadsp1	PF06925.6 MGDG_synth PF04101.11 Glyco_tran_28_C
Cluster19836	Cadsp1
Cluster19842	Cadsp1
Cluster19844	Cadsp1
Cluster19845	Cadsp1
Cluster19846	Cadsp1
Cluster19848	Cadsp1
Cluster19852	Cadsp1
Cluster19854	Cadsp1
Cluster19857	Cadsp1
Cluster19858	Cadsp1
Cluster19859	Cadsp1
Cluster19863	Cadsp1
Cluster19864	Cadsp1
Cluster19865	Cadsp1	PF12520.3 DUF3723
Cluster19870	Cadsp1
Cluster19872	Cadsp1
Cluster19878	Cadsp1	cluster19878 domains

## Sheet: clusters without DSE
Cluster	Protein List	PFAMs
Cluster109	22250_Blugr1 25220_Blugr1 23927_Blugr1 19398_Blugr1 24166_Blugr1 19345_Blugr1 19367_Blugr1 23469_Blugr1 22112_Blugr1 22589_Blugr1 20647_Blugr1 21748_Blugr1 21741_Blugr1 24810_Blugr1 25467_Blugr1 19360_Blugr1 21234_Blugr1 24911_Blugr1 23468_Blugr1 21375_Blugr1 22138_Blugr1 19822_Blugr1 24074_Blugr1 25587_Blugr1 19513_Blugr1 22517_Blugr1 25052_Blugr1 24550_Blugr1 25074_Blugr1 22086_Blugr1 22259_Blu…	PF07727.9 RVT_2 PF00098.18 zf-CCHC
Cluster143	25614_Blugr1 19617_Blugr1 19619_Blugr1 23887_Blugr1 24017_Blugr1 21203_Blugr1 23533_Blugr1 23874_Blugr1 23872_Blugr1 23865_Blugr1 21204_Blugr1 23864_Blugr1 24021_Blugr1 23525_Blugr1 21202_Blugr1 21224_Blugr1 21226_Blugr1 22287_Blugr1 21216_Blugr1 22280_Blugr1 22278_Blugr1 22289_Blugr1 23599_Blugr1 20300_Blugr1 25108_Blugr1 21213_Blugr1 22397_Blugr1 20905_Blugr1 22290_Blugr1 22362_Blugr1 21779_Blu…
Cluster198	188650_Clafu1 185013_Clafu1 194875_Clafu1 185906_Clafu1 186380_Clafu1 195428_Clafu1 187324_Clafu1 188089_Clafu1 188062_Clafu1 194090_Clafu1 189949_Clafu1 50523_Bauco1 117758_Sepmu1 194607_Clafu1 24866_Bauco1 188090_Clafu1 194562_Clafu1 194171_Clafu1 194540_Clafu1 191996_Clafu1 191036_Clafu1 185776_Clafu1 147717_Sepmu1 190644_Clafu1 185571_Clafu1 187384_Clafu1 111136_Sepmu1 191037_Clafu1 187323_Cl…	PF00324.16 AA_permease PF13508.1 Acetyltransf_7
Cluster577	204_Marbr1 1_Marbr1 8247_Marbr1 1045_Marbr1 3354_Marbr1 3643_Marbr1 8864_Marbr1 6247_Marbr1 7436_Marbr1 7228_Marbr1 6003_Marbr1 410_Marbr1 8246_Marbr1 3363_Marbr1 3348_Marbr1 6253_Marbr1 7936_Marbr1 8762_Marbr1 3422_Marbr1 7382_Marbr1 8466_Marbr1 6395_Marbr1 2198_Marbr1 2431_Marbr1 949_Marbr1 9735_Marbr1 6249_Marbr1 5932_Marbr1 3344_Marbr1 9721_Marbr1 6675_Marbr1 790_Marbr1 3942_Marbr1 992_Marbr1…
Cluster904	25213_Blugr1 25608_Blugr1 25592_Blugr1 22752_Blugr1 24820_Blugr1 24829_Blugr1 19236_Blugr1 19256_Blugr1 24816_Blugr1 24828_Blugr1 24824_Blugr1 24818_Blugr1 19189_Blugr1 24819_Blugr1 25363_Blugr1 24813_Blugr1 24830_Blugr1 24807_Blugr1 24808_Blugr1 24809_Blugr1 24806_Blugr1 24823_Blugr1 25385_Blugr1 24834_Blugr1 19254_Blugr1 24837_Blugr1 24827_Blugr1 24843_Blugr1 23570_Blugr1 19159_Blugr1 24833_Blu…
Cluster967	10538_Metan1 9811_Beaba1 12166_Fusox1 114473_Maggr1 9114_Metan1 4576_Altbr1 6898_Marbr1 9108_Metan1 3250_Metan1 3259_Metan1 368_Metan1 9465_Beaba1 419_Metan1 1290_Metan1 24734_Blugr1 9107_Metan1 22449_Blugr1 9816_Beaba1 9109_Metan1 24685_Blugr1 3447_Colgr1 104748_Cocsa1 17509_Fusox1 9132_Metan1 16166_Fusox1 1663_Pyrtt1 597_Metan1 3316_Pyrco1 19266_Blugr1 11134_Pyrtt1 10056_Metan1 6634_Beaba1 9665…	PF00075.19 RNase_H PF14529.1 Exo_endo_phos_2 PF00078.22 RVT_1 PF01426.13 BAH PF05699.9 Dimer_Tnp_hAT PF12396.3 DUF3659
Cluster979	57_Marbr1 3341_Marbr1 7478_Marbr1 5454_Marbr1 1722_Marbr1 717_Marbr1 9872_Marbr1 9614_Marbr1 3346_Marbr1 8521_Marbr1 8531_Marbr1 9743_Marbr1 3340_Marbr1 3339_Marbr1 7244_Marbr1 7043_Marbr1 714_Marbr1 5477_Marbr1 719_Marbr1 8510_Marbr1 6351_Marbr1 1367_Marbr1 688_Marbr1 7484_Marbr1 9740_Marbr1 9102_Marbr1 9338_Marbr1 4167_Marbr1 2816_Marbr1 3407_Marbr1 5480_Marbr1 2555_Marbr1 6350_Marbr1 997_Marbr…
Cluster1020	195741_Clafu1 197131_Clafu1 37356_Bauco1 147644_Bauco1 3943_Aurpu1 253443_Bauco1 197110_Clafu1 109581_Sepmu1 21723_Bauco1 189814_Clafu1 186217_Clafu1 190804_Clafu1 187580_Clafu1 196493_Clafu1 197074_Clafu1 186069_Clafu1 197061_Clafu1 192630_Clafu1 184842_Clafu1 184752_Clafu1 191367_Clafu1 192833_Clafu1 193986_Clafu1 186070_Clafu1 188372_Clafu1 197059_Clafu1 189816_Clafu1 197108_Clafu1 184840_Claf…
Cluster1213	7291_Pyrco1 7496_Pyrco1 12664_Pyrco1 7950_Pyrco1 385_Pyrco1 9260_Pyrco1 9259_Pyrco1 8548_Pyrco1 2075_Pyrco1 2560_Pyrco1 12608_Pyrco1 10025_Pyrco1 11574_Pyrco1 371_Pyrco1 6472_Pyrco1 12599_Pyrco1 2438_Pyrco1 2678_Pyrco1 9251_Pyrco1 11573_Pyrco1 5363_Pyrco1 8286_Pyrco1 10151_Pyrco1 8083_Pyrco1 4366_Pyrco1 1240_Pyrco1 2632_Pyrco1 2633_Pyrco1 513_Pyrco1 12678_Pyrco1 12679_Pyrco1 516_Pyrco1 515_Pyrco1…	PF00030.14 Crystall
Cluster1443	196049_Clafu1 185798_Clafu1 191298_Clafu1 197205_Clafu1 120901_Bauco1 184125_Clafu1 152409_Sepmu1 193545_Clafu1 194323_Clafu1 195440_Clafu1 191713_Clafu1 191229_Clafu1 190717_Clafu1 103751_Sepmu1 185325_Clafu1 189562_Clafu1 188459_Clafu1 189056_Clafu1 191191_Clafu1 184564_Clafu1 195917_Clafu1 192876_Clafu1 194241_Clafu1 194508_Clafu1 192964_Clafu1 196847_Clafu1 195164_Clafu1 191172_Clafu1 151896_…	PF14534.1 DUF4440
Cluster1484	3904_Verda1 2686_Fusgr1 185882_Clafu1 12343_Fusgr1 2113_Fusox1 5520_Fusgr1 7923_Fusox1 5278_Verda1 3868_Lepmu1 5914_Fusox1 237078_Aurpu1 141232_Oidma1 10351_Fusox1 15555_Fusox1 7992_Metan1 50205_Sepmu1 334557_Aurpu1 9085_Verda1 10937_Fusgr1 4229_Metan1 189880_Clafu1 3426_Fusgr1 6237_Colgr1 2047_Fusox1 195981_Clafu1 6235_Colgr1 6232_Colgr1 4557_Stano2 118198_Maggr1 15557_Fusox1 10939_Fusgr1 10349_…	PF10528.4 PA14_2 PF05792.8 Candida_ALS
Cluster1523	336786_Aurpu1 212668_Bauco1 183764_Clafu1 184682_Clafu1 197073_Clafu1 127159_Sepmu1 185331_Clafu1 192985_Clafu1 186643_Clafu1 153987_Sepmu1 193951_Clafu1 195921_Clafu1 193950_Clafu1 9696_Verda1 195979_Clafu1 195650_Clafu1 186383_Clafu1 186812_Clafu1 196691_Clafu1 184683_Clafu1 121069_Hyspu1 187364_Clafu1 191448_Clafu1 184684_Clafu1 192965_Clafu1 191356_Clafu1 188588_Clafu1 191449_Clafu1 187632_Cl…	PF00646.28 F-box PF12937.2 F-box-like
Cluster1704	195920_Clafu1 189133_Clafu1 194648_Clafu1 186805_Clafu1 186791_Clafu1 190617_Clafu1 183685_Clafu1 196289_Clafu1 186785_Clafu1 194830_Clafu1 195682_Clafu1 192065_Clafu1 190950_Clafu1 187161_Clafu1 186782_Clafu1 186783_Clafu1 186970_Clafu1 191035_Clafu1 194831_Clafu1 190949_Clafu1 188878_Clafu1 186793_Clafu1 195011_Clafu1 195014_Clafu1 195012_Clafu1 195919_Clafu1 186784_Clafu1 186772_Clafu1 186294_…
Cluster1793	110022_Rhyru1 61470_Trire2 1746_Stano2 6662_Pyrtt1 160520_Cocsa1 9105_Lepmu1 4718_Marbr1 1638_Ascsa1 21300_Oidma1 7391_Tubme1 4591_Botci1 12389_Pyrco1 4700_Neucr2 19559_Blugr1 347413_Aurpu1 7678_Fusgr1 7689_Fusox1 141770_Pench1 111923_Maggr1 9574_Colgr1 8809_Verda1 918_Beaba1 1142222_Aspni7 2784_Cormi1 35555_Bauco1 7083_Triru1 75286_Sepmu1 193579_Clafu1 328_Verda1 6890_Altbr1 120266_Hyspu1 7679_F…	PF00025.16 Arf PF10446.4 DUF2457
Cluster1906	8310_Altbr1 663_Pyrtt1 242124_Cocsa1 1255_Lepmu1 9058_Stano2 343301_Aurpu1 115104_Hyspu1 149268_Pench1 142061_Pench1 6879_Triru1 40488_Cocsa1 1950_Triru1 8759_Ascsa1 1158668_Aspni7 49781_Oidma1 48987_Oidma1 196440_Clafu1 1163397_Aspni7 7048_Cormi1 1100035_Aspni7 116936_Maggr1 146950_Pench1 377283_Aurpu1 121491_Hyspu1 77557_Trire2 1182084_Aspni7 13012_Fusgr1 7698_Metan1 2467_Fusgr1 118626_Rhyru1 8…	PF04666.8 Glyco_transf_54
Cluster2042	191520_Clafu1 191462_Clafu1 186949_Clafu1 191460_Clafu1 185972_Clafu1 186334_Clafu1 191461_Clafu1 197537_Clafu1 186335_Clafu1 519967_Bauco1 185755_Clafu1 191459_Clafu1 191522_Clafu1 191521_Clafu1 196062_Clafu1 184936_Clafu1 185963_Clafu1 190964_Clafu1 186951_Clafu1 185970_Clafu1 109883_Sepmu1 185971_Clafu1 190961_Clafu1 190811_Clafu1 188702_Clafu1 186950_Clafu1 185754_Clafu1 190965_Clafu1 149087_…
Cluster2065	54779_Aurpu1 356126_Aurpu1 290090_Aurpu1 381504_Aurpu1 333315_Aurpu1 356479_Aurpu1 336428_Aurpu1 346721_Aurpu1 405069_Aurpu1 336426_Aurpu1 242763_Aurpu1 366854_Aurpu1 356484_Aurpu1 388368_Aurpu1 53024_Aurpu1 75366_Aurpu1 342901_Aurpu1 32800_Aurpu1 368023_Aurpu1 242760_Aurpu1 365972_Aurpu1 251815_Aurpu1 346370_Aurpu1 358741_Aurpu1 391770_Aurpu1 388354_Aurpu1 53039_Aurpu1 359985_Aurpu1 336421_Aurpu…	PF00646.28 F-box PF12937.2 F-box-like
Cluster2348	8681_Marbr1 4592_Lepmu1 667_Marbr1 892_Marbr1 1824_Marbr1 4229_Marbr1 4678_Marbr1 3731_Marbr1 8463_Marbr1 5291_Marbr1 4749_Marbr1 6266_Marbr1 7143_Marbr1 2248_Marbr1 5299_Marbr1 9341_Marbr1 2924_Marbr1 13664_Fusox1 28281_Cocsa1 5300_Marbr1 10424_Verda1 7377_Marbr1 7237_Marbr1 944_Marbr1 3239_Marbr1 291_Marbr1 2548_Marbr1 7097_Marbr1 3274_Marbr1 2309_Marbr1 9368_Marbr1 1675_Marbr1 979_Marbr1 9396_…	PF01476.15 LysM
Cluster2477	23385_Blugr1 21205_Blugr1 19987_Blugr1 24469_Blugr1 21758_Blugr1 19208_Blugr1 24269_Blugr1 21233_Blugr1 20139_Blugr1 25469_Blugr1 20420_Blugr1 24923_Blugr1 25557_Blugr1 20214_Blugr1 25369_Blugr1 20662_Blugr1 19252_Blugr1 24504_Blugr1 19264_Blugr1 22663_Blugr1 22545_Blugr1 23732_Blugr1 24412_Blugr1 20593_Blugr1 22901_Blugr1 23539_Blugr1 20993_Blugr1 21374_Blugr1 24680_Blugr1 24639_Blugr1 23837_Blu…
Cluster2770	142970_Pench1 144117_Pench1 136958_Pench1 144119_Pench1 144110_Pench1 137556_Pench1 148267_Pench1 140934_Pench1 148269_Pench1 140744_Pench1 148234_Pench1 149207_Pench1 140951_Pench1 144104_Pench1 140930_Pench1 147188_Pench1 140710_Pench1 144958_Pench1 137005_Pench1 140931_Pench1 144103_Pench1 144105_Pench1 144106_Pench1 144113_Pench1 148268_Pench1 137571_Pench1 144111_Pench1 140950_Pench1 140745_…	PF07727.9 RVT_2
Cluster3430	9888_Fusox1 127126_Oidma1 196_Tubme1 5402_Pyrco1 32142_Oidma1 10751_Colgr1 10063_Verda1 111647_Maggr1 35758_Oidma1 12189_Fusox1 7551_Verda1 16349_Fusox1 11742_Fusox1 11657_Fusox1 9317_Fusox1 9818_Fusox1 9224_Fusox1 8645_Fusox1 11704_Fusox1 16311_Fusox1 11696_Fusox1 11404_Fusox1 10003_Fusox1 12252_Fusox1 11827_Fusox1 17617_Fusox1 11831_Fusox1 17621_Fusox1 16018_Fusox1 16015_Fusox1 16220_Fusox1 159…	PF12550.3 GCR1_C PF05729.7 NACHT
Cluster3537	892_Altbr1 10216_Altbr1 7218_Pyrtt1 7216_Pyrtt1 93472_Cocsa1 159951_Cocsa1 10631_Pyrtt1 8271_Pyrtt1 7217_Pyrtt1 4126_Pyrtt1 32214_Cocsa1 348264_Cocsa1 87651_Cocsa1 78833_Cocsa1 305619_Cocsa1 75101_Cocsa1 353896_Cocsa1 10183_Fusgr1 646_Pyrtt1 58356_Cocsa1 85176_Cocsa1 2775_Colgr1 121091_Trire2 6708_Pyrtt1 1023_Pyrtt1 3418_Pyrtt1 73662_Cocsa1 5154_Botci1 356125_Cocsa1 2505_Pyrtt1 351291_Cocsa1 1499…	PF13384.1 HTH_23 PF01498.13 HTH_Tnp_Tc3_2 PF08281.7 Sigma70_r4_2 PF13358.1 DDE_3
Cluster3889	6257_Tubme1 111484_Hyspu1 7218_Cormi1 189707_Clafu1 4613_Neucr2 115874_Maggr1 61663_Oidma1 3489_Metan1 146680_Pench1 176614_Oidma1 1893_Beaba1 110386_Trire2 92_Colgr1 115121_Hyspu1 333543_Bauco1 2587_Fusox1 1249_Verda1 5894_Ascsa1 6335_Marbr1 113009_Maggr1 6783_Ascsa1 147765_Pench1 16227_Botci1 778_Neucr2 6422_Fusgr1 194319_Clafu1 193667_Clafu1 529_Neucr2 2588_Fusox1 189710_Clafu1 117061_Hyspu1 5…	PF12511.3 DUF3716
Cluster4156	17347_Fusox1 14917_Fusox1 12073_Fusgr1 3420_Fusox1 10070_Fusox1 11469_Fusox1 17336_Fusox1 17508_Fusox1 8923_Fusox1 11654_Fusox1 16352_Fusox1 11745_Fusox1 16333_Fusox1 11725_Fusox1 11675_Fusox1 17500_Fusox1 11860_Fusox1 16248_Fusox1 17649_Fusox1 15984_Fusox1 9017_Fusgr1 9143_Metan1 16214_Fusox1 16023_Fusox1 17612_Fusox1 11820_Fusox1 14927_Fusox1 17321_Fusox1 16252_Fusox1 15980_Fusox1 11864_Fusox1 …	PF00010.21 HLH
Cluster4185	1149965_Aspni7 138032_Pench1 139970_Pench1 144256_Pench1 149162_Pench1 141161_Pench1 146649_Pench1 43763_Aspni7 149708_Pench1 137423_Pench1 146923_Pench1 144361_Pench1 143690_Pench1 149074_Pench1 1163062_Aspni7 148255_Pench1 144288_Pench1 142080_Pench1 1096289_Aspni7 140996_Pench1 37962_Aspni7 145775_Pench1 1983_Triru1 45101_Aspni7 1996_Triru1 145854_Pench1 144207_Pench1 146578_Pench1 149336_Penc…
Cluster4187	136728_Pench1 149987_Pench1 140558_Pench1 150058_Pench1 150019_Pench1 143149_Pench1 149923_Pench1 144814_Pench1 143209_Pench1 150080_Pench1 150296_Pench1 150222_Pench1 142456_Pench1 150268_Pench1 149938_Pench1 150168_Pench1 150045_Pench1 142393_Pench1 150197_Pench1 150130_Pench1 150142_Pench1 142370_Pench1 142471_Pench1 143194_Pench1 142402_Pench1 150186_Pench1 136748_Pench1 150098_Pench1 150163_…
Cluster4373	10373_Ascsa1 13073_Fusgr1 119959_Maggr1 272540_Aurpu1 121365_Maggr1 7793_Verda1 1097_Colgr1 1095_Colgr1 2898_Colgr1 123188_Trire2 10060_Metan1 12230_Fusox1 12165_Fusox1 11985_Colgr1 11527_Fusox1 13639_Fusox1 80695_Bauco1 8636_Fusox1 13770_Fusox1 116658_Hyspu1 11564_Fusox1 1100_Colgr1 2399_Cormi1 10017_Fusox1 11419_Fusox1 116660_Hyspu1 13638_Fusox1 9462_Fusox1 901_Metan1 11554_Fusox1 8616_Fusox1
Cluster4455	190718_Clafu1 197486_Clafu1 189673_Clafu1 194653_Clafu1 185707_Clafu1 195113_Clafu1 192605_Clafu1 192264_Clafu1 190506_Clafu1 192112_Clafu1 190507_Clafu1 190508_Clafu1 191273_Clafu1 188923_Clafu1 197079_Clafu1 192111_Clafu1 185706_Clafu1 185704_Clafu1 381870_Bauco1 195114_Clafu1 187252_Clafu1 187254_Clafu1 192643_Clafu1 187253_Clafu1 194017_Clafu1 189615_Clafu1 189136_Clafu1 196021_Clafu1 195610_…
Cluster4519	148253_Pench1 137561_Pench1 148280_Pench1 143747_Pench1 144095_Pench1 140916_Pench1 137566_Pench1 140925_Pench1 140943_Pench1 140948_Pench1 148233_Pench1 144101_Pench1 140953_Pench1 144089_Pench1 137562_Pench1 143746_Pench1 140915_Pench1 140926_Pench1 4243_Botci1 148279_Pench1 140927_Pench1 137558_Pench1 148278_Pench1 137565_Pench1 137567_Pench1 144100_Pench1 140941_Pench1 144102_Pench1 140944_Pe…
Cluster4534	3296_Ascsa1 311_Altbr1 8524_Pyrtt1 3796_Stano2 2844_Lepmu1 53904_Cocsa1 118183_Rhyru1 116668_Hyspu1 312_Altbr1 196792_Clafu1 2843_Lepmu1 1033_Parbr1 3471_Marbr1 2696_Triru1 145149_Pench1 24895_Blugr1 4039_Pyrco1 7468_Verda1 2600_Fusox1 83_Colgr1 4757_Neucr2 116783_Maggr1 6407_Fusgr1 1888_Beaba1 3475_Metan1 7213_Cormi1 12876_Botci1 26562_Sepmu1 6237_Pyrco1	PF00098.18 zf-CCHC PF05970.9 PIF1 PF05729.7 NACHT
Cluster4581	1900_Altbr1 4377_Pyrtt1 123018_Hyspu1 3538_Marbr1 184019_Oidma1 149296_Pench1 4392_Triru1 281504_Aurpu1 5316_Ascsa1 406_Colgr1 568824_Bauco1 4737_Fusox1 3921_Fusgr1 189067_Clafu1 116857_Maggr1 142598_Sepmu1 1208_Verda1 9408_Cormi1 59068_Trire2 3977_Neucr2 766_Tubme1 4870_Parbr1 2490_Metan1 4692_Pyrco1 3978_Neucr2 3764_Beaba1 111851_Rhyru1 3765_Beaba1 15459_Botci1	PF08543.7 Phos_pyr_kin PF03070.11 TENA_THI-4
Cluster4591	2164_Altbr1 10395_Pyrtt1 6620_Stano2 11557_Lepmu1 119104_Rhyru1 114974_Hyspu1 196928_Clafu1 6633_Neucr2 461_Ascsa1 7135_Fusgr1 120450_Maggr1 143351_Pench1 13322_Botci1 6515_Marbr1 11095_Colgr1 23037_Blugr1 4328_Cormi1 1773_Fusox1 412_Beaba1 6525_Metan1 11121_Pyrco1 6063_Triru1 736_Parbr1 1199_Tubme1 5516_Verda1 75539_Bauco1 43082_Sepmu1 1143801_Aspni7 134789_Aurpu1	PF00240.18 ubiquitin PF09668.5 Asp_protease PF00627.26 UBA
Cluster4619	138283_Oidma1 4127_Tubme1 77064_Oidma1 173646_Oidma1 2834_Colgr1 1072_Verda1 81690_Trire2 4506_Cormi1 9104_Neucr2 10913_Fusox1 4564_Fusgr1 2246_Metan1 9811_Fusgr1 22253_Blugr1 4568_Beaba1 10557_Pyrco1 2771_Fusox1 128584_Oidma1 1169584_Aspni7 4040_Triru1 4668_Parbr1 4969_Fusgr1 115166_Maggr1 1593_Metan1 5606_Verda1 3277_Fusox1 137339_Pench1 45087_Aspni7 10914_Fusox1	PF02752.17 Arrestin_C PF00339.24 Arrestin_N
Cluster4657	8571_Altbr1 9255_Stano2 1002_Lepmu1 113354_Cocsa1 1860_Pyrtt1 122404_Hyspu1 112262_Rhyru1 191891_Clafu1 149159_Sepmu1 399267_Aurpu1 3196_Neucr2 5653_Colgr1 4833_Marbr1 12765_Botci1 8733_Beaba1 6880_Ascsa1 9182_Cormi1 9154_Verda1 114058_Maggr1 6948_Fusgr1 6936_Tubme1 16781_Fusox1 12198_Pyrco1 1088278_Aspni7 775_Triru1 10370_Ascsa1 4421_Parbr1 2391_Tubme1 1077_Tubme1	PF03561.10 Allantoicase
Cluster4673	93_Aurpu1 102451_Aurpu1 2761_Aurpu1 264987_Aurpu1 14770_Aurpu1 216550_Aurpu1 275151_Aurpu1 358571_Aurpu1 54809_Aurpu1 271163_Aurpu1 275794_Aurpu1 318905_Aurpu1 282454_Aurpu1 105290_Aurpu1 343460_Aurpu1 344765_Aurpu1 335424_Aurpu1 270879_Aurpu1 192741_Aurpu1 337414_Aurpu1 120651_Aurpu1 280717_Aurpu1 348661_Aurpu1 43524_Aurpu1 213804_Aurpu1 358366_Aurpu1 333260_Aurpu1 75184_Aurpu1 355998_Aurpu1
Cluster4674	4031_Fusox1 3227_Fusgr1 3352_Fusgr1 9109_Colgr1 13270_Fusgr1 6778_Fusox1 7468_Colgr1 5079_Fusox1 8897_Fusox1 13230_Fusgr1 3116_Fusox1 8611_Verda1 3222_Fusgr1 166614_Cocsa1 9536_Fusox1 6386_Colgr1 9535_Fusox1 6593_Fusox1 10293_Fusgr1 3633_Fusox1 2798_Fusgr1 8139_Fusox1 5320_Fusgr1 10175_Fusgr1 10580_Fusgr1 6993_Fusgr1 159_Fusgr1 6753_Fusox1 6029_Fusox1	PF00024.21 PAN_1 PF13519.1 VWA_2
Cluster4807	5057_Fusox1 7555_Cormi1 9534_Cormi1 6835_Beaba1 8505_Beaba1 8641_Metan1 12521_Fusgr1 9931_Metan1 146810_Pench1 123279_Trire2 2214_Beaba1 8429_Beaba1 3810_Colgr1 6395_Fusox1 9207_Cormi1 1163_Metan1 143395_Pench1 9059_Cormi1 52073_Trire2 146782_Pench1 140038_Pench1 1608_Metan1 1187320_Aspni7 5317_Fusgr1 3072_Fusox1 4832_Fusgr1 8966_Fusox1 8244_Beaba1	PF00884.18 Sulfatase
Cluster4819	22755_Blugr1 25515_Blugr1 21333_Blugr1 23449_Blugr1 24291_Blugr1 25615_Blugr1 19414_Blugr1 24189_Blugr1 25028_Blugr1 22113_Blugr1 19718_Blugr1 23901_Blugr1 22756_Blugr1 21052_Blugr1 19240_Blugr1 23501_Blugr1 23867_Blugr1 21054_Blugr1 24490_Blugr1 24492_Blugr1 20486_Blugr1 19825_Blugr1 25384_Blugr1 19239_Blugr1 20462_Blugr1 25226_Blugr1 19170_Blugr1 2284_Fusox1	PF00069.20 Pkinase
Cluster4832	9286_Pyrco1 119876_Rhyru1 5123_Pyrco1 915_Botci1 5049_Altbr1 106774_Oidma1 9570_Neucr2 5629_Pyrtt1 1095220_Aspni7 5077_Fusgr1 10314_Ascsa1 1251_Cormi1 114243_Rhyru1 137037_Pench1 5020_Ascsa1 42264_Trire2 136756_Pench1 2218_Parbr1 144634_Pench1 1118329_Aspni7 1229262_Aspni7 143429_Pench1 280152_Aurpu1 67117_Trire2 66370_Trire2 5906_Colgr1 149721_Pench1	PF00929.19 RNase_T PF12874.2 zf-met
Cluster4885	121702_Trire2 4198_Fusgr1 8264_Colgr1 118852_Maggr1 11955_Fusgr1 1579_Metan1 116040_Maggr1 10650_Fusox1 10568_Fusox1 10279_Verda1 14056_Fusox1 14032_Botci1 13231_Fusgr1 13003_Fusgr1 15901_Fusox1 9133_Colgr1 9546_Colgr1 5307_Cormi1 3200_Fusox1 6880_Botci1 7488_Fusgr1 7865_Fusox1 5992_Fusox1 2359_Metan1 5702_Beaba1 6425_Fusox1 113767_Maggr1	PF01822.14 WSC
Cluster4932	11509_Fusox1 13392_Fusox1 17539_Fusox1 16132_Fusox1 16097_Fusox1 9410_Fusox1 9427_Fusox1 16518_Fusox1 9247_Fusox1 9794_Fusox1 12182_Fusox1 3145_Fusgr1 14934_Fusox1 3524_Fusox1 9016_Fusgr1 11470_Fusox1 10071_Fusox1 17320_Fusox1 9068_Fusgr1 12790_Fusox1 17330_Fusox1 17631_Fusox1 16003_Fusox1 11842_Fusox1 9944_Fusox1 9097_Fusox1 16232_Fusox1	PF00170.16 bZIP_1
Cluster4988	192997_Clafu1 188164_Clafu1 301609_Bauco1 187360_Clafu1 189375_Clafu1 185911_Clafu1 194850_Clafu1 189370_Clafu1 196608_Clafu1 185918_Clafu1 185920_Clafu1 185687_Clafu1 185919_Clafu1 185910_Clafu1 192998_Clafu1 187230_Clafu1 192999_Clafu1 194852_Clafu1 194851_Clafu1 195031_Clafu1 196609_Clafu1 111111_Sepmu1 189371_Clafu1 185998_Clafu1 195030_Clafu1 120135_Sepmu1
Cluster5056	22931_Blugr1 25190_Blugr1 21145_Blugr1 20140_Blugr1 22864_Blugr1 20677_Blugr1 19894_Blugr1 25536_Blugr1 20484_Blugr1 24920_Blugr1 20078_Blugr1 23590_Blugr1 20642_Blugr1 23166_Blugr1 8343_Cormi1 21389_Blugr1 14095_Botci1 19192_Blugr1 139595_Oidma1 23569_Blugr1 21861_Blugr1 75519_Oidma1 20055_Blugr1 23814_Blugr1 23653_Blugr1 20869_Blugr1	PF14529.1 Exo_endo_phos_2 PF00078.22 RVT_1 PF00075.19 RNase_H
Cluster5084	118827_Hyspu1 147124_Bauco1 67362_Oidma1 7880_Pyrco1 8419_Fusgr1 1494_Cormi1 1159401_Aspni7 7537_Fusox1 3713_Tubme1 46127_Trire2 119006_Maggr1 9643_Botci1 4270_Beaba1 189479_Clafu1 5942_Metan1 1527_Verda1 45953_Sepmu1 4417_Neucr2 1000_Colgr1 20109_Blugr1 239082_Aurpu1 148761_Pench1 7530_Parbr1 189595_Oidma1 9644_Botci1 8418_Fusgr1	PF13886.1 DUF4203
Cluster5103	118351_Maggr1 120114_Maggr1 191139_Clafu1 3898_Beaba1 167344_Oidma1 355_Metan1 12010_Fusox1 10572_Fusox1 4686_Fusgr1 33827_Trire2 10059_Fusgr1 139427_Pench1 138955_Pench1 151481_Sepmu1 8106_Fusox1 119937_Maggr1 7549_Metan1 6617_Colgr1 3415_Fusgr1 3714_Neucr2 149753_Sepmu1 10361_Verda1 197127_Clafu1 119182_Maggr1 11632_Colgr1 121129_Maggr1
Cluster5107	20594_Blugr1 20577_Blugr1 20575_Blugr1 24234_Blugr1 23871_Blugr1 19234_Blugr1 19206_Blugr1 23682_Blugr1 20576_Blugr1 24236_Blugr1 19246_Blugr1 19172_Blugr1 21715_Blugr1 21760_Blugr1 19163_Blugr1 21759_Blugr1 24254_Blugr1 24239_Blugr1 21712_Blugr1 19245_Blugr1 24253_Blugr1 20570_Blugr1 19247_Blugr1 19173_Blugr1 21761_Blugr1 21763_Blugr1
Cluster5120	119417_Maggr1 1715_Botci1 4566_Pyrco1 7126_Triru1 203513_Oidma1 117767_Rhyru1 2975_Parbr1 123306_Hyspu1 349721_Aurpu1 148122_Sepmu1 1055_Fusox1 141707_Pench1 194530_Clafu1 3933_Verda1 519_Beaba1 93_Cormi1 28655_Trire2 1171059_Aspni7 3279_Colgr1 145927_Bauco1 7455_Metan1 1623_Neucr2 862_Fusgr1 23001_Blugr1 1716_Botci1	PF13639.1 zf-RING_2
Cluster5137	9819_Beaba1 3100_Beaba1 81_Beaba1 3893_Beaba1 6563_Beaba1 6721_Metan1 8824_Cormi1 9988_Beaba1 7412_Beaba1 10374_Metan1 9814_Beaba1 2836_Beaba1 9820_Beaba1 7827_Beaba1 6106_Metan1 7419_Beaba1 7883_Cormi1 3180_Metan1 10357_Metan1 10141_Beaba1 10184_Metan1 7145_Metan1 9242_Metan1 1009_Metan1 7254_Metan1	PF01375.12 Enterotoxin_a PF02917.9 Pertussis_S1
Cluster5152	4595_Altbr1 1525_Pyrtt1 5631_Lepmu1 12042_Stano2 115722_Rhyru1 114334_Hyspu1 189312_Clafu1 9311_Ascsa1 3818_Marbr1 142003_Pench1 12996_Fusgr1 19364_Blugr1 1602_Pyrco1 2697_Metan1 5633_Colgr1 3363_Neucr2 115077_Maggr1 7439_Cormi1 10090_Beaba1 9321_Verda1 1785_Botci1 5626_Fusox1 124317_Trire2 4388_Triru1 6377_Tubme1	PF03159.13 XRN_N PF00098.18 zf-CCHC
Cluster5154	193665_Cocsa1 35344_Cocsa1 596_Stano2 10023_Pyrtt1 112687_Hyspu1 27727_Bauco1 447548_Bauco1 185011_Clafu1 84218_Cocsa1 8546_Altbr1 64456_Sepmu1 8149_Stano2 44424_Bauco1 196026_Clafu1 10519_Pyrco1 1201_Lepmu1 121164_Hyspu1 1057_Parbr1 112991_Maggr1 8248_Pyrtt1 195134_Clafu1 120143_Maggr1 110447_Rhyru1 147651_Bauco1 10765_Pyrco1	PF14295.1 PAN_4
Cluster5161	116808_Hyspu1 2228_Metan1 1186027_Aspni7 5382_Beaba1 8744_Neucr2 10894_Fusox1 7463_Colgr1 4591_Cormi1 119124_Maggr1 4070_Parbr1 139779_Pench1 109178_Trire2 9835_Fusgr1 4609_Verda1 7341_Pyrco1 336_Triru1 151203_Bauco1 3401_Tubme1 185609_Clafu1 150456_Sepmu1 109789_Rhyru1 394476_Aurpu1 120178_Rhyru1 120204_Rhyru1 113696_Rhyru1	PF01805.15 Surp PF00399.14 PIR
Cluster5186	1166046_Aspni7 4943_Triru1 1204327_Aspni7 5423_Triru1 143128_Pench1 145487_Pench1 136752_Pench1 140736_Pench1 143216_Pench1 1573_Parbr1 136964_Pench1 145169_Pench1 4434_Parbr1 143203_Pench1 2387_Triru1 150292_Pench1 1098461_Aspni7 150291_Pench1 150133_Pench1 5524_Parbr1 150249_Pench1 150248_Pench1 138840_Pench1 150146_Pench1 150087_Pench1	PF00172.13 Zn_clus PF06293.9 Kdo
Cluster5236	110725_Rhyru1 4964_Neucr2 4963_Neucr2 195262_Clafu1 325_Metan1 195067_Clafu1 120191_Hyspu1 12055_Fusox1 114791_Rhyru1 119184_Maggr1 7087_Lepmu1 690_Stano2 4181_Marbr1 1895_Ascsa1 4718_Pyrtt1 192320_Clafu1 2115_Colgr1 188523_Clafu1 73099_Trire2 17359_Fusox1 9104_Metan1 6281_Pyrtt1 4660_Fusgr1 9102_Metan1	PF05970.9 PIF1 PF02689.9 Herpes_Helicase PF13538.1 UvrD_C_2 PF01693.11 Cauli_VI PF13604.1 AAA_30
Cluster5317	77093_Trire2 6698_Beaba1 2081_Cormi1 8795_Beaba1 1536_Metan1 8096_Fusgr1 5459_Metan1 3222_Cormi1 1223164_Aspni7 4658_Ascsa1 152691_Oidma1 300588_Aurpu1 10113_Botci1 120240_Hyspu1 2124_Ascsa1 10832_Colgr1 8750_Metan1 1221203_Aspni7 167067_Oidma1 7197_Fusox1 116917_Maggr1 148956_Pench1 4355_Verda1 748_Parbr1	PF00149.23 Metallophos
Cluster5338	103812_Trire2 1659_Beaba1 145_Cormi1 5222_Metan1 121993_Trire2 931_Fusgr1 1796_Verda1 3474_Colgr1 2410_Neucr2 111317_Maggr1 950_Metan1 10326_Beaba1 8326_Beaba1 1124_Fusox1 141644_Pench1 10187_Verda1 7680_Verda1 114377_Maggr1 119512_Rhyru1 114404_Maggr1 6305_Cormi1 3_Fusgr1 106154_Trire2 113825_Maggr1
Cluster5348	32866_Cocsa1 42080_Cocsa1 42135_Cocsa1 53926_Cocsa1 52455_Cocsa1 7443_Pyrtt1 31820_Cocsa1 41004_Cocsa1 36701_Cocsa1 54528_Cocsa1 37768_Cocsa1 1584_Pyrtt1 10373_Pyrtt1 353736_Cocsa1 41826_Cocsa1 342428_Cocsa1 36255_Cocsa1 84909_Cocsa1 103245_Cocsa1 38214_Cocsa1 76802_Cocsa1 82039_Cocsa1 1444_Pyrtt1 53749_Cocsa1	PF00172.13 Zn_clus
Cluster5362	10385_Fusgr1 10212_Beaba1 1985_Verda1 9699_Metan1 2023_Fusox1 4636_Fusgr1 108191_Trire2 5646_Neucr2 3420_Verda1 10386_Fusgr1 5180_Fusgr1 2239_Fusox1 5351_Fusox1 8948_Fusgr1 1984_Verda1 5352_Fusox1 8949_Fusgr1 2238_Fusox1 15611_Fusox1 4649_Fusgr1 10978_Fusgr1 8943_Fusgr1 2022_Fusox1	PF13087.1 AAA_12 PF13086.1 AAA_11 PF13245.1 AAA_19
Cluster5364	1158331_Aspni7 1355_Triru1 185222_Clafu1 349782_Aurpu1 3364_Beaba1 6261_Parbr1 52429_Bauco1 142647_Pench1 14351_Fusox1 3131_Metan1 219_Verda1 5840_Colgr1 11923_Fusgr1 112292_Trire2 8357_Neucr2 78788_Sepmu1 117896_Maggr1 9636_Cormi1 11060_Botci1 2949_Tubme1 9866_Pyrco1 11059_Botci1 278380_Cocsa1	PF00929.19 RNase_T
Cluster5370	6616_Colgr1 2947_Pyrco1 191595_Clafu1 1739_Ascsa1 13479_Botci1 318127_Aurpu1 394100_Aurpu1 197670_Clafu1 9521_Metan1 117077_Hyspu1 115678_Hyspu1 10275_Pyrco1 10541_Pyrco1 9167_Beaba1 9166_Beaba1 1800_Verda1 113807_Maggr1 15006_Botci1 10274_Pyrco1 9343_Pyrco1 9165_Beaba1 8533_Pyrco1 8535_Pyrco1	PF13414.1 TPR_11 PF14737.1 DUF4470 PF13181.1 TPR_8
Cluster5406	114866_Maggr1 187014_Clafu1 11624_Colgr1 8330_Fusgr1 2300_Tubme1 6997_Fusox1 148777_Pench1 1186532_Aspni7 7545_Parbr1 48635_Bauco1 240773_Aurpu1 4820_Verda1 2108_Trire2 7711_Neucr2 7712_Neucr2 22525_Sepmu1 7759_Cormi1 9428_Metan1 2641_Beaba1 12980_Botci1 2979_Pyrco1 4821_Verda1 1218_Neucr2	PF03399.11 SAC3_GANP
Cluster5416	150147_Pench1 150059_Pench1 142291_Pench1 137076_Pench1 140557_Pench1 150349_Pench1 138860_Pench1 150242_Pench1 143150_Pench1 150221_Pench1 149924_Pench1 150267_Pench1 149808_Pench1 149988_Pench1 142312_Pench1 142338_Pench1 150046_Pench1 142457_Pench1 150155_Pench1 150198_Pench1 143185_Pench1 150295_Pench1 144813_Pench1	PF01329.14 Pterin_4a
Cluster5461	113451_Hyspu1 358585_Aurpu1 109210_Rhyru1 113450_Hyspu1 114507_Rhyru1 114506_Rhyru1 109209_Rhyru1 113455_Hyspu1 113453_Hyspu1 109208_Rhyru1 113452_Hyspu1 10201_Fusgr1 113364_Rhyru1 109207_Rhyru1 112636_Hyspu1 113448_Hyspu1 113454_Hyspu1 112638_Hyspu1 112637_Hyspu1 114111_Rhyru1 11098_Botci1 10198_Fusgr1 112634_Hyspu1	PF06985.6 HET
Cluster5467	140103_Pench1 147805_Pench1 148249_Pench1 146965_Pench1 140844_Pench1 140102_Pench1 140770_Pench1 140843_Pench1 148247_Pench1 141458_Pench1 137848_Pench1 146222_Pench1 148248_Pench1 136769_Pench1 141371_Pench1 139492_Pench1 136844_Pench1 140842_Pench1 140104_Pench1 148250_Pench1 141452_Pench1 143912_Pench1 145391_Pench1	PF07727.9 RVT_2 PF00665.21 rve
Cluster5469	6677_Triru1 922_Triru1 4494_Triru1 3474_Triru1 7207_Stano2 127074_Sepmu1 75632_Sepmu1 4383_Pyrtt1 173505_Cocsa1 89334_Sepmu1 3211_Triru1 352472_Cocsa1 1091_Pyrtt1 3103_Lepmu1 7102_Triru1 513_Parbr1 1988_Parbr1 627_Parbr1 262_Lepmu1 1206069_Aspni7 4729_Botci1 1092_Pyrtt1 286_Parbr1	PF00069.20 Pkinase
Cluster5487	44906_Aspni7 40602_Aspni7 53445_Aspni7 1164763_Aspni7 142897_Pench1 5469_Triru1 147025_Pench1 147940_Pench1 137169_Pench1 137699_Pench1 8322_Cormi1 141502_Pench1 8260_Cormi1 2566_Cormi1 137328_Pench1 1139354_Aspni7 141163_Pench1 73_Triru1 3423_Triru1 1152435_Aspni7 791_Parbr1 7636_Fusox1 147135_Pench1
Cluster5488	1146906_Aspni7 4055_Triru1 194840_Clafu1 149526_Sepmu1 112041_Rhyru1 120443_Hyspu1 3400_Parbr1 35133_Cocsa1 34855_Bauco1 1040_Lepmu1 112980_Maggr1 6903_Pyrco1 9237_Stano2 341606_Aurpu1 4431_Beaba1 7374_Tubme1 8919_Botci1 1865_Colgr1 1293_Neucr2 43236_Trire2 1396_Fusgr1 156855_Oidma1 193_Fusox1	PF05365.7 UCR_UQCRX_QCR9
Cluster5490	19690_Blugr1 23781_Blugr1 24069_Blugr1 24068_Blugr1 19689_Blugr1 24071_Blugr1 19675_Blugr1 19686_Blugr1 23778_Blugr1 24073_Blugr1 19232_Blugr1 24060_Blugr1 19677_Blugr1 19685_Blugr1 19676_Blugr1 19688_Blugr1 23775_Blugr1 23779_Blugr1 20446_Blugr1 23773_Blugr1 19687_Blugr1 23777_Blugr1 21803_Blugr1
Cluster5492	75808_Cocsa1 350662_Cocsa1 104849_Cocsa1 358781_Cocsa1 94930_Cocsa1 104650_Cocsa1 88488_Cocsa1 104636_Cocsa1 358707_Cocsa1 100751_Cocsa1 92003_Cocsa1 92495_Cocsa1 83091_Cocsa1 61296_Cocsa1 59351_Cocsa1 97082_Cocsa1 98939_Cocsa1 104739_Cocsa1 99921_Cocsa1 100601_Cocsa1 103612_Cocsa1 104554_Cocsa1 104680_Cocsa1
Cluster5493	140554_Pench1 144853_Pench1 142459_Pench1 149926_Pench1 142340_Pench1 150084_Pench1 138782_Pench1 150156_Pench1 142314_Pench1 150219_Pench1 142275_Pench1 150128_Pench1 150244_Pench1 150179_Pench1 142470_Pench1 149990_Pench1 150048_Pench1 150149_Pench1 144811_Pench1 149817_Pench1 142430_Pench1 142400_Pench1 150127_Pench1
Cluster5526	1204_Tubme1 8647_Beaba1 5124_Pyrco1 5434_Neucr2 5436_Neucr2 5432_Neucr2 21306_Trire2 116630_Maggr1 693_Cormi1 9883_Metan1 116330_Hyspu1 4822_Fusox1 4308_Colgr1 5435_Neucr2 5433_Neucr2 4013_Fusgr1 342146_Aurpu1 96348_Bauco1 150091_Sepmu1 8687_Verda1 113970_Rhyru1 194098_Clafu1	PF00069.20 Pkinase
Cluster5534	14666_Fusox1 22637_Trire2 8056_Altbr1 120267_Hyspu1 117972_Rhyru1 274419_Aurpu1 12144_Lepmu1 9257_Botci1 163_Verda1 189863_Clafu1 1580_Pyrco1 8189_Beaba1 653_Ascsa1 910_Cormi1 11638_Fusgr1 5792_Colgr1 39329_Bauco1 49956_Oidma1 2912_Metan1 120387_Maggr1 5109_Pyrtt1 151024_Sepmu1	PF00400.27 WD40
Cluster5560	116799_Hyspu1 109798_Rhyru1 193927_Clafu1 271192_Aurpu1 19770_Blugr1 150101_Sepmu1 4100_Parbr1 4030_Cormi1 2092_Metan1 11567_Pyrco1 76916_Bauco1 6252_Beaba1 11035_Fusgr1 3403_Tubme1 15644_Fusox1 7430_Colgr1 36159_Trire2 300_Triru1 113943_Maggr1 8707_Neucr2 686_Botci1 7097_Verda1	PF09329.6 zf-primase
Cluster5562	875_Pyrtt1 4983_Altbr1 156478_Cocsa1 11940_Stano2 134402_Sepmu1 190753_Clafu1 146507_Pench1 1118247_Aspni7 1177226_Aspni7 141990_Pench1 140168_Pench1 111378_Maggr1 284076_Aurpu1 10037_Ascsa1 5027_Fusgr1 8960_Colgr1 13319_Fusox1 5938_Fusox1 8152_Fusox1 4984_Altbr1 144371_Pench1 1800_Ascsa1	PF05729.7 NACHT PF13191.1 AAA_16
Cluster5611	10195_Altbr1 75743_Cocsa1 55959_Cocsa1 356967_Cocsa1 79506_Cocsa1 98784_Cocsa1 85148_Cocsa1 77287_Cocsa1 69876_Cocsa1 47231_Cocsa1 72098_Cocsa1 104602_Cocsa1 349027_Cocsa1 8571_Pyrtt1 342724_Cocsa1 75403_Cocsa1 103889_Cocsa1 104825_Cocsa1 78478_Cocsa1 104776_Cocsa1 355648_Cocsa1 92397_Cocsa1
Cluster5626	8852_Verda1 6622_Colgr1 116605_Maggr1 17432_Fusox1 17608_Fusox1 11815_Fusox1 16209_Fusox1 16028_Fusox1 9457_Colgr1 13230_Fusox1 2453_Fusgr1 2955_Fusox1 8983_Fusox1 6084_Fusox1 8568_Fusox1 8651_Fusox1 13235_Fusgr1 4654_Fusgr1 12067_Fusox1 4856_Fusgr1 121232_Maggr1 4863_Fusgr1	PF00385.19 Chromo
Cluster5641	1114730_Aspni7 141759_Bauco1 138219_Pench1 46940_Bauco1 146692_Pench1 1952_Fusox1 147070_Pench1 120085_Maggr1 2971_Neucr2 5021_Fusgr1 1160043_Aspni7 110525_Rhyru1 1207101_Aspni7 8224_Cormi1 114265_Maggr1 7694_Colgr1 5063_Cormi1 7661_Colgr1 71080_Trire2 6812_Verda1 388210_Aurpu1	PF00172.13 Zn_clus PF04082.13 Fungal_trans
Cluster5698	2977_Parbr1 1181901_Aspni7 141709_Pench1 2132_Tubme1 4556_Pyrco1 378571_Bauco1 115564_Maggr1 7464_Metan1 24252_Blugr1 1072_Fusox1 882_Fusgr1 3270_Colgr1 1621_Beaba1 3919_Verda1 64295_Trire2 101_Cormi1 2271_Neucr2 184038_Clafu1 22153_Sepmu1 9997_Botci1 777_Tubme1	PF06218.6 NPR2
Cluster5701	17331_Fusox1 11692_Fusox1 16315_Fusox1 11708_Fusox1 12180_Fusox1 9882_Fusox1 17650_Fusox1 16249_Fusox1 11861_Fusox1 15983_Fusox1 4510_Beaba1 11867_Fusox1 17656_Fusox1 16255_Fusox1 17501_Fusox1 15977_Fusox1 9161_Fusox1 3006_Fusgr1 3829_Fusox1 8676_Beaba1 12242_Fusox1
Cluster5717	181109_Oidma1 5791_Colgr1 120579_Maggr1 6495_Fusox1 117812_Oidma1 6740_Beaba1 3260_Cormi1 125637_Oidma1 13214_Fusox1 4173_Fusox1 13215_Fusox1 4175_Fusox1 182959_Oidma1 4174_Fusox1 55602_Oidma1 2165_Fusox1 13212_Fusox1 13213_Fusox1 2164_Fusox1 13211_Fusox1 20654_Oidma1
Cluster5723	184491_Clafu1 146200_Bauco1 192937_Clafu1 188419_Clafu1 188422_Clafu1 436962_Bauco1 193302_Clafu1 184489_Clafu1 195566_Clafu1 184514_Clafu1 191004_Clafu1 184828_Clafu1 190704_Clafu1 195880_Clafu1 193653_Clafu1 183899_Clafu1 188369_Clafu1 234614_Bauco1 194081_Clafu1 234673_Bauco1 5330_Lepmu1	PF02037.22 SAP
Cluster5725	6785_Parbr1 1158574_Aspni7 148099_Pench1 1267_Verda1 4760_Triru1 188_Colgr1 2846_Botci1 6187_Tubme1 5816_Metan1 4249_Neucr2 8033_Fusgr1 7256_Fusox1 4129_Beaba1 4717_Ascsa1 54450_Trire2 2628_Cormi1 4951_Pyrco1 21806_Blugr1 112030_Maggr1 19169_Blugr1 4248_Neucr2	PF01331.14 mRNA_cap_enzyme PF03919.10 mRNA_cap_C
Cluster5727	142753_Pench1 1416_Triru1 145455_Pench1 5070_Triru1 111057_Oidma1 137791_Pench1 177417_Oidma1 107785_Oidma1 138253_Pench1 110234_Oidma1 177428_Oidma1 142729_Pench1 139036_Pench1 6836_Triru1 669_Parbr1 44371_Aspni7 39565_Oidma1 142748_Pench1 3122_Colgr1 50940_Oidma1 1893_Parbr1	PF13391.1 HNH_2
Cluster5747	3298_Fusox1 2831_Metan1 6742_Fusox1 12004_Fusox1 3506_Fusgr1 10242_Fusox1 5331_Fusgr1 12395_Fusgr1 7937_Fusox1 5640_Fusgr1 4222_Fusgr1 9085_Fusox1 12269_Fusgr1 4692_Fusgr1 4988_Fusgr1 5100_Fusgr1 7936_Fusox1 4987_Fusgr1 8213_Neucr2 123543_Trire2 7637_Altbr1	PF00024.21 PAN_1
Cluster5755	180608_Aspni7 194348_Clafu1 403316_Aurpu1 5657_Parbr1 919_Pyrco1 563207_Bauco1 9910_Pyrco1 8333_Pyrtt1 2173_Neucr2 6196_Colgr1 40618_Trire2 331_Fusgr1 1196_Fusox1 9790_Metan1 918_Pyrco1 4418_Cormi1 920_Pyrco1 117504_Maggr1 921_Pyrco1 2785_Beaba1 5386_Colgr1
Cluster5761	3011_Stano2 1440_Verda1 9314_Pyrtt1 9757_Metan1 104075_Trire2 2774_Beaba1 1118348_Aspni7 6187_Lepmu1 242_Fusgr1 373691_Aurpu1 12552_Fusox1 12103_Fusgr1 3487_Cormi1 2481_Fusgr1 119435_Rhyru1 115067_Rhyru1 145742_Pench1 1268_Fusox1 16617_Fusox1 359823_Aurpu1	PF11951.3 Fungal_trans_2 PF00172.13 Zn_clus
Cluster5783	145790_Pench1 5016_Beaba1 8855_Colgr1 4045_Fusgr1 7438_Verda1 179676_Oidma1 52783_Oidma1 1121183_Aspni7 123360_Aurpu1 1635_Metan1 4859_Fusox1 39725_Oidma1 1694_Cormi1 3591_Neucr2 69904_Trire2 9287_Metan1 23868_Oidma1 178902_Oidma1 1884_Metan1 59761_Oidma1
Cluster5784	4283_Fusox1 70076_Trire2 1900_Fusgr1 78726_Bauco1 113854_Maggr1 184612_Aspni7 151360_Sepmu1 344807_Aurpu1 3207_Verda1 2712_Neucr2 2489_Beaba1 188342_Clafu1 8590_Metan1 9325_Colgr1 9081_Cormi1 1465_Triru1 5890_Pyrco1 145597_Pench1 6669_Parbr1 577_Tubme1	PF03770.11 IPK
Cluster5799	2483_Fusgr1 149687_Sepmu1 12550_Fusox1 118221_Maggr1 313_Colgr1 7467_Verda1 144208_Pench1 185983_Clafu1 3510_Triru1 5265_Fusox1 10344_Verda1 6404_Fusox1 12526_Fusgr1 8869_Fusgr1 9513_Fusox1 2654_Verda1 190632_Clafu1 8041_Stano2 5191_Fusgr1 110868_Rhyru1	PF00246.19 Peptidase_M14
Cluster5814	8906_Beaba1 9189_Verda1 8851_Cormi1 22844_Blugr1 1827_Metan1 147405_Sepmu1 294439_Aurpu1 63088_Trire2 2017_Marbr1 120524_Maggr1 1653_Fusgr1 486997_Bauco1 4518_Fusox1 192273_Clafu1 6467_Colgr1 5688_Tubme1 3315_Neucr2 258_Pyrco1 14701_Botci1 1901_Neucr2	PF13893.1 RRM_5 PF00076.17 RRM_1
Cluster5839	281256_Aurpu1 147027_Bauco1 188821_Clafu1 5139_Parbr1 8553_Triru1 55008_Aspni7 148580_Sepmu1 147872_Pench1 15608_Fusox1 10711_Colgr1 10996_Fusgr1 4552_Verda1 65402_Trire2 119396_Maggr1 2125_Metan1 4403_Tubme1 7430_Beaba1 5086_Cormi1 7437_Pyrco1 9354_Neucr2	PF06371.8 Drf_GBD
Cluster5851	122197_Hyspu1 120725_Rhyru1 280186_Aurpu1 185211_Clafu1 129696_Sepmu1 3271_Colgr1 1110546_Aspni7 3918_Verda1 139532_Pench1 59578_Bauco1 2270_Neucr2 100_Cormi1 71759_Trire2 881_Fusgr1 8248_Triru1 115563_Maggr1 1071_Fusox1 1620_Beaba1 7463_Metan1 7045_Pyrco1	PF00579.20 tRNA-synt_1b
Cluster5858	1305_Fusgr1 359485_Aurpu1 1960_Beaba1 3414_Parbr1 7051_Cormi1 15707_Botci1 156400_Sepmu1 22426_Blugr1 186781_Clafu1 7133_Colgr1 4093_Triru1 42961_Bauco1 104573_Trire2 1137_Neucr2 9658_Verda1 277_Fusox1 3957_Metan1 5794_Tubme1 116079_Maggr1 279_Pyrco1	PF08549.5 SWI-SNF_Ssr4
Cluster5860	1031_Fusox1 3776_Parbr1 839_Fusgr1 3408_Colgr1 1946_Verda1 146176_Pench1 7199_Triru1 108894_Trire2 1380_Beaba1 57_Cormi1 119255_Maggr1 7736_Botci1 1444_Tubme1 1769_Neucr2 145703_Sepmu1 6526_Pyrco1 197400_Clafu1 406061_Aurpu1 124012_Bauco1 772_Metan1	PF0183
Cluster5861	140795_Pench1 148481_Pench1 143598_Pench1 146906_Pench1 144962_Pench1 140117_Pench1 148229_Pench1 140936_Pench1 148478_Pench1 137569_Pench1 148257_Pench1 137580_Pench1 148496_Pench1 148489_Pench1 148251_Pench1 148259_Pench1 148260_Pench1 139592_Pench1 144293_Pench1 148483_Pench1	PF00665.21 rve PF07727.9 RVT_2
Cluster5863	9342_Altbr1 11496_Pyrtt1 5500_Ascsa1 4081_Verda1 42346_Trire2 118582_Maggr1 3198_Colgr1 142794_Pench1 105848_Trire2 2020_Fusgr1 14032_Fusox1 4425_Fusox1 402_Beaba1 547_Metan1 1751_Fusgr1 1032_Cormi1 6004_Fusox1 78340_Trire2 1453_Neucr2 3821_Triru1	PF13302.1 Acetyltransf_3
Cluster5865	2651_Colgr1 1756_Metan1 1127_Fusgr1 5113_Cormi1 2467_Verda1 4584_Beaba1 23925_Blugr1 929_Fusox1 120486_Maggr1 397961_Aurpu1 144698_Pench1 3116_Neucr2 7274_Parbr1 76037_Trire2 4784_Triru1 1121735_Aspni7 1162_Tubme1 159994_Oidma1 4637_Pyrco1 62205_Oidma1	PF08737.5 Rgp1 PF00630.14 Filamin
Cluster5879	122087_Trire2 957_Verda1 9369_Metan1 9377_Fusox1 115408_Maggr1 2090_Colgr1 8830_Beaba1 3990_Cormi1 10762_Fusgr1 8653_Colgr1 15375_Fusox1 9235_Verda1 122874_Trire2 2058_Metan1 2035_Metan1 8905_Neucr2 7462_Colgr1 143991_Oidma1 4398_Pyrco1 7520_Pyrco1
Cluster5882	159074_Sepmu1 265048_Aurpu1 283472_Aurpu1 399662_Aurpu1 10055_Botci1 9911_Beaba1 9863_Beaba1 9455_Cormi1 8121_Metan1 67504_Trire2 5664_Fusgr1 74506_Sepmu1 8047_Fusox1 10010_Metan1 6052_Metan1 190453_Clafu1 8616_Verda1 305781_Aurpu1 72379_Trire2 193120_Clafu1	PF10528.4 PA14_2
Cluster5894	43772_Sepmu1 23271_Sepmu1 55186_Sepmu1 35269_Sepmu1 54931_Sepmu1 47296_Sepmu1 55145_Sepmu1 23361_Sepmu1 34538_Sepmu1 49945_Sepmu1 50043_Sepmu1 32819_Sepmu1 34812_Sepmu1 54909_Sepmu1 54158_Sepmu1 55155_Sepmu1 49218_Sepmu1 51909_Sepmu1 43896_Sepmu1 54959_Sepmu1
Cluster5905	3859_Pyrco1 1702_Pyrco1 5629_Tubme1 7630_Pyrco1 40073_Aurpu1 3256_Tubme1 5927_Triru1 7496_Neucr2 7495_Neucr2 110152_Trire2 4843_Metan1 2742_Fusgr1 129973_Sepmu1 340409_Aurpu1 8005_Fusox1 109557_Rhyru1 10228_Metan1 36373_Oidma1 3863_Pyrco1	PF00170.16 bZIP_1
Cluster5909	115101_Hyspu1 521_Colgr1 117469_Maggr1 116245_Maggr1 3816_Metan1 114232_Maggr1 114309_Maggr1 917_Metan1 7698_Beaba1 7952_Metan1 120890_Maggr1 5982_Beaba1 117613_Maggr1 3272_Metan1 6935_Neucr2 1839_Cormi1 120535_Maggr1 9960_Ascsa1 5951_Fusox1	PF01755.12 Glyco_transf_25 PF05368.8 NmrA
Cluster5924	1212982_Aspni7 7870_Triru1 5508_Parbr1 117905_Maggr1 148352_Pench1 8329_Neucr2 5806_Colgr1 5746_Tubme1 203_Verda1 14367_Fusox1 5037_Pyrco1 66730_Bauco1 3639_Cormi1 3147_Metan1 52665_Trire2 11907_Fusgr1 8453_Beaba1 234953_Cocsa1 4493_Fusgr1	PF00443.24 UCH
Cluster5925	6012_Verda1 9598_Colgr1 12642_Botci1 8685_Fusox1 4645_Neucr2 11596_Fusox1 16410_Fusox1 11802_Fusox1 7681_Fusox1 7687_Fusgr1 913_Beaba1 8602_Fusox1 2795_Cormi1 6267_Fusox1 6216_Fusox1 8739_Fusox1 6065_Metan1 116572_Maggr1 117058_Maggr1	PF07716.10 bZIP_2
Cluster5930	123413_Hyspu1 114090_Rhyru1 5262_Altbr1 353238_Cocsa1 7387_Lepmu1 1158_Pyrtt1 3198_Fusgr1 11536_Botci1 375148_Aurpu1 1185913_Aspni7 44927_Oidma1 5807_Trire2 160422_Oidma1 46273_Oidma1 5925_Verda1 111138_Trire2 541_Pyrco1 197122_Clafu1 197121_Clafu1	PF14498.1 Glyco_hyd_65N_2 PF00646.28 F-box
Cluster5959	165816_Sepmu1 191562_Clafu1 119721_Maggr1 39538_Bauco1 296088_Aurpu1 9642_Verda1 7153_Colgr1 380_Beaba1 4081_Metan1 56789_Trire2 1212_Fusgr1 3009_Triru1 5892_Cormi1 360_Fusox1 5583_Parbr1 1100661_Aspni7 2515_Neucr2 3668_Pyrco1 145236_Pench1	PF13401.1 AAA_22 PF13191.1 AAA_16 PF09079.6 Cdc6_C
Cluster5972	5176_Pyrco1 1154_Tubme1 1119_Triru1 1180325_Aspni7 6503_Parbr1 3064_Neucr2 73769_Trire2 4136_Botci1 2572_Verda1 410_Fusgr1 20712_Blugr1 728_Fusox1 8842_Cormi1 7638_Metan1 112306_Maggr1 8915_Beaba1 114190_Oidma1 2494_Colgr1 10418_Colgr1	PF08513.6 LisH PF00400.27 WD40
Cluster5983	4481_Ascsa1 12371_Botci1 2103_Botci1 12368_Botci1 12370_Botci1 118338_Rhyru1 110105_Rhyru1 25751_Bauco1 116485_Rhyru1 119873_Rhyru1 8956_Lepmu1 6844_Marbr1 372368_Bauco1 155900_Sepmu1 1166309_Aspni7 361135_Aurpu1 403762_Aurpu1 1702_Stano2 7466_Pyrco1	PF06140.8 Ifi-6-16
Cluster5992	322994_Aurpu1 7422_Tubme1 9217_Pyrco1 3306_Metan1 4770_Beaba1 9900_Verda1 66280_Trire2 113562_Maggr1 8103_Neucr2 5551_Colgr1 8670_Fusox1 2119_Fusgr1 13037_Fusox1 8662_Fusox1 9124_Cormi1 13576_Fusox1 6199_Fusox1 6250_Fusox1 8456_Fusox1	PF08241.7 Methyltransf_11
Cluster6049	4116_Beaba1 21211_Trire2 2638_Cormi1 5810_Metan1 119_Colgr1 8022_Fusgr1 1090245_Aspni7 5768_Triru1 7264_Fusox1 1454_Verda1 8790_Botci1 143289_Pench1 135267_Oidma1 10688_Pyrco1 3344_Tubme1 111989_Maggr1 19289_Blugr1 7615_Parbr1 9788_Pyrco1	PF00250.13 Fork_head
Cluster6073	183716_Clafu1 16022_Botci1 344539_Aurpu1 5005_Verda1 1612_Colgr1 6480_Ascsa1 20667_Blugr1 8378_Cormi1 6108_Beaba1 2827_Metan1 4422_Trire2 120978_Maggr1 14513_Fusox1 8321_Neucr2 288836_Bauco1 11743_Fusgr1 5651_Pyrco1 3385_Tubme1 11813_Sepmu1	PF10744.4 Med1
Cluster6077	506_Ascsa1 9027_Fusox1 716_Beaba1 9557_Beaba1 12326_Fusox1 148850_Pench1 6116_Fusox1 8537_Fusox1 12100_Fusox1 6560_Fusox1 148530_Pench1 4810_Fusox1 3828_Metan1 2908_Colgr1 12531_Fusgr1 72091_Trire2 9598_Fusox1 112116_Maggr1 9265_Fusox1
Cluster6086	8539_Beaba1 11514_Fusox1 8091_Ascsa1 1181302_Aspni7 32293_Trire2 8282_Metan1 8926_Metan1 1139200_Aspni7 137829_Oidma1 115416_Maggr1 10472_Colgr1 3628_Colgr1 10696_Neucr2 10697_Neucr2 2443_Colgr1 70944_Oidma1 9316_Fusox1 1939_Colgr1 120886_Maggr1	PF08241.7 Methyltransf_11 PF08242.7 Methyltransf_12 PF13847.1 Methyltransf_31 PF13489.1 Methyltransf_23
Cluster6092	1116647_Aspni7 1144206_Aspni7 141921_Pench1 3071_Parbr1 4684_Fusox1 142982_Pench1 1146001_Aspni7 3866_Fusgr1 9198_Beaba1 2757_Metan1 5660_Cormi1 6285_Beaba1 141998_Pench1 113525_Maggr1 74060_Trire2 875_Metan1 1896_Neucr2 3098_Colgr1 9130_Verda1
Cluster6097	122564_Hyspu1 1179864_Aspni7 316532_Aurpu1 12544_Fusox1 7386_Stano2 6218_Metan1 136668_Cocsa1 9126_Fusgr1 51523_Aspni7 9478_Beaba1 189_Metan1 10632_Fusox1 120634_Rhyru1 4203_Fusox1 1990_Fusgr1 115472_Rhyru1 189083_Clafu1 138956_Pench1 1152841_Aspni7	PF05544.6 Pro_racemase
Cluster6098	185402_Clafu1 191948_Clafu1 184969_Clafu1 187195_Clafu1 187194_Clafu1 235264_Bauco1 193528_Clafu1 191947_Clafu1 193526_Clafu1 184970_Clafu1 568129_Bauco1 235836_Bauco1 193527_Clafu1 190168_Clafu1 186581_Clafu1 253087_Bauco1 148947_Sepmu1 193525_Clafu1 113746_Hyspu1
Cluster6107	411_Marbr1 2541_Marbr1 3357_Marbr1 4597_Marbr1 990_Marbr1 8249_Marbr1 2821_Marbr1 3436_Marbr1 891_Marbr1 7039_Marbr1 3350_Marbr1 9359_Marbr1 2033_Marbr1 1679_Marbr1 3694_Marbr1 7245_Marbr1 1566_Marbr1 2088_Marbr1 5250_Marbr1
Cluster6108	1567_Marbr1 3437_Marbr1 8358_Marbr1 3349_Marbr1 1893_Marbr1 2820_Marbr1 3697_Marbr1 7038_Marbr1 2090_Marbr1 9741_Marbr1 2539_Marbr1 5450_Marbr1 8248_Marbr1 1845_Marbr1 9541_Marbr1 9041_Marbr1 3592_Marbr1 2540_Marbr1 3696_Marbr1
Cluster6111	4432_Colgr1 67964_Trire2 7484_Pyrtt1 97828_Cocsa1 9335_Cormi1 140206_Pench1 121071_Hyspu1 1973_Altbr1 1638_Lepmu1 7588_Stano2 118198_Rhyru1 8874_Verda1 1636_Colgr1 13943_Fusox1 908_Marbr1 13312_Fusgr1 8533_Marbr1 13310_Fusgr1	PF00067.17 p450
Cluster6112	196405_Cocsa1 4611_Altbr1 145205_Pench1 114475_Maggr1 136765_Oidma1 5470_Metan1 114695_Rhyru1 7379_Beaba1 8310_Cormi1 4370_Fusgr1 1239_Lepmu1 6024_Verda1 9012_Fusox1 5447_Fusox1 3000_Fusox1 10119_Fusgr1 195701_Clafu1 2814_Triru1	PF05141.7 DIT1_PvcA PF00501.23 AMP-binding PF00550.20 PP-binding PF02458.10 Transferase PF07690.11 MFS_1
Cluster6117	46518_Oidma1 40858_Oidma1 3627_Neucr2 188444_Clafu1 138074_Pench1 7928_Fusox1 21615_Blugr1 55306_Trire2 6104_Verda1 345601_Aurpu1 7470_Fusgr1 40463_Sepmu1 6923_Triru1 2698_Metan1 6922_Triru1 8218_Verda1 77889_Bauco1 126519_Bauco1	PF00501.23 AMP-binding PF00550.20 PP-binding PF00132.19 Hexapep PF13193.1 AMP-binding_C PF14602.1 Hexapep_2
Cluster6150	1729_Parbr1 1081705_Aspni7 1888_Pyrco1 111902_Rhyru1 345277_Aurpu1 145735_Pench1 8035_Triru1 47069_Trire2 9325_Fusgr1 3733_Metan1 2563_Beaba1 7614_Verda1 456_Neucr2 2000_Colgr1 6419_Cormi1 11266_Fusox1 117356_Maggr1 2978_Tubme1	PF00730.20 HhH-GPD
Cluster6183	117193_Maggr1 109219_Trire2 111135_Trire2 9996_Altbr1 8005_Pyrtt1 340724_Cocsa1 9204_Lepmu1 405_Neucr2 3600_Cormi1 6449_Verda1 9585_Fusgr1 8321_Colgr1 2362_Beaba1 10818_Fusox1 3836_Metan1 6112_Fusox1 2363_Beaba1 121461_Maggr1	PF13540.1 RCC1_2 PF00145.12 DNA_methylase
Cluster6204	2614_Altbr1 2333_Pyrtt1 5527_Fusgr1 8973_Beaba1 150050_Pench1 72_Stano2 137904_Pench1 1164149_Aspni7 42047_Cocsa1 140596_Pench1 9609_Cormi1 1203978_Aspni7 142974_Oidma1 3316_Triru1 372820_Aurpu1 116686_Maggr1 190648_Clafu1 7314_Cormi1	PF12311.3 DUF3632
Cluster6212	302245_Aurpu1 1156544_Aspni7 149348_Pench1 6886_Colgr1 8296_Triru1 1786_Beaba1 4383_Metan1 6594_Cormi1 8262_Verda1 8195_Fusgr1 7110_Fusox1 119757_Maggr1 2553_Neucr2 6833_Tubme1 1432_Parbr1 58976_Trire2 10967_Pyrco1 149248_Pench1	PF05327.6 RRN3
Cluster6233	8846_Colgr1 2147_Colgr1 112578_Trire2 110758_Maggr1 66404_Cocsa1 4881_Fusox1 6838_Neucr2 6839_Neucr2 3662_Triru1 9961_Beaba1 9112_Metan1 4878_Fusox1 4061_Fusgr1 10295_Beaba1 4879_Fusox1 2859_Verda1 4060_Fusgr1 4880_Fusox1
Cluster6239	347753_Aurpu1 8626_Colgr1 10690_Fusgr1 9284_Neucr2 15437_Fusox1 119424_Maggr1 3551_Beaba1 8657_Pyrco1 367_Cormi1 1985_Metan1 992_Verda1 79854_Trire2 4167_Tubme1 3844_Marbr1 119423_Maggr1 5052_Botci1 8627_Colgr1 15438_Fusox1	PF14570.1 zf-RING_4 PF00076.17 RRM_1 PF13893.1 RRM_5 PF14259.1 RRM_6
Cluster6240	147772_Pench1 8580_Triru1 192466_Clafu1 132589_Sepmu1 121202_Bauco1 9300_Neucr2 79931_Trire2 115411_Maggr1 7121_Verda1 4046_Cormi1 6241_Beaba1 7404_Colgr1 318612_Aurpu1 2078_Metan1 15659_Fusox1 11050_Fusgr1 7086_Tubme1 1970_Pyrco1
Cluster6244	344329_Aurpu1 108533_Trire2 11502_Fusgr1 120974_Maggr1 14740_Fusox1 483_Colgr1 38_Verda1 6102_Beaba1 8388_Cormi1 2819_Metan1 1105105_Aspni7 143726_Pench1 23210_Blugr1 3882_Triru1 1260_Pyrco1 7251_Tubme1 8316_Neucr2 2236_Parbr1	PF09444.5 MRC1
Cluster6257	8967_Neucr2 8263_Colgr1 61350_Trire2 10016_Fusgr1 10597_Fusox1 111608_Maggr1 3974_Beaba1 5264_Verda1 3118_Beaba1 2374_Metan1 194_Beaba1 4624_Cormi1 7134_Cormi1 6272_Triru1 4373_Cormi1 10203_Colgr1 112206_Rhyru1 20583_Oidma1	PF13519.1 VWA_2 PF14624.1 Vwaint PF14623.1 Vint PF13768.1 VWA_3 PF00092.23 VWA
Cluster6297	3206_Beaba1 481_Cormi1 324_Metan1 10545_Ascsa1 8601_Ascsa1 66616_Trire2 134325_Oidma1 298259_Aurpu1 66241_Bauco1 3974_Fusox1 1181574_Aspni7 37666_Oidma1 9018_Fusox1 7214_Fusgr1 3062_Tubme1 11820_Pyrco1 146232_Oidma1 119598_Maggr1	PF00149.23 Metallophos PF14008.1 Metallophos_C
Cluster6302	664_Pyrco1 10751_Neucr2 9896_Fusox1 11395_Fusox1 9994_Fusox1 11488_Fusox1 3907_Colgr1 6588_Beaba1 9147_Fusox1 103447_Trire2 9543_Neucr2 58475_Trire2 5429_Colgr1 3933_Fusox1 2688_Colgr1 902_Fusgr1 1089_Fusox1 4168_Verda1	PF14441.1 OTT_1508_deam
Cluster6304	2621_Ascsa1 1496_Triru1 1895_Cormi1 6937_Triru1 8360_Triru1 2741_Triru1 4883_Triru1 8030_Fusgr1 500_Cormi1 144461_Pench1 1173949_Aspni7 8486_Cormi1 10058_Fusgr1 9909_Beaba1 7515_Triru1 146460_Pench1 10503_Fusgr1 150356_Pench1	PF13391.1 HNH_2
Cluster6322	8992_Fusgr1 2106_Fusox1 6617_Fusox1 2655_Fusgr1 11570_Fusox1 4859_Fusgr1 111717_Trire2 10199_Fusgr1 11814_Fusox1 16029_Fusox1 16208_Fusox1 17607_Fusox1 3233_Fusox1 13075_Fusgr1 13263_Fusgr1 10702_Fusgr1 5047_Fusgr1 115074_Hyspu1	PF00170.16 bZIP_1
Cluster6323	5986_Beaba1 1843_Cormi1 8537_Metan1 80579_Trire2 6213_Fusgr1 2393_Metan1 5548_Metan1 172663_Oidma1 4713_Parbr1 2188_Parbr1 3621_Parbr1 3217_Fusox1 13835_Fusox1 39426_Trire2 4932_Fusgr1 12120_Fusox1 139319_Pench1 396_Metan1
Cluster6326	25082_Blugr1 25081_Blugr1 22236_Blugr1 25075_Blugr1 25085_Blugr1 21650_Blugr1 21667_Blugr1 25080_Blugr1 20500_Blugr1 25083_Blugr1 19220_Blugr1 21657_Blugr1 25086_Blugr1 25079_Blugr1 25084_Blugr1 19164_Blugr1 21653_Blugr1 21659_Blugr1
Cluster6328	113734_Rhyru1 149530_Pench1 1120701_Aspni7 111215_Rhyru1 148858_Pench1 9040_Colgr1 280670_Aurpu1 130811_Oidma1 8418_Ascsa1 38583_Aspni7 1104424_Aspni7 1160098_Aspni7 144765_Pench1 181215_Oidma1 1115705_Aspni7 119020_Rhyru1 16328_Botci1	PF11951.3 Fungal_trans_2 PF00172.13 Zn_clus
Cluster6329	1034_Parbr1 2692_Triru1 145150_Pench1 1887_Beaba1 2599_Fusox1 7212_Cormi1 82_Colgr1 6408_Fusgr1 3476_Metan1 6667_Tubme1 24896_Blugr1 9335_Pyrco1 80691_Trire2 7469_Verda1 4756_Neucr2 116784_Maggr1 12875_Botci1	PF09532.5 FDF PF03853.10 YjeF_N PF00160.16 Pro_isomerase
Cluster6337	2025_Pyrco1 7656_Beaba1 143909_Pench1 2549_Triru1 3752_Metan1 8809_Cormi1 39807_Oidma1 1157183_Aspni7 40472_Oidma1 8102_Ascsa1 7100_Ascsa1 2357_Verda1 120561_Maggr1 1080130_Aspni7 1183_Fusox1 108985_Trire2 345_Fusgr1	PF08240.7 ADH_N PF13602.1 ADH_zinc_N_2
Cluster6346	159_Altbr1 10976_Lepmu1 104073_Cocsa1 7631_Stano2 116563_Rhyru1 3286_Stano2 117547_Hyspu1 76240_Cocsa1 140368_Pench1 7022_Tubme1 1652_Triru1 6560_Pyrtt1 1181067_Aspni7 6413_Pyrco1 1806_Tubme1 4130_Pyrco1 10975_Lepmu1	PF05577.7 Peptidase_S28
Cluster6350	10554_Metan1 6754_Pyrco1 78537_Oidma1 17438_Fusox1 14919_Fusox1 116101_Maggr1 13898_Botci1 3353_Colgr1 35240_Trire2 5452_Cormi1 677_Metan1 1061_Fusgr1 3983_Verda1 277_Beaba1 112_Neucr2 867_Fusox1 11819_Botci1	PF00856.23 SET
Cluster6388	195555_Clafu1 293048_Aurpu1 134105_Sepmu1 1120588_Aspni7 21107_Blugr1 8133_Colgr1 1449_Metan1 6537_Beaba1 5713_Verda1 9494_Cormi1 5556_Triru1 7538_Neucr2 6905_Fusgr1 121139_Maggr1 77227_Trire2 7117_Tubme1 16740_Fusox1	PF13374.1 TPR_10 PF13424.1 TPR_12 PF13641.1 Glyco_tranf_2_3
Cluster6409	2308_Beaba1 268_Pyrco1 4230_Verda1 3436_Neucr2 5738_Colgr1 2678_Metan1 7459_Cormi1 1025_Tubme1 12972_Fusgr1 115146_Maggr1 45748_Trire2 5650_Fusox1 14734_Botci1 127217_Oidma1 36884_Sepmu1 70591_Bauco1 1868_Neucr2	PF05622.7 HOOK
Cluster6422	267586_Aurpu1 2884_Beaba1 896_Tubme1 139410_Pench1 4368_Cormi1 8976_Neucr2 115845_Maggr1 61441_Trire2 1099650_Aspni7 2370_Metan1 8284_Colgr1 10623_Fusox1 4729_Parbr1 7008_Triru1 10000_Fusgr1 5275_Verda1 9587_Pyrco1	PF13516.1 LRR_6 PF13855.1 LRR_8 PF13504.1 LRR_7 PF12799.2 LRR_4 PF00560.28 LRR_1
Cluster6423	1425_Fusgr1 7475_Colgr1 165_Fusox1 41248_Trire2 1383_Colgr1 6380_Verda1 6506_Beaba1 9005_Fusgr1 7977_Colgr1 118170_Maggr1 2730_Verda1 7809_Cormi1 9006_Fusgr1 2436_Fusox1 107488_Trire2 7808_Cormi1 110800_Maggr1	PF00657.17 Lipase_GDSL PF13472.1 Lipase_GDSL_2 PF13517.1 VCBS
Cluster6436	3426_Altbr1 3240_Stano2 6538_Pyrtt1 334193_Cocsa1 323739_Aurpu1 7630_Botci1 3613_Fusox1 3065_Fusgr1 110853_Rhyru1 10636_Colgr1 1185356_Aspni7 149959_Sepmu1 146798_Pench1 2516_Pyrtt1 190095_Clafu1 189051_Clafu1 1488_Pyrco1
Cluster6443	353823_Aurpu1 177876_Aurpu1 247163_Aurpu1 349357_Aurpu1 395749_Aurpu1 245531_Aurpu1 353826_Aurpu1 251390_Aurpu1 333604_Aurpu1 181535_Aurpu1 333603_Aurpu1 166083_Aurpu1 353813_Aurpu1 353816_Aurpu1 346351_Aurpu1 357778_Aurpu1 333606_Aurpu1	PF00651.26 BTB
Cluster6444	155808_Oidma1 1818_Parbr1 5813_Colgr1 238_Verda1 9578_Cormi1 804_Ascsa1 6035_Triru1 14280_Fusox1 12001_Fusgr1 81763_Trire2 3213_Metan1 7701_Neucr2 3319_Beaba1 21222_Blugr1 1499_Marbr1 110937_Maggr1 4532_Pyrco1	PF08426.5 ICE2
Cluster6447	7444_Triru1 10349_Colgr1 114749_Maggr1 78463_Trire2 1167068_Aspni7 149712_Pench1 8198_Cormi1 115668_Maggr1 633_Beaba1 123327_Hyspu1 127159_Bauco1 5899_Verda1 9117_Fusgr1 12841_Fusox1 114620_Maggr1 5488_Parbr1 5489_Parbr1	PF05729.7 NACHT PF13414.1 TPR_11 PF07719.12 TPR_2 PF13181.1 TPR_8 PF13424.1 TPR_12 PF13191.1 AAA_16 PF00515.23 TPR_1
Cluster6457	147674_Pench1 8625_Triru1 1110749_Aspni7 411193_Bauco1 5210_Parbr1 8396_Fusox1 7410_Cormi1 3720_Fusgr1 5311_Metan1 8089_Beaba1 66091_Trire2 6442_Colgr1 6405_Tubme1 7072_Verda1 3005_Neucr2 112297_Maggr1 8177_Pyrco1	PF08567.6 TFIIH_BTF_p62_N PF03909.12 BSD
Cluster6468	7923_Pyrco1 24945_Bauco1 8620_Altbr1 158582_Cocsa1 7460_Pyrtt1 9268_Stano2 682_Lepmu1 120406_Hyspu1 116191_Rhyru1 322_Pyrco1 475_Tubme1 398142_Aurpu1 117359_Sepmu1 194626_Clafu1 138707_Pench1 2358_Parbr1 1109552_Aspni7	PF13921.1 Myb_DNA-bind_6 PF00249.26 Myb_DNA-binding
Cluster6476	114200_Maggr1 1691_Fusox1 7792_Colgr1 8004_Verda1 6089_Fusgr1 877_Cormi1 72627_Trire2 1924_Neucr2 4576_Colgr1 1600_Fusox1 11222_Fusgr1 72605_Trire2 8800_Cormi1 6299_Metan1 2917_Beaba1 2205_Beaba1 7004_Metan1	PF00002.19 7tm_2 PF00001.16 7tm_1 PF11710.3 Git3 PF05462.6 Dicty_CAR
Cluster6479	11096_Lepmu1 124404_Bauco1 192439_Clafu1 8495_Verda1 174_Colgr1 155484_Sepmu1 115465_Rhyru1 7519_Metan1 121481_Hyspu1 22582_Blugr1 523_Colgr1 810_Cormi1 2386_Beaba1 14250_Fusox1 105455_Trire2 7433_Fusgr1 119282_Maggr1	PF00172.13 Zn_clus PF11951.3 Fungal_trans_2 PF13238.1 AAA_18
Cluster6483	1099133_Aspni7 6247_Parbr1 4002_Beaba1 9547_Colgr1 2520_Triru1 2764_Cormi1 9678_Metan1 7705_Fusox1 7661_Fusgr1 146875_Pench1 4539_Neucr2 3070_Tubme1 119856_Maggr1 8820_Verda1 61907_Trire2 19545_Blugr1 5907_Pyrco1	PF09949.4 DUF2183
Cluster6500	114021_Hyspu1 136733_Pench1 142011_Pench1 149908_Pench1 1109756_Aspni7 143928_Pench1 1160830_Aspni7 1107006_Aspni7 147275_Pench1 149815_Pench1 5250_Triru1 7541_Parbr1 148776_Pench1 3893_Triru1 138846_Pench1 145173_Pench1 1942_Triru1	PF11001.3 DUF2841
Cluster6510	138751_Pench1 1180560_Aspni7 137013_Pench1 137061_Pench1 150327_Pench1 150116_Pench1 144834_Pench1 149859_Pench1 150239_Pench1 1882_Pyrtt1 544_Marbr1 150035_Pench1 142446_Pench1 1229293_Aspni7 142286_Pench1 150139_Pench1 142365_Pench1
Cluster6518	139180_Pench1 146250_Pench1 10576_Metan1 1392_Metan1 345636_Aurpu1 148886_Sepmu1 149542_Sepmu1 148287_Pench1 284902_Aurpu1 10939_Colgr1 7510_Verda1 10573_Metan1 10126_Verda1 140794_Pench1 141923_Pench1 148423_Pench1 137153_Pench1	PF14420.1 Clr5
Cluster6519	720_Ascsa1 155419_Oidma1 5460_Neucr2 4436_Fusgr1 118821_Hyspu1 3909_Beaba1 138624_Pench1 2919_Fusox1 191621_Clafu1 8712_Stano2 909_Metan1 3894_Triru1 3130_Fusox1 4357_Fusgr1 1165053_Aspni7 4775_Beaba1 7529_Botci1	PF14021.1 DUF4237
Cluster6523	1765_Ascsa1 179364_Cocsa1 142941_Oidma1 112436_Hyspu1 20466_Oidma1 10382_Fusox1 3190_Fusgr1 6668_Fusox1 183481_Oidma1 119697_Rhyru1 119075_Hyspu1 112056_Hyspu1 349568_Cocsa1 7947_Stano2 10243_Fusox1 11955_Fusox1 183482_Oidma1
Cluster6527	332905_Aurpu1 118650_Maggr1 6569_Verda1 194245_Clafu1 288_Neucr2 143448_Pench1 6782_Beaba1 11034_Fusox1 65816_Trire2 9689_Fusgr1 3643_Triru1 8373_Colgr1 817_Metan1 3302_Cormi1 167251_Sepmu1 885_Parbr1 303_Tubme1	PF06432.6 GPI2
Cluster6529	8868_Fusgr1 8799_Beaba1 6287_Cormi1 9443_Beaba1 9908_Beaba1 379_Cormi1 9578_Beaba1 9204_Cormi1 3547_Cormi1 3414_Verda1 10066_Verda1 3568_Cormi1 9453_Cormi1 8068_Cormi1 121233_Maggr1 9072_Cormi1 114719_Maggr1	PF13391.1 HNH_2
Cluster6534	104929_Cocsa1 104549_Cocsa1 326918_Cocsa1 163719_Cocsa1 32867_Cocsa1 42137_Cocsa1 41865_Cocsa1 40623_Cocsa1 165789_Cocsa1 42132_Cocsa1 42110_Cocsa1 40751_Cocsa1 159894_Cocsa1 9011_Pyrtt1 162300_Cocsa1 100597_Cocsa1 104209_Cocsa1	PF12511.3 DUF3716
Cluster6536	6516_Ascsa1 11102_Botci1 175730_Oidma1 6144_Marbr1 22547_Bauco1 140292_Pench1 1141243_Aspni7 14554_Fusox1 1660_Colgr1 146604_Sepmu1 371907_Aurpu1 7834_Neucr2 1943_Cormi1 120567_Maggr1 575_Triru1 4697_Beaba1 110954_Trire2
Cluster6540	121126_Trire2 6638_Triru1 16913_Fusox1 6520_Triru1 1142070_Aspni7 3002_Cormi1 8517_Metan1 148016_Pench1 8765_Colgr1 7081_Fusgr1 10099_Neucr2 347348_Aurpu1 120419_Hyspu1 112608_Cocsa1 9475_Stano2 2719_Beaba1 118844_Rhyru1	PF08592.6 DUF1772
Cluster6543	1169381_Aspni7 1138854_Aspni7 148653_Pench1 139041_Pench1 145624_Pench1 139043_Pench1 148153_Pench1 139155_Pench1 146386_Pench1 141971_Pench1 141653_Pench1 141079_Pench1 141610_Pench1 141321_Pench1 149563_Pench1 139042_Pench1 147419_Pench1
Cluster6547	150057_Pench1 136729_Pench1 149922_Pench1 149939_Pench1 150223_Pench1 149824_Pench1 150020_Pench1 136757_Pench1 144815_Pench1 150196_Pench1 140559_Pench1 150297_Pench1 150081_Pench1 142433_Pench1 142331_Pench1 150103_Pench1 149871_Pench1
Cluster6550	1138468_Aspni7 9322_Metan1 8920_Fusox1 12078_Fusgr1 17497_Fusox1 17419_Fusox1 15950_Fusox1 16283_Fusox1 17682_Fusox1 11891_Fusox1 15987_Fusox1 143314_Pench1 17646_Fusox1 16245_Fusox1 11857_Fusox1 17283_Fusox1 348007_Aurpu1	PF09791.4 Oxidored-like PF01326.14 PPDK_N PF00391.18 PEP-utilizers PF02896.13 PEP-utilizers_C
Cluster6554	249029_Aurpu1 268308_Aurpu1 35932_Sepmu1 188178_Clafu1 149834_Sepmu1 72601_Bauco1 29926_Bauco1 36711_Bauco1 190144_Clafu1 185856_Clafu1 19175_Sepmu1 117066_Sepmu1 419645_Bauco1 193863_Clafu1 1438_Neucr2 2193_Colgr1 9736_Neucr2
Cluster6557	10113_Beaba1 14957_Fusox1 108585_Trire2 142471_Oidma1 3464_Pyrco1 7701_Metan1 169832_Oidma1 51392_Oidma1 148825_Pench1 13807_Fusox1 9841_Metan1 638_Metan1 62626_Oidma1 91030_Oidma1 126281_Oidma1 1413_Metan1 8762_Metan1	PF05257.11 CHAP PF08239.6 SH3_3 PF00089.21 Trypsin
Cluster6560	136761_Pench1 144821_Pench1 137072_Pench1 142302_Pench1 150339_Pench1 149848_Pench1 149904_Pench1 150024_Pench1 142436_Pench1 149867_Pench1 137051_Pench1 144844_Pench1 142349_Pench1 149919_Pench1 140568_Pench1 150107_Pench1 150338_Pench1
Cluster6561	137015_Pench1 150329_Pench1 150033_Pench1 144832_Pench1 149858_Pench1 142444_Pench1 144829_Pench1 137063_Pench1 150351_Pench1 137016_Pench1 137064_Pench1 144831_Pench1 149857_Pench1 150330_Pench1 150032_Pench1 144828_Pench1 144848_Pench1
Cluster6567	64_Altbr1 2246_Pyrtt1 2247_Pyrtt1 10609_Pyrtt1 65_Altbr1 116717_Hyspu1 1447_Pyrtt1 453_Stano2 11054_Lepmu1 44523_Cocsa1 390_Altbr1 1446_Pyrtt1 389_Altbr1 119822_Rhyru1 11053_Lepmu1 451_Stano2
Cluster6596	3131_Botci1 4026_Ascsa1 24151_Blugr1 601_Tubme1 10475_Pyrco1 2057_Tubme1 180480_Oidma1 896_Pyrco1 6589_Verda1 11162_Colgr1 5668_Neucr2 108133_Trire2 1723_Beaba1 1232_Metan1 4129_Cormi1 120908_Maggr1	PF10383.4 Clr2
Cluster6611	4910_Parbr1 5926_Beaba1 446_Triru1 1783_Cormi1 5985_Metan1 112925_Maggr1 4709_Neucr2 7567_Fusox1 1625_Verda1 23671_Blugr1 908_Colgr1 3537_Pyrco1 8385_Fusgr1 142707_Pench1 21280_Oidma1 9219_Pyrco1	PF12796.2 Ank_2
Cluster6627	15649_Fusox1 11041_Fusgr1 7396_Colgr1 148837_Pench1 7133_Verda1 8665_Neucr2 1105077_Aspni7 119385_Maggr1 6249_Beaba1 65490_Trire2 4033_Cormi1 11977_Pyrco1 2088_Metan1 1742_Tubme1 2047_Triru1 10675_Botci1	PF01564.12 Spermine_synth PF13659.1 Methyltransf_26
Cluster6647	184984_Clafu1 186266_Clafu1 29315_Sepmu1 189956_Clafu1 494788_Bauco1 194991_Clafu1 194226_Clafu1 194829_Clafu1 107991_Sepmu1 194646_Clafu1 194603_Clafu1 194645_Clafu1 131376_Bauco1 499009_Bauco1 135029_Sepmu1 194644_Clafu1
Cluster6651	2697_Altbr1 39856_Cocsa1 2351_Pyrtt1 1998_Stano2 121136_Hyspu1 116141_Rhyru1 120852_Maggr1 265011_Aurpu1 2757_Verda1 1828_Neucr2 191212_Oidma1 150333_Sepmu1 77438_Bauco1 195719_Clafu1 6800_Botci1 6801_Botci1	PF01794.14 Ferric_reduct PF08022.7 FAD_binding_8 PF08030.7 NAD_binding_6 PF00175.16 NAD_binding_1
Cluster6655	9590_Cormi1 365128_Aurpu1 185847_Clafu1 13287_Fusgr1 1119430_Aspni7 176_Fusgr1 194902_Clafu1 1330_Fusox1 6607_Fusox1 138449_Pench1 3328_Beaba1 121683_Hyspu1 10369_Metan1 185846_Clafu1 121682_Hyspu1 148241_Pench1	PF00172.13 Zn_clus PF11951.3 Fungal_trans_2 PF00106.20 adh_short
Cluster6657	6431_Fusgr1 80714_Trire2 3499_Metan1 21384_Blugr1 6166_Triru1 1260_Verda1 4487_Neucr2 111956_Maggr1 2577_Fusox1 3757_Pyrco1 7263_Cormi1 195_Colgr1 7027_Beaba1 4823_Parbr1 7293_Botci1 7292_Botci1	PF03901.12 Glyco_transf_22
Cluster6662	2098_Tubme1 3568_Trire2 110951_Maggr1 115448_Rhyru1 16720_Fusox1 2892_Parbr1 84630_Bauco1 890_Pyrco1 8001_Neucr2 6886_Fusgr1 1458_Metan1 10688_Colgr1 7093_Cormi1 347999_Aurpu1 10371_Verda1 1987_Beaba1	PF03403.8 PAF-AH_p_II
Cluster6673	5543_Verda1 1825_Fusox1 56129_Bauco1 6479_Metan1 103594_Trire2 5918_Fusgr1 120910_Maggr1 11186_Colgr1 5672_Neucr2 1467_Beaba1 5352_Cormi1 3908_Tubme1 8591_Botci1 8259_Marbr1 109463_Oidma1 6699_Pyrco1
Cluster6681	115584_Maggr1 9256_Neucr2 8654_Colgr1 958_Verda1 15370_Fusox1 10768_Fusgr1 22255_Blugr1 2054_Metan1 39218_Aspni7 3477_Parbr1 137897_Pench1 5343_Beaba1 4652_Cormi1 22831_Trire2 22254_Blugr1 5831_Tubme1	PF02441.14 Flavoprotein
Cluster6689	113907_Maggr1 7679_Neucr2 2800_Marbr1 11838_Colgr1 7220_Beaba1 10366_Ascsa1 24865_Blugr1 4658_Verda1 6822_Fusox1 8643_Fusgr1 81949_Trire2 142888_Oidma1 3921_Cormi1 6839_Metan1 15856_Botci1 8642_Fusgr1	PF04182.7 B-block_TFIIIC
Cluster6691	191598_Clafu1 6029_Tubme1 7935_Fusgr1 9467_Verda1 861_Neucr2 7347_Fusox1 365573_Aurpu1 115737_Maggr1 970_Beaba1 151143_Sepmu1 5725_Metan1 22453_Blugr1 58363_Trire2 7009_Colgr1 80130_Bauco1 10793_Pyrco1	PF01902.12 ATP_bind_4 PF01042.16 Ribonuc_L-PSP
Cluster6716	186060_Clafu1 125428_Bauco1 150628_Bauco1 183779_Clafu1 196208_Clafu1 191795_Clafu1 26673_Bauco1 196896_Clafu1 183778_Clafu1 185683_Clafu1 185685_Clafu1 246226_Bauco1 187050_Clafu1 107709_Sepmu1 191796_Clafu1 192910_Clafu1	PF00646.28 F-box
Cluster6728	8363_Fusox1 6481_Colgr1 9201_Verda1 3687_Fusgr1 6769_Cormi1 4463_Beaba1 7133_Parbr1 5085_Triru1 115154_Maggr1 67110_Trire2 5342_Metan1 143382_Pench1 1840_Botci1 3445_Neucr2 24744_Blugr1 772_Pyrco1	PF08539.6 HbrB
Cluster6729	6726_Tubme1 10511_Neucr2 114449_Maggr1 6812_Cormi1 5498_Pyrco1 3518_Triru1 2063_Fusox1 6709_Fusgr1 5774_Beaba1 3799_Parbr1 24624_Blugr1 374170_Aurpu1 7887_Metan1 10085_Colgr1 75146_Trire2 8124_Verda1	PF00566.13 RabGAP-TBC
Cluster6730	118305_Oidma1 148552_Pench1 1159253_Aspni7 134689_Sepmu1 3094_Trire2 149046_Sepmu1 6123_Neucr2 52583_Oidma1 2352_Ascsa1 100157_Oidma1 114301_Maggr1 69736_Trire2 34184_Bauco1 184555_Clafu1 183765_Clafu1 60556_Oidma1	PF02055.11 Glyco_hydro_30
Cluster6748	9269_Stano2 197744_Cocsa1 7298_Lepmu1 195388_Oidma1 196230_Clafu1 5233_Verda1 22257_Trire2 112790_Maggr1 3117_Beaba1 4400_Tubme1 8262_Colgr1 8547_Sepmu1 11143_Pyrco1 8946_Neucr2 8945_Neucr2 2375_Metan1	PF00583.19 Acetyltransf_1
Cluster6759	10154_Altbr1 116854_Hyspu1 117439_Rhyru1 196631_Clafu1 135743_Oidma1 43241_Sepmu1 142489_Sepmu1 311572_Aurpu1 64999_Oidma1 9455_Pyrtt1 6166_Pyrtt1 6385_Pyrtt1 6386_Pyrtt1 2207_Pyrtt1 3156_Pyrtt1 93446_Aurpu1	PF01120.12 Alpha_L_fucos
Cluster6760	346009_Cocsa1 359697_Cocsa1 353738_Cocsa1 3316_Pyrtt1 4301_Pyrtt1 2197_Pyrtt1 77832_Cocsa1 40288_Cocsa1 99288_Cocsa1 160370_Cocsa1 10321_Pyrtt1 6206_Pyrtt1 82094_Cocsa1 9409_Pyrtt1 7712_Pyrtt1 11113_Pyrtt1
Cluster6764	3989_Fusox1 4888_Fusgr1 1974_Verda1 6634_Fusgr1 13416_Fusox1 148770_Pench1 9461_Fusox1 111502_Hyspu1 140139_Pench1 14125_Fusox1 187591_Clafu1 189161_Clafu1 1993_Pyrtt1 6438_Pyrtt1 2849_Fusox1 6790_Fusox1	PF15474.1 MU117
Cluster6765	5393_Botci1 23656_Blugr1 49_Parbr1 3238_Triru1 145922_Pench1 1145930_Aspni7 812_Colgr1 1703_Verda1 8125_Fusgr1 7170_Fusox1 119704_Trire2 5852_Metan1 119020_Maggr1 4364_Neucr2 9266_Beaba1 2416_Cormi1
Cluster6768	189800_Clafu1 8805_Ascsa1 202933_Oidma1 8626_Botci1 7124_Marbr1 1141506_Aspni7 140548_Pench1 151649_Sepmu1 137772_Pench1 144808_Pench1 287596_Aurpu1 121174_Hyspu1 137009_Pench1 139434_Pench1 16514_Oidma1 361094_Aurpu1
Cluster6773	145247_Oidma1 401875_Aurpu1 2805_Botci1 3930_Fusox1 104276_Trire2 335870_Bauco1 8055_Cormi1 140053_Pench1 338949_Aurpu1 8913_Cormi1 9756_Fusgr1 3929_Fusox1 3702_Verda1 103155_Trire2 3932_Fusox1 9755_Fusgr1	PF00271.26 Helicase_C PF00176.18 SNF2_N
Cluster6777	5728_Ascsa1 895_Triru1 3604_Fusox1 3059_Fusgr1 64312_Trire2 111812_Rhyru1 1142864_Aspni7 11511_Colgr1 145430_Pench1 183785_Clafu1 125237_Sepmu1 118526_Hyspu1 190355_Clafu1 112486_Maggr1 32691_Oidma1 5011_Neucr2
Cluster6780	21522_Blugr1 19346_Blugr1 21693_Blugr1 20463_Blugr1 23239_Blugr1 21567_Blugr1 24230_Blugr1 24826_Blugr1 20786_Blugr1 20631_Blugr1 19231_Blugr1 19255_Blugr1 19146_Blugr1 19180_Blugr1 120145_Hyspu1 20464_Blugr1	PF00069.20 Pkinase
Cluster6790	170954_Aspni7 150134_Pench1 150290_Pench1 136751_Pench1 150250_Pench1 170177_Aspni7 143217_Pench1 138831_Pench1 138817_Pench1 1098883_Aspni7 142346_Pench1 149916_Pench1 140570_Pench1 137053_Pench1 1204293_Aspni7 150110_Pench1	PF00319.13 SRF-TF
Cluster6803	136759_Pench1 137073_Pench1 142435_Pench1 142301_Pench1 150023_Pench1 149906_Pench1 149847_Pench1 137024_Pench1 150340_Pench1 144820_Pench1 142360_Pench1 143223_Pench1 143173_Pench1 136760_Pench1 149905_Pench1 137023_Pench1
Cluster6808	4477_Ascsa1 115093_Hyspu1 12228_Fusgr1 32_Fusgr1 10096_Fusgr1 70204_Trire2 8092_Lepmu1 5068_Fusox1 5070_Fusox1 342335_Cocsa1 8137_Pyrco1 10186_Fusox1 115091_Hyspu1 2013_Fusgr1 2014_Fusgr1	PF07938.7 Fungal_lectin PF09458.5 H_lectin
Cluster6811	2941_Ascsa1 2414_Pyrco1 16744_Fusox1 6909_Fusgr1 1126355_Aspni7 270458_Aurpu1 141377_Pench1 62386_Trire2 13698_Fusox1 8849_Verda1 10289_Fusgr1 6130_Colgr1 553628_Bauco1 10292_Fusgr1 35879_Oidma1	PF00172.13 Zn_clus PF04082.13 Fungal_trans
Cluster6812	289_Cormi1 1128919_Aspni7 68104_Trire2 1558_Colgr1 4960_Verda1 14404_Fusox1 119439_Maggr1 3066_Metan1 140529_Pench1 4902_Beaba1 21237_Blugr1 1772_Triru1 11839_Fusgr1 7168_Tubme1 7115_Neucr2	PF08217.6 DUF1712
Cluster6819	128_Altbr1 6865_Pyrtt1 191741_Cocsa1 117611_Maggr1 2037_Lepmu1 3619_Neucr2 13819_Botci1 2653_Verda1 139928_Pench1 4592_Colgr1 13278_Fusox1 114142_Rhyru1 5476_Fusgr1 6537_Stano2 144584_Pench1	PF03067.10 Chitin_bind_3 PF00686.14 CBM_20
Cluster6826	1283_Parbr1 1108173_Aspni7 1171592_Aspni7 136747_Pench1 136813_Pench1 149950_Pench1 150185_Pench1 150278_Pench1 142361_Pench1 150097_Pench1 150073_Pench1 150273_Pench1 150162_Pench1 149802_Pench1 149830_Pench1	PF13465.1 zf-H2C2_2 PF00096.21 zf-C2H2
Cluster6828	266_Altbr1 9161_Pyrtt1 267_Altbr1 3884_Stano2 115059_Hyspu1 115062_Hyspu1 115061_Hyspu1 115057_Hyspu1 114125_Rhyru1 115053_Hyspu1 115060_Hyspu1 3318_Stano2 109176_Rhyru1 114124_Rhyru1 1963_Pyrtt1	PF13639.1 zf-RING_2 PF12678.2 zf-rbx1
Cluster6847	6593_Verda1 11157_Colgr1 4132_Cormi1 22492_Trire2 1721_Beaba1 1229_Metan1 6484_Neucr2 11086_Fusgr1 15692_Fusox1 119525_Maggr1 21655_Blugr1 4809_Tubme1 10970_Pyrco1 5623_Parbr1 6725_Triru1	PF00622.23 SPRY
Cluster6870	8802_Ascsa1 119636_Maggr1 9836_Metan1 1352_Neucr2 6698_Metan1 3273_Beaba1 8022_Fusox1 1294_Metan1 7295_Fusgr1 5642_Fusgr1 17137_Fusox1 112970_Maggr1 6890_Cormi1 6750_Fusgr1 1884_Neucr2
Cluster6910	22311_Blugr1 40138_Oidma1 6176_Cormi1 7922_Ascsa1 9423_Verda1 7045_Colgr1 3966_Metan1 7910_Beaba1 118779_Maggr1 480_Botci1 866_Neucr2 56344_Trire2 1292_Fusgr1 288_Fusox1 289_Fusox1	PF01535.15 PPR PF13041.1 PPR_2
Cluster6915	11275_Fusox1 118656_Maggr1 11941_Pyrco1 2092_Ascsa1 2004_Colgr1 468_Neucr2 467_Neucr2 466_Neucr2 330288_Aurpu1 143967_Pench1 193115_Clafu1 1156036_Aspni7 39467_Aspni7 9315_Fusgr1 6932_Tubme1	PF00076.17 RRM_1
Cluster6916	367682_Aurpu1 1114588_Aspni7 146539_Pench1 2597_Botci1 2032_Botci1 283096_Aurpu1 13521_Fusox1 10612_Botci1 1123274_Aspni7 34253_Oidma1 112718_Rhyru1 6703_Ascsa1 192265_Clafu1 5317_Ascsa1 16140_Botci1	PF07519.6 Tannase
Cluster6918	8614_Pyrco1 8752_Pyrtt1 7979_Altbr1 162380_Cocsa1 6715_Stano2 8751_Pyrtt1 162378_Cocsa1 10353_Stano2 4599_Lepmu1 1657_Lepmu1 5852_Lepmu1 10497_Lepmu1 4003_Lepmu1 4600_Lepmu1 1990_Pyrco1	PF08241.7 Methyltransf_11
Cluster6976	1188619_Aspni7 141261_Pench1 6570_Triru1 5503_Neucr2 10261_Colgr1 4911_Fusox1 4094_Fusgr1 1691_Botci1 116619_Maggr1 8657_Metan1 21407_Trire2 3311_Verda1 7324_Beaba1 8250_Cormi1 10155_Beaba1	PF10300.4 DUF3808
Cluster6978	1621_Neucr2 6997_Colgr1 4373_Metan1 7130_Fusox1 115745_Maggr1 58603_Trire2 1019111_Aspni7 142918_Pench1 9419_Verda1 8176_Fusgr1 2189_Cormi1 4318_Beaba1 4373_Tubme1 10749_Pyrco1 2252_Pyrco1	PF07647.12 SAM_2 PF00169.24 PH
Cluster6981	8094_Altbr1 122391_Cocsa1 11499_Pyrtt1 12262_Lepmu1 117266_Rhyru1 116948_Hyspu1 7023_Botci1 205057_Oidma1 344357_Aurpu1 268293_Aurpu1 151429_Sepmu1 1876_Botci1 187270_Clafu1 187269_Clafu1 14573_Botci1	PF13641.1 Glyco_tranf_2_3 PF13632.1 Glyco_trans_2_3
Cluster6985	356628_Aurpu1 1770_Tubme1 2334_Pyrco1 4152_Metan1 674_Fusgr1 1973_Beaba1 34410_Bauco1 1702_Trire2 7058_Cormi1 488_Fusox1 663_Neucr2 119871_Maggr1 4372_Colgr1 7340_Verda1 11769_Pyrco1	PF04931.8 DNA_pol_phi
Cluster6986	3517_Neucr2 1762_Metan1 910_Fusox1 4597_Beaba1 1116_Fusgr1 112355_Maggr1 12419_Pyrco1 2465_Colgr1 2542_Verda1 78688_Trire2 5127_Cormi1 405_Metan1 9803_Fusox1 9238_Fusox1 2766_Pyrco1	PF00447.12 HSF_DNA-bind
Cluster6992	14615_Fusox1 104831_Trire2 11630_Fusgr1 1101821_Aspni7 147511_Pench1 113515_Maggr1 5637_Metan1 4297_Beaba1 8110_Cormi1 4908_Verda1 590_Colgr1 5000_Parbr1 7041_Neucr2 3382_Tubme1 739_Pyrco1
Cluster6994	10047_Altbr1 5835_Pyrtt1 5837_Pyrtt1 188_Lepmu1 123019_Trire2 1140263_Aspni7 7087_Beaba1 3040_Parbr1 1168680_Aspni7 1426_Verda1 8488_Triru1 149974_Oidma1 127268_Aspni7 174_Parbr1 7261_Parbr1	PF00069.20 Pkinase PF06293.9 Kdo PF11917.3 DUF3435
Cluster6996	9436_Beaba1 2871_Beaba1 4496_Cormi1 10254_Beaba1 68706_Trire2 10143_Beaba1 2785_Colgr1 9130_Metan1 176894_Oidma1 4567_Verda1 6767_Triru1 4959_Cormi1 10215_Beaba1 10232_Beaba1 22208_Cocsa1	PF00096.21 zf-C2H2 PF11951.3 Fungal_trans_2
Cluster6998	14825_Fusox1 9096_Fusox1 9945_Fusox1 17454_Fusox1 16002_Fusox1 16233_Fusox1 11843_Fusox1 17632_Fusox1 16334_Fusox1 17411_Fusox1 11726_Fusox1 11674_Fusox1 6287_Fusox1 17300_Fusox1 17421_Fusox1	PF00010.21 HLH
Cluster7003	342766_Aurpu1 330280_Aurpu1 409089_Aurpu1 339055_Aurpu1 365436_Aurpu1 337595_Aurpu1 345625_Aurpu1 106242_Trire2 3264_Cormi1 386374_Aurpu1 357732_Aurpu1 296460_Aurpu1 367149_Aurpu1 343288_Aurpu1 78527_Aurpu1	PF12937.2 F-box-like
Cluster7009	1216_Parbr1 115748_Hyspu1 12177_Fusox1 12240_Fusox1 5872_Colgr1 261_Verda1 5398_Fusox1 6713_Metan1 779_Metan1 8364_Metan1 8368_Triru1 155_Pyrtt1 16452_Fusox1 110536_Rhyru1 9433_Neucr2	PF09792.4 But2
Cluster7014	5073_Ascsa1 140620_Pench1 140845_Pench1 142664_Pench1 147075_Pench1 145616_Pench1 140213_Pench1 138428_Pench1 138015_Pench1 146679_Pench1 140848_Pench1 143692_Pench1 144726_Pench1 140857_Pench1 146458_Pench1	PF15496.1 DUF4646
Cluster7035	110691_Trire2 3062_Beaba1 1651_Beaba1 6911_Cormi1 2930_Beaba1 7195_Metan1 9271_Metan1 443_Cormi1 9803_Metan1 9309_Cormi1 8804_Metan1 1914_Tubme1 1066_Metan1 7993_Metan1 6525_Stano2	PF01375.12 Enterotoxin_a PF00782.15 DSPc
Cluster7037	37_Beaba1 4394_Cormi1 8149_Metan1 9576_Metan1 9974_Metan1 7027_Cormi1 10125_Metan1 146664_Pench1 1940_Beaba1 9718_Metan1 8715_Metan1 2191_Fusox1 3048_Metan1 10160_Beaba1 2160_Lepmu1	PF11958.3 DUF3472
Cluster7038	4604_Fusgr1 9086_Verda1 2631_Fusgr1 12611_Fusox1 10317_Fusgr1 2509_Metan1 4785_Fusox1 3977_Fusgr1 9123_Verda1 185076_Oidma1 145593_Pench1 4221_Verda1 8145_Verda1 19798_Oidma1 7341_Verda1
Cluster7043	5574_Pyrco1 12016_Pyrco1 2975_Pyrco1 5403_Pyrco1 8180_Pyrco1 4252_Pyrco1 10587_Pyrco1 11970_Pyrco1 11971_Pyrco1 8595_Pyrco1 11957_Pyrco1 5155_Pyrco1 8596_Pyrco1 11969_Pyrco1 12562_Pyrco1
Cluster7044	121751_Sepmu1 118336_Sepmu1 121772_Sepmu1 121731_Sepmu1 121753_Sepmu1 121786_Sepmu1 120502_Sepmu1 121776_Sepmu1 118502_Sepmu1 121779_Sepmu1 119888_Sepmu1 120995_Sepmu1 119708_Sepmu1 121780_Sepmu1 120996_Sepmu1
Cluster7046	1911_Fusox1 1908_Fusox1 11147_Fusgr1 7828_Fusox1 1910_Fusox1 7538_Fusgr1 113034_Maggr1 5841_Fusgr1 7829_Fusox1 8936_Verda1 5838_Fusgr1 7537_Fusgr1 8937_Verda1 486_Verda1	PF00097.20 zf-C3HC4 PF13920.1 zf-C3HC4_3 PF14634.1 zf-RING_5 PF13639.1 zf-RING_2
Cluster7056	10015_Colgr1 4453_Cormi1 5927_Trire2 11097_Fusox1 9876_Fusgr1 2826_Beaba1 115274_Maggr1 193276_Clafu1 8814_Neucr2 2976_Verda1 2296_Metan1 6165_Neucr2 6164_Neucr2 119822_Maggr1	PF00172.13 Zn_clus PF04082.13 Fungal_trans
Cluster7060	194105_Clafu1 3343_Metan1 6036_Stano2 5100_Ascsa1 115612_Maggr1 138850_Pench1 115198_Rhyru1 23875_Blugr1 6807_Pyrco1 25015_Blugr1 192096_Clafu1 177600_Oidma1 116577_Hyspu1 8031_Triru1
Cluster7061	1222968_Aspni7 141966_Pench1 374304_Aurpu1 5565_Fusox1 4722_Fusgr1 8008_Cormi1 907_Metan1 7995_Colgr1 10296_Verda1 3822_Beaba1 120699_Maggr1 13966_Fusox1 10269_Fusox1 5293_Fusgr1	PF00172.13 Zn_clus PF04082.13 Fungal_trans PF00355.21 Rieske PF00848.14 Ring_hydroxyl_A
Cluster7071	11554_Lepmu1 3484_Fusgr1 5786_Stano2 5913_Fusox1 8178_Fusox1 10514_Fusox1 4424_Ascsa1 1173831_Aspni7 1712_Beaba1 113414_Hyspu1 12223_Fusgr1 115705_Rhyru1 114040_Hyspu1 120756_Maggr1
Cluster7084	4440_Verda1 16974_Fusox1 6466_Beaba1 11724_Colgr1 121325_Trire2 5983_Fusgr1 120261_Maggr1 7734_Cormi1 7276_Neucr2 1485_Metan1 24966_Blugr1 10534_Ascsa1 7944_Botci1 615_Ascsa1	PF05903.9 Peptidase_C97 PF00085.15 Thioredoxin PF08324.6 PUL
Cluster7087	54696_Oidma1 110684_Trire2 122823_Trire2 1966_Beaba1 3439_Cormi1 114500_Hyspu1 4834_Fusox1 9384_Metan1 1887_Fusgr1 3178_Beaba1 2570_Beaba1 1418_Metan1 106960_Trire2 8610_Verda1	PF00646.28 F-box
Cluster7091	195823_Clafu1 195822_Clafu1 194418_Clafu1 190482_Clafu1 190293_Clafu1 193736_Clafu1 190254_Clafu1 193146_Clafu1 194233_Clafu1 190253_Clafu1 197766_Clafu1 194443_Clafu1 190252_Clafu1 188754_Clafu1	PF00646.28 F-box
Cluster7100	62172_Trire2 94579_Cocsa1 333902_Aurpu1 6799_Fusgr1 138543_Pench1 1155995_Aspni7 1565_Verda1 8174_Cormi1 12646_Fusox1 6883_Metan1 149979_Sepmu1 148916_Pench1 190112_Clafu1 2607_Fusgr1	PF13520.1 AA_permease_2
Cluster7103	10225_Metan1 345565_Aurpu1 195939_Clafu1 66668_Bauco1 195495_Clafu1 137962_Pench1 111104_Oidma1 2526_Triru1 148549_Sepmu1 1127679_Aspni7 3565_Pyrco1 2360_Tubme1 137102_Pench1 151391_Sepmu1	PF02423.10 OCD_Mu_crystall
Cluster7104	238_Botci1 1087972_Aspni7 141604_Pench1 178868_Oidma1 6239_Altbr1 128266_Cocsa1 179515_Aurpu1 202613_Oidma1 143406_Pench1 12674_Pyrco1 349318_Aurpu1 12845_Fusox1 407188_Aurpu1 10247_Fusox1	PF04616.9 Glyco_hydro_43
Cluster7106	10549_Fusgr1 111204_Oidma1 31123_Oidma1 8866_Fusox1 12668_Pyrco1 9365_Pyrco1 9899_Metan1 9112_Fusox1 9929_Fusox1 10564_Fusgr1 42895_Aspni7 3546_Fusgr1 13454_Fusox1 6666_Triru1	PF12796.2 Ank_2 PF13857.1 Ank_5 PF00023.25 Ank
Cluster7108	1677_Neucr2 111537_Rhyru1 10661_Fusgr1 7108_Altbr1 32611_Cocsa1 5345_Pyrtt1 4871_Stano2 15472_Fusox1 3545_Verda1 236_Lepmu1 5172_Triru1 6559_Colgr1 197180_Clafu1 5248_Tubme1	PF00397.21 WW
Cluster7128	120827_Maggr1 10469_Ascsa1 2549_Beaba1 2369_Colgr1 11532_Botci1 9190_Metan1 7187_Fusox1 4360_Verda1 6745_Marbr1 3208_Cormi1 8106_Fusgr1 7232_Neucr2 24836_Blugr1 11531_Botci1	PF12247.3 MKT1_N PF12246.3 MKT1_C PF00752.12 XPG_N
Cluster7134	7182_Lepmu1 403647_Bauco1 111614_Hyspu1 1129797_Aspni7 157709_Sepmu1 177279_Oidma1 2354_Tubme1 6488_Parbr1 1106_Triru1 147404_Pench1 110099_Rhyru1 184897_Clafu1 6733_Pyrco1 407914_Aurpu1	PF02301.13 HORMA PF00628.24 PHD
Cluster7138	3684_Ascsa1 24583_Blugr1 6812_Marbr1 12316_Botci1 3788_Colgr1 11131_Fusgr1 5130_Metan1 119558_Maggr1 4193_Cormi1 6463_Neucr2 5214_Beaba1 519_Verda1 6012_Neucr2 10583_Neucr2	PF03101.10 FAR1
Cluster7144	2101_Altbr1 72750_Oidma1 157163_Cocsa1 9564_Lepmu1 6320_Beaba1 5695_Cormi1 122497_Trire2 8080_Fusox1 3357_Fusgr1 7816_Metan1 7510_Colgr1 1234_Verda1 197729_Clafu1 116483_Maggr1	PF13376.1 OmdA
Cluster7170	121960_Hyspu1 55776_Sepmu1 118305_Maggr1 34168_Bauco1 138268_Pench1 1648_Parbr1 1121847_Aspni7 6031_Neucr2 296_Colgr1 336018_Aurpu1 195294_Clafu1 639_Verda1 195295_Clafu1 5339_Parbr1	PF13091.1 PLDc_2
Cluster7171	4048_Altbr1 345932_Cocsa1 5227_Stano2 121101_Rhyru1 116102_Hyspu1 119289_Hyspu1 116103_Hyspu1 116101_Hyspu1 119290_Hyspu1 121103_Rhyru1 121102_Rhyru1 11262_Lepmu1 119291_Hyspu1 119288_Hyspu1
Cluster7182	9762_Fusgr1 2959_Verda1 2276_Metan1 5912_Trire2 9991_Colgr1 4338_Triru1 2848_Beaba1 4472_Cormi1 8821_Neucr2 10963_Fusox1 115785_Maggr1 3516_Parbr1 8672_Pyrco1 6561_Botci1	PF10033.4 ATG13
Cluster7190	7967_Colgr1 9623_Neucr2 6712_Cormi1 2225_Verda1 152729_Oidma1 4514_Beaba1 63561_Bauco1 5672_Verda1 7825_Metan1 725_Beaba1 70646_Trire2 190352_Clafu1 3836_Fusox1 3000_Fusgr1	PF03055.10 RPE65 PF01940.11 DUF92
Cluster7202	119151_Rhyru1 2240_Colgr1 9984_Metan1 788_Beaba1 102403_Trire2 8293_Fusgr1 7017_Verda1 1388_Cormi1 8123_Neucr2 2217_Tubme1 116307_Maggr1 5263_Pyrco1 7025_Fusox1 5170_Botci1	PF07778.6 CENP-I PF08728.5 CRT10
Cluster7203	5997_Altbr1 10634_Pyrtt1 4365_Lepmu1 257183_Cocsa1 4676_Stano2 111222_Rhyru1 114747_Hyspu1 7907_Triru1 137513_Pench1 323298_Aurpu1 488767_Bauco1 147729_Sepmu1 186890_Clafu1 2135_Parbr1	PF00266.14 Aminotran_5
Cluster7207	2177_Parbr1 5807_Triru1 2559_Colgr1 4555_Cormi1 7689_Metan1 73963_Trire2 5465_Beaba1 7229_Fusgr1 5717_Tubme1 3406_Neucr2 4298_Pyrco1 112265_Maggr1 5416_Verda1 17074_Fusox1
Cluster7210	5952_Verda1 7610_Fusgr1 9479_Colgr1 4043_Beaba1 2676_Cormi1 7164_Metan1 115004_Maggr1 4953_Neucr2 4952_Neucr2 27492_Trire2 139167_Pench1 13193_Pyrco1 7757_Fusox1 7756_Fusox1	PF01416.15 PseudoU_synth_1
Cluster7227	1182054_Aspni7 7997_Neucr2 11576_Colgr1 7996_Neucr2 7065_Fusox1 5604_Cormi1 111604_Trire2 7321_Metan1 8241_Fusgr1 839_Beaba1 120291_Maggr1 4757_Verda1 5487_Triru1 3042_Neucr2
Cluster7233	9388_Fusox1 11521_Fusox1 12181_Fusox1 12243_Fusox1 6105_Fusox1 8547_Fusox1 9276_Fusox1 11707_Fusox1 16314_Fusox1 11693_Fusox1 16022_Fusox1 11822_Fusox1 16216_Fusox1 17613_Fusox1	PF07716.10 bZIP_2 PF00170.16 bZIP_1
Cluster7241	10421_Metan1 3504_Fusgr1 8230_Cormi1 5656_Triru1 23674_Oidma1 45995_Oidma1 5551_Fusox1 52505_Oidma1 9990_Beaba1 35189_Oidma1 1953_Metan1 1181648_Aspni7 7289_Beaba1 60163_Trire2	PF12695.2 Abhydrolase_5 PF12697.2 Abhydrolase_6 PF06500.6 DUF1100
Cluster7249	7623_Colgr1 1629_Cormi1 5254_Neucr2 5553_Metan1 4959_Beaba1 3659_Fusox1 2826_Fusgr1 3771_Verda1 123713_Trire2 112579_Maggr1 8432_Fusox1 13552_Fusox1 6274_Fusox1 6223_Fusox1
Cluster7251	7303_Pyrco1 4161_Pyrco1 4234_Pyrco1 73_Pyrco1 795_Pyrco1 12159_Pyrco1 9634_Pyrco1 8503_Pyrco1 7854_Pyrco1 13051_Pyrco1 9626_Pyrco1 7852_Pyrco1 3556_Pyrco1 7853_Pyrco1
Cluster7252	1200_Ascsa1 112726_Rhyru1 28443_Oidma1 5069_Tubme1 106490_Trire2 9899_Neucr2 3955_Pyrco1 11828_Fusox1 17618_Fusox1 16221_Fusox1 16017_Fusox1 4798_Pyrco1 1306_Pyrco1 1191_Pyrco1
Cluster7253	146907_Pench1 148497_Pench1 144961_Pench1 148493_Pench1 148480_Pench1 148477_Pench1 140797_Pench1 149736_Pench1 139877_Pench1 138068_Pench1 148264_Pench1 148265_Pench1 148243_Pench1 137723_Pench1	PF07727.9 RVT_2
Cluster7262	10832_Fusgr1 110711_Trire2 168817_Aurpu1 1993_Fusox1 5547_Fusgr1 2701_Fusgr1 7475_Fusgr1 10085_Fusgr1 3995_Fusox1 10510_Fusgr1 12685_Fusgr1 3377_Fusgr1 10282_Fusgr1 6367_Fusox1
Cluster7271	3108_Fusox1 104215_Trire2 978_Fusox1 13247_Fusox1 112656_Trire2 2518_Fusgr1 2503_Fusgr1 12112_Fusgr1 12494_Fusgr1 2521_Fusgr1 12091_Fusgr1 2520_Fusgr1 2551_Fusgr1 12114_Fusgr1	PF13391.1 HNH_2
Cluster7275	10304_Ascsa1 7284_Triru1 174714_Oidma1 3665_Triru1 140157_Pench1 1146964_Aspni7 787_Beaba1 402135_Aurpu1 5013_Cormi1 9240_Cormi1 334665_Aurpu1 112784_Maggr1 5542_Parbr1 365582_Aurpu1
Cluster7278	1835_Fusgr1 2738_Verda1 4068_Fusox1 117635_Oidma1 13808_Fusox1 120118_Oidma1 2727_Colgr1 1899_Cormi1 10522_Fusgr1 9428_Neucr2 121029_Maggr1 139473_Oidma1 6680_Fusox1 2171_Fusox1
Cluster7283	143174_Pench1 136758_Pench1 137025_Pench1 149846_Pench1 149910_Pench1 150022_Pench1 144819_Pench1 143224_Pench1 149907_Pench1 137049_Pench1 149869_Pench1 150105_Pench1 150241_Pench1 150043_Pench1
Cluster7284	137394_Pench1 3501_Cormi1 8987_Beaba1 3478_Cormi1 1985_Cormi1 6595_Metan1 148127_Pench1 111937_Trire2 16252_Botci1 1885_Cormi1 10276_Beaba1 1528_Marbr1 145175_Pench1 147504_Pench1	PF00023.25 Ank
Cluster7286	140256_Pench1 114751_Hyspu1 115971_Rhyru1 1316_Pyrtt1 12338_Lepmu1 102035_Cocsa1 2952_Fusgr1 36626_Oidma1 15226_Botci1 6992_Cormi1 124727_Oidma1 3689_Fusox1 3450_Fusgr1 3690_Fusox1
Cluster7288	129101_Bauco1 62200_Sepmu1 190461_Clafu1 1470_Pyrtt1 730_Stano2 8241_Triru1 139541_Pench1 1446_Beaba1 5374_Cormi1 743_Metan1 4024_Verda1 64757_Trire2 119511_Hyspu1 983_Fusox1	PF13298.1 LigD_N
Cluster7292	3544_Fusox1 9864_Fusox1 6164_Verda1 9177_Fusox1 12236_Fusox1 12173_Fusox1 9969_Colgr1 112221_Maggr1 9203_Beaba1 3117_Fusgr1 8679_Fusox1 10558_Metan1 10058_Metan1 9213_Beaba1	PF12511.3 DUF3716
Cluster7294	5432_Beaba1 102904_Trire2 15842_Fusox1 6606_Fusgr1 8070_Fusgr1 109_Metan1 121383_Maggr1 111376_Maggr1 6201_Fusgr1 1907_Metan1 104294_Trire2 1178_Metan1 9934_Metan1 1920_Fusox1	PF12224.3 Amidoligase_2
Cluster7295	1824_Pyrtt1 1825_Pyrtt1 32526_Cocsa1 42094_Cocsa1 40996_Cocsa1 70818_Cocsa1 278514_Cocsa1 41922_Cocsa1 353127_Cocsa1 158245_Cocsa1 165566_Cocsa1 165849_Cocsa1 158248_Cocsa1 165933_Cocsa1
Cluster7296	11051_Pyrtt1 104496_Cocsa1 346112_Cocsa1 77604_Cocsa1 91358_Cocsa1 104672_Cocsa1 98587_Cocsa1 76767_Cocsa1 104759_Cocsa1 98517_Cocsa1 98550_Cocsa1 104811_Cocsa1 75904_Cocsa1 104735_Cocsa1
Cluster7299	217541_Cocsa1 602_Pyrtt1 5024_Stano2 107_Lepmu1 121414_Hyspu1 121376_Hyspu1 111304_Hyspu1 121413_Hyspu1 112669_Hyspu1 113836_Rhyru1 131965_Sepmu1 5840_Pyrtt1 115649_Rhyru1 119312_Rhyru1
Cluster7300	149986_Pench1 150282_Pench1 142369_Pench1 150002_Pench1 150232_Pench1 149810_Pench1 143148_Pench1 142384_Pench1 150135_Pench1 142455_Pench1 150143_Pench1 150141_Pench1 143207_Pench1 150269_Pench1
Cluster7309	76_Altbr1 8103_Metan1 1162650_Aspni7 4943_Cormi1 2701_Beaba1 186100_Clafu1 149_Metan1 2785_Neucr2 1145225_Aspni7 138611_Pench1 140724_Pench1 138818_Pench1 6159_Parbr1	PF06355.8 Aegerolysin
Cluster7319	42258_Aspni7 62244_Trire2 1182438_Aspni7 4888_Metan1 8189_Cormi1 10567_Fusgr1 627_Beaba1 10502_Fusgr1 2149_Fusox1 136777_Pench1 2151_Fusox1 2150_Fusox1 27944_Bauco1	PF00172.13 Zn_clus PF04082.13 Fungal_trans
Cluster7320	652_Cormi1 1975_Fusgr1 2560_Cormi1 4183_Beaba1 1540_Fusox1 8845_Fusox1 2559_Cormi1 3234_Parbr1 10182_Colgr1 109554_Rhyru1 4275_Marbr1 181776_Oidma1 149547_Oidma1	PF00172.13 Zn_clus PF04082.13 Fungal_trans
Cluster7321	1154737_Aspni7 141252_Pench1 10074_Fusox1 356737_Aurpu1 105980_Trire2 142621_Pench1 8991_Beaba1 181735_Aspni7 193458_Clafu1 193448_Clafu1 166898_Sepmu1 105979_Trire2 9495_Fusox1	PF00172.13 Zn_clus PF04082.13 Fungal_trans PF00583.19 Acetyltransf_1
Cluster7327	106049_Trire2 58618_Oidma1 3835_Metan1 116984_Maggr1 9586_Fusgr1 10819_Fusox1 6222_Colgr1 2462_Colgr1 8337_Colgr1 1149_Fusgr1 2020_Fusox1 2036_Fusox1 48080_Oidma1	PF13086.1 AAA_11 PF13087.1 AAA_12 PF00098.18 zf-CCHC
Cluster7331	5602_Cormi1 844_Beaba1 6910_Fusox1 11554_Colgr1 8540_Fusgr1 3257_Metan1 123881_Trire2 7819_Neucr2 138059_Pench1 120301_Maggr1 12164_Fusox1 12229_Fusox1 4754_Verda1	PF00172.13 Zn_clus PF04082.13 Fungal_trans
Cluster7347	6356_Verda1 5101_Beaba1 59546_Trire2 892_Cormi1 3516_Verda1 2144_Colgr1 5153_Colgr1 10121_Fusox1 7303_Cormi1 3094_Colgr1 8490_Metan1 379_Colgr1 5422_Fusgr1	PF00172.13 Zn_clus PF11951.3 Fungal_trans_2
Cluster7350	6911_Pyrco1 1024_Fusgr1 3255_Colgr1 1179_Neucr2 1895_Verda1 826_Fusox1 711_Metan1 119401_Maggr1 5410_Cormi1 64421_Trire2 314_Beaba1 113898_Hyspu1 36510_Oidma1	PF00041.16 fn3
Cluster7363	117968_Maggr1 9414_Neucr2 197437_Clafu1 111994_Trire2 6209_Fusgr1 1902_Metan1 15852_Fusox1 4492_Colgr1 1713_Cormi1 163403_Oidma1 5033_Beaba1 888_Verda1 9036_Botci1	PF00350.18 Dynamin_N PF02212.13 GED PF01031.15 Dynamin_M
Cluster7378	7744_Ascsa1 10047_Botci1 102_Fusox1 75764_Trire2 1491_Fusgr1 166_Metan1 7227_Colgr1 156793_Oidma1 8056_Beaba1 1411_Neucr2 1111488_Aspni7 9730_Verda1 6967_Cormi1	PF14608.1 zf-CCCH_2 PF01593.19 Amino_oxidase
Cluster7379	4887_Lepmu1 115920_Rhyru1 5101_Pyrtt1 114307_Maggr1 6889_Verda1 9448_Stano2 4168_Altbr1 3734_Parbr1 1400_Colgr1 182944_Oidma1 120982_Maggr1 120983_Maggr1 20024_Oidma1	PF00891.13 Methyltransf_2
Cluster7382	116981_Maggr1 1225_Neucr2 1227_Neucr2 1226_Neucr2 6165_Colgr1 11056_Fusgr1 5567_Beaba1 4844_Cormi1 51562_Trire2 8439_Metan1 15664_Fusox1 6392_Verda1 10977_Botci1	PF04428.9 Choline_kin_N PF01633.15 Choline_kinase
Cluster7385	138133_Pench1 75923_Trire2 1813_Cormi1 6008_Metan1 5945_Beaba1 140814_Pench1 3032_Ascsa1 1160942_Aspni7 141078_Pench1 119588_Rhyru1 8359_Fusgr1 7588_Fusox1 7589_Fusox1	PF00172.13 Zn_clus PF11951.3 Fungal_trans_2
Cluster7398	1705_Cormi1 4270_Triru1 6226_Fusgr1 1896_Metan1 5026_Beaba1 15868_Fusox1 826_Verda1 4451_Colgr1 9405_Neucr2 82123_Trire2 4121_Tubme1 120785_Maggr1 521221_Bauco1	PF00628.24 PHD PF07500.9 TFIIS_M PF07744.8 SPOC
Cluster7411	1589_Ascsa1 117778_Maggr1 1220_Parbr1 153253_Oidma1 554_Verda1 10397_Metan1 4021_Colgr1 1118016_Aspni7 55279_Trire2 15710_Fusox1 11103_Fusgr1 8654_Botci1 1602_Triru1	PF12937.2 F-box-like PF00646.28 F-box
Cluster7425	146186_Pench1 1180791_Aspni7 7761_Metan1 8338_Metan1 116919_Maggr1 140297_Pench1 2012_Beaba1 13237_Fusgr1 7070_Cormi1 191_Beaba1 6642_Fusox1 1381_Beaba1 58_Cormi1	PF12505.3 DUF3712
Cluster7427	4886_Parbr1 5453_Parbr1 4269_Parbr1 122371_Hyspu1 140123_Pench1 111171_Rhyru1 9204_Stano2 1009_Lepmu1 7733_Triru1 24718_Cocsa1 369_Pyrtt1 8582_Altbr1 4417_Triru1	PF01757.17 Acyl_transf_3
Cluster7428	11498_Pyrtt1 117267_Rhyru1 116947_Hyspu1 151427_Sepmu1 12263_Lepmu1 8093_Altbr1 95638_Cocsa1 7022_Botci1 291415_Aurpu1 294005_Aurpu1 170104_Oidma1 1877_Botci1 8092_Altbr1	PF00722.16 Glyco_hydro_16 PF01757.17 Acyl_transf_3
Cluster7430	11068_Botci1 8372_Cormi1 2834_Metan1 14507_Fusox1 597_Colgr1 4426_Trire2 6114_Beaba1 11750_Fusgr1 121127_Maggr1 4903_Verda1 7089_Neucr2 114402_Maggr1 7054_Tubme1	PF00646.28 F-box
Cluster7440	2343_Fusgr1 13121_Fusox1 137587_Pench1 7799_Triru1 7320_Verda1 1912_Beaba1 80332_Trire2 1019508_Aspni7 4737_Metan1 10364_Neucr2 3702_Colgr1 898_Cormi1 113814_Maggr1	PF00153.22 Mito_carr
Cluster7446	1100_Neucr2 1101_Neucr2 116067_Maggr1 6550_Triru1 2164_Tubme1 4394_Metan1 1180_Beaba1 121074_Trire2 5134_Verda1 1206_Colgr1 7097_Fusox1 8207_Fusgr1 7015_Pyrco1	PF00046.24 Homeobox
Cluster7449	1120206_Aspni7 369118_Aurpu1 6618_Triru1 4574_Parbr1 191764_Clafu1 144948_Pench1 147246_Sepmu1 32108_Bauco1 8849_Pyrco1 6479_Tubme1 574398_Bauco1 187023_Clafu1 190509_Clafu1	PF04182.7 B-block_TFIIIC
Cluster7458	7741_Colgr1 9033_Metan1 1685_Neucr2 110774_Maggr1 3602_Verda1 5682_Fusgr1 2066_Cormi1 44278_Trire2 7841_Cormi1 6628_Beaba1 7922_Colgr1 15108_Fusox1 15109_Fusox1	PF03169.10 OPT
Cluster7459	5060_Altbr1 36947_Cocsa1 6529_Stano2 5141_Lepmu1 6004_Pyrtt1 185900_Clafu1 45291_Sepmu1 1141353_Aspni7 357515_Aurpu1 34647_Bauco1 117555_Hyspu1 343323_Aurpu1 184630_Clafu1
Cluster7460	118330_Oidma1 27219_Trire2 58380_Oidma1 10116_Altbr1 109518_Rhyru1 27259_Trire2 75015_Trire2 33959_Oidma1 72704_Trire2 59391_Trire2 131848_Oidma1 10133_Metan1 114839_Hyspu1	PF02065.13 Melibiase PF01055.21 Glyco_hydro_31
Cluster7463	8597_Fusox1 8934_Cormi1 6269_Fusox1 8437_Fusox1 6218_Fusox1 13557_Fusox1 108357_Trire2 4356_Fusox1 1820_Fusgr1 2706_Neucr2 7544_Beaba1 13624_Fusox1 612_Neucr2	PF00096.21 zf-C2H2 PF13894.1 zf-C2H2_4
Cluster7464	21040_Blugr1 1562_Verda1 868_Colgr1 7376_Cormi1 112872_Maggr1 4830_Neucr2 8125_Beaba1 3573_Metan1 54244_Trire2 6313_Fusgr1 154405_Sepmu1 6594_Pyrco1 2690_Fusox1	PF12894.2 Apc4_WD40 PF12896.2 Apc4
Cluster7495	233_Tubme1 10352_Pyrco1 6460_Beaba1 7793_Neucr2 7745_Cormi1 120819_Maggr1 74381_Trire2 9415_Metan1 2356_Colgr1 4372_Verda1 8473_Fusgr1 6980_Fusox1 1477_Parbr1
Cluster7496	8312_Altbr1 10423_Fusox1 117102_Rhyru1 4638_Lepmu1 8326_Pyrtt1 13156_Fusgr1 350157_Aurpu1 58332_Oidma1 9651_Verda1 5646_Botci1 110108_Rhyru1 8518_Marbr1 253141_Aurpu1
Cluster7499	109067_Oidma1 1826_Colgr1 115708_Maggr1 8400_Verda1 1312_Neucr2 4184_Metan1 33635_Bauco1 146919_Oidma1 184920_Clafu1 528_Fusox1 147571_Sepmu1 633_Fusgr1 53731_Trire2	PF00150.13 Cellulase
Cluster7500	1971_Colgr1 11340_Fusox1 10193_Verda1 6539_Cormi1 7767_Beaba1 117072_Maggr1 8720_Metan1 121196_Trire2 541_Neucr2 117073_Maggr1 9246_Fusgr1 1972_Colgr1 540_Neucr2
Cluster7505	16053_Botci1 16227_Fusox1 17626_Fusox1 16008_Fusox1 11837_Fusox1 10596_Fusgr1 1154139_Aspni7 144175_Pench1 381832_Aurpu1 341958_Aurpu1 9780_Ascsa1 113251_Maggr1 171566_Aurpu1	PF00069.20 Pkinase PF12796.2 Ank_2
Cluster7509	4375_Colgr1 119888_Maggr1 677_Fusgr1 486_Fusox1 102444_Trire2 4150_Metan1 7344_Verda1 22368_Blugr1 661_Neucr2 7061_Cormi1 4009_Tubme1 2577_Pyrco1 1975_Beaba1	PF04677.10 CwfJ_C_1 PF04676.9 CwfJ_C_2
Cluster7514	10194_Altbr1 42134_Cocsa1 42127_Cocsa1 42099_Cocsa1 36698_Cocsa1 42133_Cocsa1 70160_Cocsa1 71177_Cocsa1 32865_Cocsa1 41003_Cocsa1 92281_Cocsa1 10332_Pyrtt1 31817_Cocsa1
Cluster7522	150257_Pench1 150132_Pench1 149932_Pench1 150247_Pench1 149841_Pench1 150194_Pench1 149840_Pench1 149933_Pench1 150193_Pench1 142298_Pench1 150294_Pench1 142460_Pench1 150256_Pench1	PF12796.2 Ank_2
Cluster7526	7760_Beaba1 1180711_Aspni7 374460_Aurpu1 5212_Fusgr1 5494_Fusox1 6532_Cormi1 10386_Metan1 1032_Triru1 139968_Pench1 3708_Verda1 2554_Parbr1 34148_Oidma1 1031_Triru1	PF14342.1 DUF4396
Cluster7533	3854_Ascsa1 6959_Ascsa1 6542_Ascsa1 9919_Pyrco1 8223_Triru1 12661_Pyrco1 3137_Pyrco1 141240_Pench1 2585_Triru1 5004_Triru1 6670_Parbr1 138677_Pench1 10729_Pyrco1	PF13391.1 HNH_2
Cluster7534	6720_Colgr1 459_Beaba1 35768_Trire2 473_Verda1 4279_Cormi1 11345_Fusgr1 1484_Fusox1 1188956_Aspni7 5825_Neucr2 119643_Maggr1 146995_Pench1 2977_Tubme1 5047_Metan1
Cluster7539	5174_Metan1 1173_Fusox1 4086_Verda1 3205_Colgr1 6070_Fusox1 8582_Fusox1 5289_Verda1 118607_Maggr1 356_Fusgr1 1753_Neucr2 5246_Beaba1 122666_Trire2 7544_Verda1	PF10471.4 APC_CDC26
Cluster7540	9813_Beaba1 1033_Beaba1 5415_Cormi1 6940_Beaba1 9089_Beaba1 3068_Beaba1 7411_Beaba1 912_Metan1 10086_Metan1 3192_Metan1 8223_Cormi1 10143_Metan1 10371_Metan1	PF01375.12 Enterotoxin_a
Cluster7546	141280_Pench1 139446_Pench1 2399_Triru1 5267_Triru1 4566_Triru1 129_Triru1 5067_Triru1 139207_Pench1 139926_Pench1 7204_Triru1 138647_Pench1 6423_Triru1 147965_Pench1
Cluster7547	349088_Aurpu1 3034_Aurpu1 6668_Aurpu1 279907_Aurpu1 272385_Aurpu1 347635_Aurpu1 116860_Aurpu1 407564_Aurpu1 253705_Aurpu1 379246_Aurpu1 279756_Aurpu1 323451_Aurpu1 65361_Aurpu1
Cluster7548	141849_Pench1 1134837_Aspni7 17046_Oidma1 144743_Pench1 144956_Oidma1 137908_Pench1 180059_Oidma1 145564_Pench1 99569_Oidma1 42190_Aspni7 140249_Pench1 140024_Pench1 140040_Pench1
Cluster7550	1180747_Aspni7 1300_Neucr2 1763_Colgr1 56259_Trire2 205017_Oidma1 3994_Metan1 8416_Verda1 141_Beaba1 113289_Maggr1 6298_Cormi1 1246_Fusgr1 325_Fusox1 1735_Pyrco1	PF13632.1 Glyco_trans_2_3
Cluster7551	145284_Pench1 145015_Pench1 140678_Pench1 140006_Pench1 147974_Pench1 141374_Pench1 148650_Pench1 141416_Pench1 147842_Pench1 142848_Pench1 141366_Pench1 142793_Pench1 142210_Pench1
Cluster7552	1181711_Aspni7 42969_Aspni7 519_Parbr1 142580_Pench1 6313_Cormi1 148737_Sepmu1 2187_Beaba1 106257_Sepmu1 8505_Triru1 7598_Cormi1 140562_Pench1 944_Verda1 3706_Metan1
Cluster7557	1096960_Aspni7 7505_Marbr1 116088_Hyspu1 8127_Metan1 114464_Hyspu1 123377_Hyspu1 119314_Rhyru1 118408_Hyspu1 111352_Rhyru1 117444_Rhyru1 7373_Lepmu1 115440_Rhyru1 5501_Pyrco1
Cluster7563	192968_Clafu1 192945_Clafu1 192948_Clafu1 192949_Clafu1 192969_Clafu1 192946_Clafu1 192970_Clafu1 188349_Clafu1 120037_Sepmu1 192944_Clafu1 183693_Clafu1 192947_Clafu1 2816_Verda1	PF12796.2 Ank_2
Cluster7567	5085_Beaba1 1573_Cormi1 1851_Fusgr1 6085_Fusox1 8567_Fusox1 63011_Trire2 10292_Metan1 4332_Fusox1 4151_Colgr1 3153_Verda1 115941_Maggr1 6167_Fusox1 8487_Fusox1
Cluster7568	10496_Fusgr1 8861_Fusox1 13036_Fusgr1 9726_Fusox1 13362_Fusox1 10052_Fusgr1 8716_Fusgr1 4850_Verda1 7876_Fusox1 10046_Fusgr1 3637_Verda1 10050_Fusgr1 113648_Maggr1
Cluster7571	23238_Blugr1 19274_Blugr1 19260_Blugr1 19263_Blugr1 19268_Blugr1 19261_Blugr1 19262_Blugr1 19265_Blugr1 19271_Blugr1 19272_Blugr1 19273_Blugr1 19259_Blugr1 19258_Blugr1
Cluster7574	3108_Pyrco1 1726_Pyrco1 4987_Pyrco1 12915_Pyrco1 8793_Pyrco1 5719_Pyrco1 8939_Pyrco1 8938_Pyrco1 8945_Pyrco1 3805_Pyrco1 12134_Pyrco1 8946_Pyrco1 4983_Pyrco1	PF01607.19 CBM_14
Cluster7575	8971_Colgr1 6786_Fusgr1 119780_Maggr1 8049_Verda1 111803_Trire2 11961_Fusgr1 8220_Metan1 6448_Neucr2 14328_Fusox1 6229_Verda1 769_Verda1 6645_Metan1 6067_Verda1
Cluster7579	51_Verda1 14792_Fusox1 9085_Neucr2 26746_Trire2 9084_Neucr2 550_Colgr1 11450_Fusgr1 8260_Metan1 8426_Cormi1 115221_Maggr1 6164_Beaba1 113647_Hyspu1	PF13923.1 zf-C3HC4_2 PF13639.1 zf-RING_2
Cluster7580	42320_Aspni7 5159_Botci1 1005100_Aspni7 138086_Pench1 4713_Cormi1 58948_Oidma1 5180_Beaba1 1181742_Aspni7 10133_Colgr1 112192_Rhyru1 112166_Maggr1 331885_Aurpu1
Cluster7588	5197_Beaba1 120938_Maggr1 6130_Neucr2 6128_Neucr2 6129_Neucr2 7963_Metan1 6665_Colgr1 11117_Fusgr1 55759_Trire2 15725_Fusox1 409_Verda1 4178_Cormi1	PF00172.13 Zn_clus PF04082.13 Fungal_trans
Cluster7599	116403_Hyspu1 245099_Cocsa1 11256_Lepmu1 113803_Rhyru1 75098_Sepmu1 5272_Stano2 1440_Pyrtt1 86239_Oidma1 7958_Pyrco1 14620_Botci1 4042_Altbr1 1168243_Aspni7	PF00150.13 Cellulase
Cluster7601	10673_Pyrtt1 128560_Cocsa1 2713_Lepmu1 5677_Pyrtt1 9290_Fusox1 11775_Fusox1 16383_Fusox1 11623_Fusox1 10874_Colgr1 5213_Altbr1 4245_Fusgr1 9588_Ascsa1	PF00067.17 p450
Cluster7602	12251_Botci1 24880_Blugr1 9960_Colgr1 116592_Maggr1 3846_Beaba1 8030_Cormi1 120897_Trire2 2443_Metan1 3545_Fusox1 3796_Neucr2 4648_Tubme1 3116_Fusgr1	PF12738.2 PTCB-BRCT PF00533.21 BRCT
Cluster7611	22754_Blugr1 20033_Blugr1 25556_Blugr1 20517_Blugr1 22035_Blugr1 25606_Blugr1 20045_Blugr1 19148_Blugr1 25166_Blugr1 25235_Blugr1 19257_Blugr1 20054_Blugr1	PF00069.20 Pkinase
Cluster7629	433_Tubme1 3714_Pyrco1 2070_Metan1 4054_Cormi1 9370_Neucr2 115640_Maggr1 6233_Beaba1 29108_Trire2 15355_Fusox1 7412_Colgr1 10780_Fusgr1 7114_Verda1	PF01743.15 PolyA_pol PF05195.11 AMP_N PF00557.19 Peptidase_M24
Cluster7634	112772_Maggr1 630_Beaba1 106063_Oidma1 4891_Metan1 78462_Trire2 2929_Fusox1 1089034_Aspni7 4445_Fusgr1 1160502_Aspni7 145589_Pench1 9029_Colgr1 8192_Cormi1	PF02515.12 CoA_transf_3
Cluster7640	9986_Fusgr1 5456_Fusox1 5714_Fusgr1 15149_Fusox1 112618_Maggr1 2987_Fusgr1 11437_Colgr1 66888_Trire2 3435_Colgr1 119299_Oidma1 1163916_Aspni7 8029_Botci1	PF11051.3 Mannosyl_trans3
Cluster7641	2379_Colgr1 7992_Neucr2 1525_Metan1 6692_Beaba1 7192_Fusox1 116299_Maggr1 3215_Cormi1 7_Tubme1 1417_Pyrco1 4349_Verda1 8101_Fusgr1 3501_Trire2	PF13679.1 Methyltransf_32
Cluster7647	4721_Beaba1 577_Cormi1 144291_Pench1 10251_Metan1 1087998_Aspni7 3556_Stano2 2296_Stano2 5533_Parbr1 141218_Pench1 12488_Fusgr1 772_Cormi1 4893_Beaba1	PF00069.20 Pkinase
Cluster7660	11170_Pyrtt1 11976_Stano2 156557_Cocsa1 114375_Hyspu1 120043_Rhyru1 370481_Aurpu1 118408_Maggr1 64017_Sepmu1 5518_Lepmu1 184908_Clafu1 121243_Bauco1 191937_Clafu1
Cluster7669	5755_Marbr1 1724_Cormi1 118529_Sepmu1 1923_Metan1 10070_Fusgr1 5044_Beaba1 69870_Trire2 169033_Cocsa1 110609_Maggr1 6222_Verda1 197302_Clafu1 13269_Fusox1	PF01494.14 FAD_binding_3
Cluster7676	14531_Fusox1 4936_Verda1 4527_Triru1 115531_Maggr1 2986_Metan1 11724_Fusgr1 553_Colgr1 7847_Neucr2 4714_Beaba1 1996_Cormi1 74534_Trire2 4975_Tubme1	PF12709.2 Kinetocho_Slk19
Cluster7677	4017_Colgr1 10400_Metan1 11107_Fusgr1 119662_Maggr1 15714_Fusox1 1691_Beaba1 558_Verda1 4164_Cormi1 74989_Trire2 6131_Neucr2 6343_Botci1 3605_Ascsa1	PF00628.24 PHD PF00856.23 SET
Cluster7701	1228_Colgr1 41_Fusox1 1558_Fusgr1 8448_Verda1 1228_Fusox1 116691_Maggr1 15965_Fusox1 16265_Fusox1 17666_Fusox1 11876_Fusox1 257_Fusgr1 5456_Neucr2
Cluster7703	8201_Neucr2 8120_Colgr1 120826_Maggr1 7128_Cormi1 6927_Fusgr1 60425_Trire2 2026_Beaba1 16763_Fusox1 5736_Verda1 6232_Metan1 7129_Cormi1 10417_Neucr2	PF00924.13 MS_channel
Cluster7712	120519_Maggr1 6452_Colgr1 22835_Blugr1 1650_Fusgr1 1830_Metan1 108263_Trire2 9188_Verda1 8863_Cormi1 4521_Fusox1 7518_Beaba1 3350_Neucr2 148314_Pench1	PF00400.27 WD40
Cluster7713	3630_Verda1 9292_Metan1 2526_Fusgr1 140889_Oidma1 104301_Trire2 104302_Trire2 356434_Aurpu1 189197_Clafu1 4514_Fusgr1 15163_Fusox1 6973_Neucr2 145704_Pench1
Cluster7720	25141_Oidma1 6766_Triru1 10927_Fusox1 2872_Beaba1 4497_Cormi1 9565_Beaba1 81623_Trire2 9797_Fusgr1 2259_Metan1 2433_Fusox1 6587_Fusgr1 2784_Colgr1	PF13894.1 zf-C2H2_4
Cluster7728	115485_Hyspu1 4896_Ascsa1 33572_Bauco1 268748_Aurpu1 131529_Sepmu1 1206_Fusox1 316_Fusgr1 344470_Aurpu1 192626_Clafu1 78976_Oidma1 6564_Colgr1 114523_Maggr1
Cluster7729	4204_Pyrco1 2682_Pyrco1 3694_Pyrco1 4906_Pyrco1 10183_Pyrco1 12877_Pyrco1 12325_Pyrco1 1453_Pyrco1 12878_Pyrco1 4615_Pyrco1 12218_Pyrco1 12301_Pyrco1	PF13532.1 2OG-FeII_Oxy_2
Cluster7733	190635_Clafu1 122885_Hyspu1 5977_Colgr1 120137_Hyspu1 121234_Maggr1 8620_Verda1 5425_Neucr2 317733_Bauco1 120850_Hyspu1 7713_Colgr1 113305_Maggr1 113362_Rhyru1
Cluster7738	11782_Fusox1 16390_Fusox1 11616_Fusox1 879_Metan1 10171_Metan1 9296_Fusox1 141295_Pench1 358_Metan1 9287_Fusox1 11628_Fusox1 16378_Fusox1 11770_Fusox1	PF02770.14 Acyl-CoA_dh_M
Cluster7740	466_Colgr1 3130_Fusgr1 3926_Neucr2 3533_Fusox1 3641_Beaba1 118246_Maggr1 46446_Trire2 2453_Metan1 6122_Verda1 13319_Fusgr1 9392_Fusox1 13201_Fusox1	PF02752.17 Arrestin_C
Cluster7747	73504_Trire2 120376_Maggr1 6583_Triru1 5585_Cormi1 823_Beaba1 7665_Neucr2 7306_Metan1 11817_Colgr1 7051_Fusox1 4609_Parbr1 8258_Fusgr1 4674_Verda1	PF02765.12 POT1
Cluster7754	193453_Oidma1 2525_Colgr1 12795_Botci1 3394_Neucr2 780_Fusox1 103949_Trire2 3131_Beaba1 1694_Metan1 4781_Cormi1 970_Fusgr1 2417_Verda1 112302_Maggr1	PF08598.6 Sds3
Cluster7755	7413_Colgr1 6234_Beaba1 2069_Metan1 4053_Cormi1 15356_Fusox1 65671_Trire2 10781_Fusgr1 9369_Neucr2 115639_Maggr1 7113_Verda1 23311_Blugr1 11523_Pyrco1	PF08630.5 Dfp1_Him1_M PF07535.7 zf-DBF PF12738.2 PTCB-BRCT
Cluster7757	4870_Altbr1 1162948_Aspni7 69755_Trire2 116615_Rhyru1 141941_Pench1 11374_Fusgr1 1454_Fusox1 8223_Beaba1 187347_Clafu1 354522_Aurpu1 10362_Verda1 141980_Aurpu1	PF06089.7 Asparaginase_II
Cluster7764	9455_Fusgr1 116512_Maggr1 2821_Colgr1 2168_Metan1 10686_Fusox1 5212_Marbr1 1107_Verda1 138065_Pench1 4132_Triru1 179443_Aspni7 3453_Parbr1 411_Tubme1
Cluster7774	10167_Fusgr1 10491_Fusox1 11888_Colgr1 60981_Trire2 5218_Verda1 2385_Metan1 4891_Cormi1 181249_Oidma1 117673_Maggr1 8862_Neucr2 2948_Neucr2 111360_Maggr1
Cluster7775	141619_Pench1 1131775_Aspni7 1643_Parbr1 6431_Metan1 5925_Neucr2 4073_Colgr1 638_Verda1 117734_Maggr1 1915_Fusox1 20489_Blugr1 55073_Trire2 5829_Fusgr1	PF03907.8 Spo7
Cluster7783	5861_Altbr1 4314_Pyrtt1 255770_Cocsa1 4274_Lepmu1 5046_Stano2 114771_Hyspu1 4537_Marbr1 347367_Aurpu1 152996_Sepmu1 188154_Clafu1 12484_Botci1 33617_Bauco1
Cluster7785	23462_Trire2 1102_Metan1 6849_Beaba1 11050_Colgr1 2948_Cormi1 371_Verda1 6656_Neucr2 6657_Neucr2 117881_Maggr1 2236_Fusgr1 12921_Fusox1 12922_Fusox1	PF10433.4 MMS1_N PF03178.10 CPSF_A
Cluster7786	5914_Altbr1 1133_Pyrtt1 342752_Cocsa1 2336_Lepmu1 121809_Hyspu1 117776_Rhyru1 192322_Clafu1 70691_Bauco1 11789_Stano2 275710_Aurpu1 37926_Sepmu1 2407_Botci1	PF03935.10 SKN1
Cluster7787	781_Triru1 54667_Trire2 60364_Oidma1 6475_Beaba1 60358_Oidma1 7812_Beaba1 3123_Triru1 5161_Triru1 7911_Cormi1 106646_Trire2 4958_Metan1 10929_Fusgr1	PF00501.23 AMP-binding PF13193.1 AMP-binding_C
Cluster7792	118201_Maggr1 4072_Verda1 1727_Ascsa1 3927_Neucr2 1948_Neucr2 9459_Neucr2 9812_Neucr2 116644_Maggr1 107775_Trire2 3190_Colgr1 1761_Fusgr1 1762_Fusgr1	PF00069.20 Pkinase PF07714.12 Pkinase_Tyr
Cluster7794	6746_Metan1 1131430_Aspni7 9470_Cormi1 1124063_Aspni7 9305_Cormi1 3248_Metan1 10470_Metan1 8419_Beaba1 8703_Beaba1 46808_Oidma1 8281_Metan1 7124_Parbr1
Cluster7801	123033_Hyspu1 2451_Verda1 112758_Rhyru1 7722_Fusgr1 43115_Trire2 1227_Beaba1 7649_Fusox1 1537_Cormi1 7078_Metan1 4470_Neucr2 111557_Maggr1 26060_Oidma1
Cluster7805	145478_Pench1 8679_Triru1 140689_Pench1 142594_Pench1 55714_Oidma1 174008_Oidma1 26053_Oidma1 21920_Oidma1 30963_Oidma1 47318_Oidma1 58143_Oidma1 17300_Oidma1	PF05685.7 Uma2
Cluster7807	2389_Colgr1 4335_Verda1 749_Beaba1 1369_Cormi1 21345_Trire2 9450_Metan1 120308_Maggr1 7007_Fusox1 7323_Neucr2 9477_Pyrtt1 8316_Fusgr1 10338_Altbr1
Cluster7816	7545_Altbr1 4269_Pyrtt1 232788_Cocsa1 1150_Stano2 10215_Lepmu1 121270_Hyspu1 201390_Bauco1 342713_Aurpu1 114847_Rhyru1 112875_Sepmu1 183887_Clafu1 7990_Pyrco1	PF14249.1 Tocopherol_cycl
Cluster7825	7699_Neucr2 2266_Colgr1 6846_Fusgr1 6167_Metan1 7700_Neucr2 7880_Cormi1 60426_Trire2 113902_Maggr1 21409_Blugr1 16692_Fusox1 7830_Beaba1 7012_Verda1	PF06248.8 Zw10
Cluster7827	11500_Pyrtt1 116949_Hyspu1 8095_Altbr1 173475_Cocsa1 12261_Lepmu1 117265_Rhyru1 132234_Oidma1 316014_Aurpu1 256362_Aurpu1 151428_Sepmu1 7025_Botci1 1879_Botci1	PF04235.7 DUF418
Cluster7832	137237_Pench1 113051_Maggr1 1125005_Aspni7 5476_Colgr1 109973_Trire2 4757_Metan1 2355_Fusgr1 8351_Beaba1 9867_Verda1 5832_Cormi1 7124_Neucr2 13135_Fusox1
Cluster7835	804_Fusox1 116_Neucr2 998_Fusgr1 5388_Cormi1 116102_Maggr1 3364_Colgr1 122689_Trire2 729_Metan1 1883_Verda1 6873_Tubme1 336_Beaba1 6757_Pyrco1	PF00400.27 WD40
Cluster7839	9100_Altbr1 9303_Pyrtt1 197534_Cocsa1 10787_Stano2 71988_Sepmu1 329617_Aurpu1 5165_Lepmu1 1359_Pyrtt1 9007_Pyrtt1 9006_Pyrtt1 1360_Pyrtt1 1152690_Aspni7	PF00756.15 Esterase
Cluster7843	3891_Trire2 190300_Oidma1 4334_Neucr2 22671_Blugr1 9605_Colgr1 7058_Metan1 2808_Cormi1 6019_Verda1 903_Beaba1 7698_Fusgr1 119066_Maggr1 7671_Fusox1	PF08167.7 RIX1
Cluster7849	25464_Blugr1 121377_Maggr1 15765_Fusox1 11156_Fusgr1 4199_Cormi1 103850_Trire2 5220_Beaba1 4096_Colgr1 6429_Neucr2 610_Verda1 5105_Metan1 2983_Botci1	PF13692.1 Glyco_trans_1_4
Cluster7862	1592_Ascsa1 1471_Beaba1 6491_Metan1 5338_Cormi1 103576_Trire2 5337_Cormi1 1812_Fusox1 1470_Beaba1 5930_Fusgr1 11199_Colgr1 4220_Fusox1 645_Verda1
Cluster7863	206159_Oidma1 2915_Verda1 5060_Fusgr1 5499_Fusox1 3636_Beaba1 9127_Fusgr1 572_Verda1 12543_Fusox1 135_Fusgr1 2822_Fusox1 12232_Fusgr1 4516_Fusgr1	PF13839.1 PC-Esterase PF07779.7 Cas1_AcylT
Cluster7882	1141181_Aspni7 150008_Pench1 141406_Pench1 1146994_Aspni7 138045_Pench1 6077_Colgr1 9128_Botci1 6010_Neucr2 3870_Neucr2 111586_Maggr1 111587_Maggr1 13_Triru1	PF10342.4 GPI-anchored
Cluster7883	1130700_Aspni7 139402_Pench1 3872_Parbr1 7021_Triru1 121073_Hyspu1 111238_Rhyru1 361914_Aurpu1 126900_Sepmu1 151186_Bauco1 189032_Clafu1 921_Tubme1 10034_Pyrco1	PF11595.3 DUF3245
Cluster7886	192496_Clafu1 192508_Clafu1 193414_Clafu1 186316_Clafu1 185147_Clafu1 186269_Clafu1 185146_Clafu1 185145_Clafu1 195394_Clafu1 192497_Clafu1 110034_Sepmu1 11287_Pyrco1
Cluster7888	195817_Aspni7 1092332_Aspni7 127553_Bauco1 145511_Sepmu1 104440_Cocsa1 104437_Cocsa1 139563_Oidma1 61995_Trire2 5333_Botci1 5328_Botci1 5331_Botci1 1092355_Aspni7
Cluster7890	1160475_Aspni7 138978_Pench1 494_Triru1 120752_Rhyru1 142934_Oidma1 3186_Metan1 7205_Fusox1 11425_Fusox1 10023_Fusox1 8086_Fusgr1 7533_Neucr2 116256_Rhyru1	PF05139.9 Erythro_esteras
Cluster7891	1155605_Aspni7 149864_Pench1 150040_Pench1 149914_Pench1 150112_Pench1 137055_Pench1 140572_Pench1 142451_Pench1 138781_Pench1 143165_Pench1 144841_Pench1 110708_Maggr1	PF00069.20 Pkinase
Cluster7892	401489_Aurpu1 184044_Clafu1 140329_Sepmu1 190656_Clafu1 148656_Pench1 1846_Botci1 143549_Pench1 142145_Pench1 354716_Aurpu1 7334_Parbr1 8928_Cormi1 7107_Parbr1	PF04402.9 SIMPL
Cluster7893	6122_Aurpu1 193508_Clafu1 192883_Clafu1 191285_Clafu1 193507_Clafu1 185350_Clafu1 194343_Clafu1 194495_Clafu1 189089_Clafu1 49891_Sepmu1 150038_Sepmu1 187874_Clafu1
Cluster7894	149197_Sepmu1 191827_Clafu1 126015_Sepmu1 185051_Clafu1 8480_Beaba1 6783_Cormi1 4414_Metan1 196887_Clafu1 81774_Sepmu1 9708_Metan1 185483_Clafu1 1915_Verda1
Cluster7897	2754_Tubme1 1908_Beaba1 7230_Cormi1 116077_Maggr1 9678_Verda1 123199_Trire2 4182_Colgr1 7992_Pyrco1 7103_Colgr1 191734_Clafu1 111388_Sepmu1 6507_Fusgr1
Cluster7898	340460_Aurpu1 12212_Fusgr1 723_Botci1 4032_Neucr2 112146_Trire2 3116_Pyrco1 59065_Trire2 3467_Fusgr1 2117_Triru1 111827_Trire2 39290_Cocsa1 5579_Fusox1
Cluster7901	116674_Maggr1 4149_Beaba1 2607_Cormi1 5837_Metan1 7238_Fusox1 939_Metan1 8053_Fusgr1 8583_Fusox1 6069_Fusox1 1696_Verda1 820_Colgr1 4241_Neucr2
Cluster7905	5069_Beaba1 5254_Cormi1 9407_Fusgr1 9074_Fusgr1 5133_Metan1 12799_Fusox1 5155_Metan1 3098_Fusox1 4554_Verda1 1538_Triru1 7650_Beaba1 4864_Fusox1
Cluster7906	5859_Beaba1 2895_Cormi1 1956_Metan1 12557_Fusox1 8638_Verda1 10940_Colgr1 123680_Trire2 5899_Colgr1 6415_Neucr2 2572_Fusgr1 114908_Maggr1 10211_Fusgr1	PF01102.13 Glycophorin_A
Cluster7908	5540_Fusox1 15955_Fusox1 11886_Fusox1 17676_Fusox1 16276_Fusox1 9935_Fusox1 9106_Fusox1 8707_Fusox1 9288_Metan1 13308_Fusgr1 3258_Fusox1 5040_Fusgr1
Cluster7912	31814_Cocsa1 38393_Cocsa1 34018_Cocsa1 38216_Cocsa1 36496_Cocsa1 35614_Cocsa1 31810_Cocsa1 42085_Cocsa1 36573_Cocsa1 42114_Cocsa1 42087_Cocsa1 34663_Cocsa1
Cluster7913	6755_Fusox1 13208_Fusgr1 6080_Fusox1 8572_Fusox1 9389_Fusox1 11522_Fusox1 11487_Fusox1 17277_Fusox1 9940_Fusox1 9101_Fusox1 17369_Fusox1 13209_Fusgr1
Cluster7914	67_Fusgr1 8242_Fusox1 8915_Fusgr1 2992_Fusgr1 10143_Fusgr1 8944_Fusgr1 11229_Fusgr1 1593_Fusox1 8999_Fusgr1 12530_Fusgr1 5257_Fusgr1 12630_Fusgr1
Cluster7915	209_Pyrco1 11907_Pyrco1 11591_Pyrco1 5767_Pyrco1 11906_Pyrco1 11905_Pyrco1 7849_Pyrco1 11352_Pyrco1 5766_Pyrco1 10239_Pyrco1 11721_Pyrco1 12167_Pyrco1
Cluster7916	210_Pyrco1 10176_Pyrco1 3490_Pyrco1 11506_Pyrco1 10175_Pyrco1 4026_Pyrco1 655_Pyrco1 12086_Pyrco1 654_Pyrco1 8226_Pyrco1 6900_Pyrco1 2218_Pyrco1
Cluster7930	3307_Beaba1 10444_Fusgr1 2310_Fusox1 9742_Metan1 2223_Colgr1 148723_Oidma1 10324_Verda1 47317_Trire2 9564_Cormi1 121138_Trire2 9793_Verda1	PF00172.13 Zn_clus PF04082.13 Fungal_trans
Cluster7932	1173637_Aspni7 9005_Verda1 8054_Cormi1 3439_Verda1 142177_Pench1 6567_Colgr1 3555_Fusgr1 177413_Oidma1 8216_Fusox1 5435_Metan1 7083_Parbr1	PF00172.13 Zn_clus
Cluster7940	6031_Fusox1 1139294_Aspni7 10486_Metan1 4753_Fusgr1 14041_Botci1 3663_Cormi1 7935_Fusox1 14111_Fusox1 112685_Trire2 14110_Fusox1 60558_Oidma1
Cluster7941	8959_Beaba1 9057_Beaba1 10048_Beaba1 712_Beaba1 10355_Metan1 9531_Metan1 5540_Cormi1 139765_Pench1 10360_Beaba1 110614_Maggr1 4256_Beaba1	PF00172.13 Zn_clus
Cluster7951	13157_Fusox1 2379_Fusgr1 5402_Colgr1 9966_Verda1 2856_Cormi1 82591_Trire2 172_Ascsa1 5821_Beaba1 6792_Neucr2 113059_Maggr1 5019_Metan1	PF01408.17 GFO_IDH_MocA PF02894.12 GFO_IDH_MocA_C
Cluster7955	387_Altbr1 4625_Stano2 9577_Pyrtt1 3576_Altbr1 9335_Pyrtt1 10035_Pyrtt1 4634_Stano2 9333_Pyrtt1 3468_Lepmu1 389_Stano2 9338_Pyrtt1
Cluster7956	1563_Ascsa1 8535_Verda1 1371_Fusgr1 78895_Trire2 218_Fusox1 10377_Verda1 4448_Beaba1 6985_Cormi1 1348_Colgr1 3900_Metan1 3309_Fusgr1	PF00172.13 Zn_clus PF00248.16 Aldo_ket_red PF11951.3 Fungal_trans_2
Cluster7958	10633_Colgr1 1912_Marbr1 3848_Verda1 26598_Trire2 7127_Beaba1 10471_Neucr2 115323_Maggr1 3828_Cormi1 4679_Metan1 16836_Fusox1 7006_Fusgr1	PF01853.13 MOZ_SAS
Cluster7959	157_Stano2 6094_Colgr1 35561_Cocsa1 7893_Verda1 117316_Maggr1 6541_Colgr1 5165_Fusgr1 477_Pyrtt1 118282_Maggr1 510_Pyrtt1 8366_Pyrtt1
Cluster7961	148492_Pench1 146908_Pench1 148295_Pench1 140240_Pench1 140241_Pench1 149008_Pench1 143748_Pench1 143749_Pench1 149958_Pench1 146905_Pench1 148294_Pench1	PF00078.22 RVT_1 PF00665.21 rve PF08284.6 RVP_2
Cluster7962	148239_Pench1 141505_Pench1 148488_Pench1 138355_Pench1 146114_Pench1 138354_Pench1 148240_Pench1 148495_Pench1 146112_Pench1 148494_Pench1 146113_Pench1	PF00078.22 RVT_1
Cluster7963	2813_Altbr1 9934_Altbr1 528_Altbr1 10161_Pyrtt1 4156_Pyrtt1 1583_Pyrtt1 115890_Rhyru1 6009_Pyrtt1 1182_Pyrtt1 3233_Pyrtt1 10473_Altbr1	PF13650.1 Asp_protease_2
Cluster7966	185365_Clafu1 197178_Clafu1 189077_Clafu1 189096_Clafu1 190839_Clafu1 186642_Clafu1 191861_Clafu1 189078_Clafu1 189095_Clafu1 189705_Clafu1 191250_Clafu1
Cluster7968	1122571_Aspni7 10665_Colgr1 137356_Pench1 64434_Aurpu1 160412_Oidma1 3596_Verda1 9337_Beaba1 9000_Cormi1 6744_Fusox1 13204_Fusgr1 102411_Trire2	PF00172.13 Zn_clus
Cluster7969	7071_Beaba1 8304_Beaba1 7784_Beaba1 7931_Cormi1 8354_Cormi1 8461_Beaba1 4994_Cormi1 174_Cormi1 3449_Beaba1 6429_Beaba1 7070_Beaba1	PF00172.13 Zn_clus PF11951.3 Fungal_trans_2
Cluster7970	6778_Triru1 141237_Pench1 284502_Aurpu1 1188650_Aspni7 2527_Fusgr1 8568_Cormi1 12582_Fusox1 4824_Fusgr1 2885_Metan1 7579_Ascsa1 3061_Fusox1	PF00172.13 Zn_clus PF11951.3 Fungal_trans_2
Cluster7972	9608_Metan1 7490_Metan1 9820_Metan1 5632_Neucr2 8197_Colgr1 1292_Metan1 4640_Fusgr1 11958_Fusox1 5472_Fusox1 5258_Fusox1 138925_Pench1	PF00172.13 Zn_clus PF11951.3 Fungal_trans_2
Cluster7973	337040_Aurpu1 357629_Cocsa1 138_Pyrtt1 48992_Sepmu1 4229_Fusgr1 2021_Lepmu1 150601_Sepmu1 5194_Altbr1 147409_Sepmu1 6289_Stano2 14185_Fusox1	PF00172.13 Zn_clus PF11905.3 DUF3425
Cluster7975	638_Altbr1 155740_Cocsa1 9235_Pyrtt1 8851_Lepmu1 7031_Stano2 188346_Clafu1 316815_Aurpu1 312059_Bauco1 120539_Sepmu1 184224_Clafu1 114781_Rhyru1
Cluster7979	844_Altbr1 177223_Cocsa1 10618_Pyrtt1 1090_Lepmu1 4030_Fusox1 5508_Stano2 2682_Fusgr1 112202_Maggr1 5453_Fusox1 10117_Fusgr1 118139_Maggr1	PF00067.17 p450
Cluster7982	7008_Stano2 2019_Beaba1 7105_Cormi1 106353_Trire2 6228_Metan1 6922_Fusgr1 16759_Fusox1 8121_Colgr1 5519_Pyrtt1 14958_Fusox1 15905_Fusox1	PF05630.6 NPP1
Cluster7989	9629_Metan1 8186_Cormi1 147917_Oidma1 616_Beaba1 111586_Rhyru1 123223_Hyspu1 11127_Stano2 6288_Metan1 188545_Clafu1 161178_Oidma1 188544_Clafu1	PF01301.14 Glyco_hydro_35 PF13364.1 BetaGal_dom4_5
Cluster7991	7790_Beaba1 6802_Fusgr1 5677_Verda1 10152_Colgr1 116431_Maggr1 1442_Metan1 7657_Neucr2 7658_Neucr2 7927_Cormi1 77215_Trire2 16632_Fusox1	PF07958.6 DUF1688
Cluster7992	110955_Maggr1 16767_Fusox1 7189_Neucr2 6205_Metan1 8105_Colgr1 5755_Verda1 121359_Trire2 7077_Cormi1 6932_Fusgr1 2004_Beaba1 21141_Blugr1	PF00627.26 UBA PF13414.1 TPR_11
Cluster7993	10259_Colgr1 116138_Maggr1 44251_Trire2 9006_Beaba1 5988_Neucr2 8349_Cormi1 3312_Verda1 9862_Metan1 4034_Fusgr1 4849_Fusox1 8010_Botci1	PF00566.13 RabGAP-TBC
Cluster7995	119343_Maggr1 7191_Colgr1 9679_Verda1 105832_Trire2 6848_Cormi1 14095_Fusox1 2399_Beaba1 12336_Fusgr1 1245_Neucr2 1998_Metan1 53872_Oidma1	PF02222.17 ATP-grasp PF00731.15 AIRC
Cluster7998	10498_Colgr1 929_Verda1 188760_Clafu1 111786_Maggr1 61227_Trire2 7929_Cormi1 7787_Beaba1 12792_Fusox1 9070_Fusgr1 9618_Metan1 573912_Bauco1	PF02492.14 cobW PF07683.9 CobW_C
Cluster8000	15749_Botci1 17138_Fusox1 100156_Oidma1 1353_Neucr2 7296_Fusgr1 6697_Metan1 112969_Maggr1 3272_Beaba1 5641_Fusgr1 6891_Cormi1 8023_Fusox1
Cluster8002	1817_Triru1 146077_Pench1 144425_Pench1 146678_Pench1 2360_Triru1 1915_Triru1 8295_Triru1 137224_Pench1 146074_Pench1 146076_Pench1 5780_Triru1	PF08192.6 Peptidase_S64
Cluster8007	116144_Maggr1 102960_Trire2 4886_Fusox1 4072_Fusgr1 119806_Trire2 3305_Verda1 8706_Metan1 5984_Neucr2 123071_Hyspu1 6720_Metan1 1576_Verda1
Cluster8008	2703_Tubme1 4095_Pyrco1 5006_Verda1 1611_Colgr1 3072_Metan1 14398_Fusox1 67982_Trire2 11832_Fusgr1 8543_Beaba1 280_Cormi1 120977_Maggr1	PF00069.20 Pkinase
Cluster8011	108776_Trire2 12663_Fusgr1 6658_Ascsa1 70845_Trire2 9501_Neucr2 3717_Beaba1 9206_Metan1 183179_Oidma1 193608_Clafu1 9458_Cormi1 5994_Beaba1	PF12708.2 Pectate_lyase_3
Cluster8013	7309_Stano2 8710_Cormi1 9690_Fusgr1 2219_Ascsa1 117480_Maggr1 15096_Botci1 11033_Fusox1 970_Marbr1 123039_Trire2 8378_Colgr1 6571_Verda1	PF05730.6 CFEM
Cluster8016	3568_Tubme1 12329_Pyrco1 3372_Fusgr1 4945_Neucr2 7582_Pyrco1 7849_Fusox1 8276_Colgr1 67742_Trire2 115023_Maggr1 7521_Fusgr1 8489_Verda1	PF05183.7 RdRP
Cluster8018	115379_Maggr1 4770_Colgr1 6823_Verda1 10131_Neucr2 1432_Beaba1 4616_Metan1 8144_Fusgr1 7156_Fusox1 5945_Cormi1 60769_Trire2 2871_Parbr1	PF00752.12 XPG_N PF00867.13 XPG_I
Cluster8020	186445_Clafu1 6938_Verda1 148116_Pench1 10604_Neucr2 150035_Sepmu1 148500_Bauco1 658_Triru1 7184_Metan1 56291_Trire2 114328_Maggr1 3913_Parbr1	PF12847.2 Methyltransf_18 PF00135.23 COesterase PF13847.1 Methyltransf_31 PF13489.1 Methyltransf_23 PF08241.7 Methyltransf_11
Cluster8021	6570_Fusgr1 2451_Fusox1 11399_Colgr1 758_Verda1 4831_Metan1 2163_Beaba1 121100_Maggr1 23173_Trire2 6041_Neucr2 9283_Cormi1 109626_Sepmu1
Cluster8025	110718_Maggr1 8707_Beaba1 76995_Trire2 5464_Fusgr1 139602_Pench1 111257_Maggr1 207359_Oidma1 349151_Cocsa1 9651_Metan1 110697_Maggr1 111275_Maggr1	PF02458.10 Transferase
Cluster8026	138545_Pench1 587_Cormi1 8989_Neucr2 9026_Verda1 4885_Metan1 1143528_Aspni7 111476_Maggr1 68755_Trire2 5849_Fusox1 12754_Fusgr1 6053_Beaba1	PF00106.20 adh_short
Cluster8028	5442_Fusox1 6709_Cormi1 9144_Neucr2 4517_Beaba1 9272_Metan1 15587_Fusox1 6786_Cormi1 10972_Fusgr1 2041_Beaba1 112401_Trire2 8836_Metan1	PF00172.13 Zn_clus PF11951.3 Fungal_trans_2
Cluster8029	1738_Altbr1 280377_Cocsa1 3588_Pyrtt1 6350_Stano2 1387_Lepmu1 348022_Aurpu1 3537_Colgr1 15305_Sepmu1 117942_Maggr1 4573_Fusgr1 21650_Oidma1
Cluster8031	112044_Maggr1 8987_Verda1 5950_Metan1 8428_Fusgr1 57465_Trire2 7529_Fusox1 9690_Colgr1 4059_Neucr2 4060_Neucr2 1123_Beaba1 1483_Cormi1	PF02204.13 VPS9
Cluster8037	476_Fusgr1 4309_Metan1 76141_Trire2 1364_Colgr1 1006_Neucr2 668_Fusox1 1007_Neucr2 113194_Maggr1 8571_Verda1 2269_Cormi1 4233_Beaba1
Cluster8040	7603_Beaba1 5758_Fusgr1 123965_Trire2 2349_Fusox1 5190_Colgr1 8740_Cormi1 3549_Verda1 6084_Neucr2 8189_Metan1 116454_Maggr1 25404_Blugr1	PF00611.18 FCH PF03114.13 BAR PF10291.4 muHD
Cluster8042	5853_Cormi1 8990_Beaba1 9838_Metan1 8386_Beaba1 1114592_Aspni7 2202_Colgr1 14973_Fusox1 9496_Fusox1 119415_Rhyru1 3903_Verda1 150932_Bauco1	PF02776.13 TPP_enzyme_N PF00205.17 TPP_enzyme_M PF02775.16 TPP_enzyme_C
Cluster8043	141044_Oidma1 3369_Fusgr1 197271_Clafu1 110516_Maggr1 2991_Fusgr1 2774_Colgr1 143459_Sepmu1 2040_Verda1 10406_Fusox1 113427_Maggr1 3816_Fusox1	PF12697.2 Abhydrolase_6
Cluster8046	3369_Colgr1 1765_Neucr2 1764_Neucr2 832_Fusox1 5418_Cormi1 71783_Trire2 1030_Fusgr1 308_Beaba1 2372_Verda1 705_Metan1 119270_Rhyru1	PF01336.20 tRNA_anti-codon PF00152.15 tRNA-synt_2
Cluster8070	193060_Clafu1 188381_Clafu1 184436_Clafu1 187853_Clafu1 23556_Bauco1 188368_Clafu1 188401_Clafu1 188059_Clafu1 193058_Clafu1 193327_Clafu1 196413_Clafu1
Cluster8071	8499_Metan1 4644_Beaba1 4775_Metan1 9293_Beaba1 9440_Metan1 6292_Beaba1 9523_Metan1 1359_Metan1 4892_Cormi1 9812_Beaba1 7292_Beaba1	PF00082.17 Peptidase_S8 PF06280.7 DUF1034
Cluster8076	113148_Hyspu1 109217_Rhyru1 354997_Aurpu1 192611_Clafu1 64383_Bauco1 1115694_Aspni7 24486_Sepmu1 2831_Parbr1 7478_Triru1 146028_Pench1 9160_Pyrco1	PF11559.3 ADIP
Cluster8079	5754_Metan1 7958_Fusgr1 1080_Neucr2 118819_Maggr1 59100_Trire2 2343_Cormi1 7325_Fusox1 990_Beaba1 7202_Colgr1 9581_Verda1 11773_Pyrtt1	PF00814.20 Peptidase_M22
Cluster8080	1108861_Aspni7 151345_Oidma1 4570_Cormi1 142978_Pench1 5449_Beaba1 10248_Metan1 120485_Hyspu1 106118_Trire2 341836_Aurpu1 193739_Clafu1 13866_Botci1	PF00083.19 Sugar_tr PF07690.11 MFS_1
Cluster8081	190393_Clafu1 404374_Aurpu1 193645_Clafu1 410032_Bauco1 145283_Pench1 1116217_Aspni7 192050_Clafu1 145696_Pench1 1158555_Aspni7 147820_Pench1 153714_Sepmu1	PF14269.1 Arylsulfotran_2
Cluster8086	7795_Beaba1 7889_Cormi1 113616_Maggr1 6853_Fusgr1 16685_Fusox1 6157_Metan1 7219_Neucr2 2261_Colgr1 4265_Verda1 21418_Blugr1 400_Tubme1	PF13516.1 LRR_6
Cluster8090	137068_Pench1 137020_Pench1 149852_Pench1 136763_Pench1 138771_Pench1 150334_Pench1 144824_Pench1 142306_Pench1 33580_Oidma1 150029_Pench1 142440_Pench1	PF06687.7 SUR7
Cluster8092	106869_Trire2 11175_Fusox1 5686_Beaba1 5291_Cormi1 9963_Fusgr1 9016_Cormi1 13907_Botci1 13906_Botci1 9962_Fusgr1 13909_Botci1 1676_Verda1	PF00501.23 AMP-binding PF13193.1 AMP-binding_C PF00668.15 Condensation
Cluster8100	144399_Pench1 1150905_Aspni7 47807_Bauco1 6438_Parbr1 1214_Triru1 80128_Sepmu1 196317_Clafu1 2239_Tubme1 7862_Pyrco1 141342_Pench1 136957_Pench1	PF10345.4 Cohesin_load
Cluster8102	115879_Maggr1 4126_Neucr2 209_Colgr1 7737_Fusgr1 7632_Fusox1 62059_Trire2 7093_Metan1 1662_Cormi1 6004_Beaba1 7437_Verda1 8982_Fusgr1	PF10441.4 Urb2
Cluster8108	1182729_Aspni7 10004_Beaba1 140108_Pench1 3178_Metan1 9251_Cormi1 5407_Fusox1 8001_Beaba1 10084_Fusgr1 3139_Verda1 190790_Clafu1 3225_Verda1
Cluster8113	155150_Aurpu1 122602_Aurpu1 127148_Aurpu1 57369_Aurpu1 359613_Aurpu1 385558_Aurpu1 390502_Aurpu1 24123_Aurpu1 344780_Aurpu1 403215_Aurpu1 549_Parbr1	PF00646.28 F-box PF12937.2 F-box-like
Cluster8118	11432_Botci1 835_Fusox1 3536_Colgr1 1823_Verda1 15135_Fusox1 5728_Fusgr1 1033_Fusgr1 2752_Neucr2 9029_Verda1 1374_Colgr1 111312_Maggr1	PF14534.1 DUF4440
Cluster8122	402082_Aurpu1 1171707_Aspni7 5639_Neucr2 3459_Verda1 3947_Tubme1 6301_Metan1 871_Cormi1 2911_Beaba1 4354_Parbr1 4055_Pyrco1 116461_Maggr1	PF00653.16 BIR
Cluster8127	1687_Metan1 773_Fusox1 2441_Trire2 962_Fusgr1 120966_Maggr1 2780_Neucr2 2447_Verda1 4720_Colgr1 1095_Pyrco1 5690_Tubme1 38315_Bauco1	PF05236.9 TAF4
Cluster8132	9758_Beaba1 4941_Fusox1 1904_Cormi1 8651_Metan1 4136_Fusgr1 303253_Aurpu1 1178906_Aspni7 61055_Trire2 144040_Pench1 7650_Neucr2 9086_Colgr1	PF01731.15 Arylesterase
Cluster8133	8859_Beaba1 5202_Neucr2 102870_Trire2 5651_Cormi1 4676_Fusox1 112576_Maggr1 7878_Colgr1 2765_Metan1 3857_Fusgr1 3645_Verda1 3646_Verda1	PF02213.11 GYF
Cluster8134	955_Colgr1 1597_Verda1 8140_Beaba1 6448_Fusgr1 4886_Neucr2 2561_Fusox1 119773_Maggr1 7354_Cormi1 110418_Trire2 3514_Metan1 119772_Maggr1
Cluster8135	206_Colgr1 2570_Fusox1 3506_Metan1 6445_Fusgr1 22702_Blugr1 115882_Maggr1 7020_Beaba1 23001_Trire2 7272_Cormi1 4588_Neucr2 714_Tubme1	PF08700.6 Vps51
Cluster8136	6013_Altbr1 41193_Cocsa1 3558_Pyrtt1 5013_Stano2 12433_Lepmu1 112377_Hyspu1 118505_Rhyru1 147544_Sepmu1 193846_Clafu1 283610_Aurpu1 44464_Bauco1
Cluster8140	14377_Botci1 9714_Colgr1 1780_Verda1 7795_Fusgr1 7478_Fusox1 1063_Beaba1 102607_Trire2 116750_Maggr1 4180_Neucr2 1422_Cormi1 5888_Metan1	PF12855.2 Ecl1
Cluster8147	6426_Altbr1 5565_Pyrtt1 6236_Stano2 5566_Pyrtt1 5572_Pyrtt1 114531_Hyspu1 6237_Stano2 114532_Hyspu1 121881_Hyspu1 114304_Hyspu1 110814_Rhyru1
Cluster8149	6560_Altbr1 35681_Cocsa1 626_Pyrtt1 7010_Lepmu1 775_Stano2 2725_Marbr1 5598_Verda1 10896_Colgr1 116456_Hyspu1 5332_Fusox1 5215_Fusgr1	PF07973.9 tRNA_SAD
Cluster8151	4769_Beaba1 3305_Metan1 9123_Cormi1 13036_Fusox1 2120_Fusgr1 113558_Maggr1 9899_Verda1 5540_Colgr1 4702_Marbr1 5013_Trire2 7240_Neucr2	PF02037.22 SAP
Cluster8153	148_Verda1 14472_Fusox1 1546_Colgr1 116345_Maggr1 7079_Beaba1 9823_Fusox1 2870_Metan1 9219_Fusox1 7976_Neucr2 108591_Trire2 11788_Fusgr1	PF15456.1 Uds1
Cluster8161	3777_Cormi1 7600_Neucr2 4857_Beaba1 4790_Verda1 74406_Trire2 6963_Fusox1 11593_Colgr1 8491_Fusgr1 7559_Metan1 121178_Maggr1 2370_Botci1	PF13423.1 UCH_1
Cluster8163	143369_Oidma1 2070_Fusox1 114436_Maggr1 5776_Beaba1 6702_Fusgr1 6818_Cormi1 8133_Verda1 10093_Colgr1 7883_Metan1 75139_Trire2 10519_Neucr2
Cluster8165	4342_Beaba1 109870_Trire2 3338_Cormi1 9484_Fusgr1 6417_Verda1 10728_Fusox1 780_Metan1 8556_Colgr1 1525_Neucr2 117290_Maggr1 10727_Fusox1
Cluster8173	7262_Fusox1 121_Colgr1 53246_Trire2 5812_Metan1 1433_Verda1 8025_Fusgr1 4118_Beaba1 2636_Cormi1 4154_Neucr2 111898_Maggr1 142653_Pench1
Cluster8174	9419_Fusox1 9880_Fusox1 9163_Fusox1 9933_Fusox1 9108_Fusox1 9223_Fusox1 9819_Fusox1 12262_Fusox1 12199_Fusox1 10245_Fusgr1 10348_Fusgr1	PF09421.5 FRQ
Cluster8177	5914_Parbr1 8367_Colgr1 6565_Verda1 9503_Fusgr1 10744_Fusox1 2321_Beaba1 844_Metan1 3405_Cormi1 128571_Aspni7 65705_Trire2 10745_Fusox1	PF00642.19 zf-CCCH
Cluster8180	346105_Cocsa1 52399_Cocsa1 101131_Cocsa1 44569_Cocsa1 55452_Cocsa1 93879_Cocsa1 77269_Cocsa1 98541_Cocsa1 89203_Cocsa1 104815_Cocsa1 84972_Cocsa1
Cluster8184	75742_Trire2 188_Metan1 1114_Cormi1 8084_Beaba1 1520_Fusgr1 112904_Maggr1 922_Neucr2 1167_Colgr1 5170_Verda1 78_Fusox1 79_Fusox1	PF03666.8 NPR3
Cluster8185	7247_Neucr2 7248_Neucr2 5575_Colgr1 9860_Verda1 3297_Metan1 110023_Trire2 5610_Cormi1 113545_Maggr1 849_Beaba1 13034_Fusox1 2122_Fusgr1
Cluster8186	7528_Metan1 9846_Colgr1 1169467_Aspni7 5712_Cormi1 9664_Fusox1 144625_Pench1 8599_Verda1 6340_Beaba1 115566_Maggr1 8425_Neucr2 78148_Aurpu1	PF13532.1 2OG-FeII_Oxy_2
Cluster8193	4401_Colgr1 1164432_Aspni7 1819_Neucr2 1925_Metan1 5045_Beaba1 8553_Neucr2 117668_Maggr1 21_Colgr1 4601_Neucr2 8210_Verda1 5164_Neucr2	PF14295.1 PAN_4
Cluster8198	2712_Fusgr1 8777_Fusox1 3882_Metan1 8958_Fusgr1 12335_Fusox1 8857_Fusgr1 2648_Fusgr1 12336_Fusox1 8776_Fusox1 12721_Fusgr1 10658_Fusgr1
Cluster8202	3552_Ascsa1 112580_Trire2 119011_Oidma1 180367_Oidma1 138377_Oidma1 69554_Oidma1 110860_Trire2 115_Metan1 9734_Metan1 5264_Beaba1 9605_Beaba1
Cluster8203	3596_Colgr1 7311_Verda1 55252_Trire2 120443_Maggr1 1776_Beaba1 6458_Metan1 1561_Fusox1 11261_Fusgr1 4075_Cormi1 1865_Tubme1 5700_Neucr2
Cluster8209	5362_Ascsa1 21191_Oidma1 146697_Pench1 1143736_Aspni7 1142627_Aspni7 1148459_Aspni7 1143342_Aspni7 1177223_Aspni7 142123_Pench1 149120_Pench1 144865_Pench1
Cluster8210	10365_Ascsa1 8020_Fusox1 10036_Fusgr1 4118_Fusgr1 13122_Fusgr1 3201_Fusox1 5486_Fusox1 7106_Fusox1 3262_Fusgr1 142_Tubme1 9002_Verda1
Cluster8211	261_Fusgr1 117345_Maggr1 8504_Colgr1 105840_Trire2 6810_Fusgr1 13184_Fusgr1 12086_Fusox1 3580_Verda1 4706_Fusgr1 2097_Neucr2 3129_Fusox1
Cluster8213	23328_Blugr1 23845_Blugr1 25147_Blugr1 25150_Blugr1 23863_Blugr1 21788_Blugr1 24154_Blugr1 20753_Blugr1 19498_Blugr1 20633_Blugr1 24489_Blugr1	PF00069.20 Pkinase
Cluster8215	64972_Trire2 1060_Cormi1 1852_Beaba1 120477_Maggr1 2636_Colgr1 8280_Fusox1 2454_Verda1 5402_Metan1 3602_Fusgr1 8281_Fusox1 139988_Oidma1	PF12898.2 Stc1
Cluster8216	957_Fusox1 763_Fusgr1 6444_Colgr1 5530_Beaba1 2987_Neucr2 5178_Cormi1 1866_Metan1 9300_Verda1 113610_Maggr1 105054_Trire2 2543_Neucr2	PF06741.8 LsmAD PF14438.1 SM-ATX
Cluster8218	112321_Maggr1 2476_Colgr1 7612_Metan1 383_Fusgr1 102627_Trire2 4737_Cormi1 2556_Verda1 758_Fusox1 3174_Beaba1 3396_Neucr2 119022_Oidma1
Cluster8221	118161_Hyspu1 1169089_Aspni7 6484_Parbr1 1100_Triru1 147410_Pench1 111690_Rhyru1 185664_Clafu1 12848_Pyrco1 107081_Aurpu1 42192_Sepmu1 31836_Bauco1	PF13516.1 LRR_6 PF00560.28 LRR_1
Cluster8227	76617_Trire2 10423_Colgr1 6762_Verda1 5387_Beaba1 114331_Maggr1 3601_Fusox1 5256_Cormi1 3062_Fusgr1 6910_Metan1 10538_Neucr2 148396_Oidma1	PF00890.19 FAD_binding_2
Cluster8230	2392_Beaba1 11187_Fusox1 8406_Colgr1 106016_Trire2 804_Cormi1 3793_Metan1 9396_Fusgr1 118587_Maggr1 440_Neucr2 7709_Verda1 7710_Verda1	PF01753.13 zf-MYND
Cluster8231	9468_Ascsa1 12894_Fusox1 8199_Metan1 60370_Trire2 138979_Pench1 4021_Parbr1 103493_Oidma1 493_Triru1 55426_Aurpu1 120873_Rhyru1 12059_Pyrco1
Cluster8232	23043_Blugr1 6832_Botci1 1102_Verda1 2132_Metan1 8521_Beaba1 5079_Cormi1 15602_Fusox1 10990_Fusgr1 104370_Trire2 116518_Maggr1 8796_Neucr2
Cluster8235	112179_Maggr1 10416_Ascsa1 2367_Botci1 1165270_Aspni7 16382_Botci1 2320_Neucr2 1161481_Aspni7 112976_Maggr1 110490_Maggr1 110522_Maggr1 4333_Colgr1
Cluster8238	1161212_Aspni7 140299_Pench1 141904_Pench1 13238_Fusgr1 6641_Fusox1 2013_Beaba1 7760_Metan1 1112961_Aspni7 116921_Maggr1 7068_Cormi1 75_Pyrco1
Cluster8240	1115507_Aspni7 138522_Pench1 1148272_Aspni7 4961_Fusox1 4178_Fusgr1 66865_Trire2 8693_Cormi1 9083_Beaba1 6644_Metan1 185777_Clafu1 350426_Aurpu1
Cluster8244	2200_Triru1 3032_Triru1 137361_Pench1 7084_Triru1 140849_Pench1 147449_Pench1 146943_Pench1 139211_Pench1 139553_Pench1 4507_Pyrco1 9844_Pyrco1
Cluster8247	22452_Blugr1 22308_Blugr1 19566_Blugr1 23228_Blugr1 21713_Blugr1 20101_Blugr1 22309_Blugr1 22305_Blugr1 22300_Blugr1 22307_Blugr1 19152_Blugr1
Cluster8248	1163421_Aspni7 1884_Parbr1 27628_Bauco1 8529_Beaba1 288_Cormi1 7045_Verda1 3623_Parbr1 6003_Lepmu1 54_Neucr2 5885_Verda1 149065_Pench1
Cluster8250	1134308_Aspni7 6283_Colgr1 3046_Fusox1 4817_Fusgr1 197569_Clafu1 6505_Verda1 116717_Maggr1 142278_Cocsa1 15827_Botci1 11277_Pyrtt1 9354_Colgr1
Cluster8251	1173799_Aspni7 7132_Parbr1 5081_Triru1 188645_Clafu1 491041_Bauco1 22490_Sepmu1 353585_Aurpu1 121828_Hyspu1 112821_Rhyru1 811_Tubme1 143383_Pench1
Cluster8253	37349_Aspni7 357083_Aurpu1 355700_Aurpu1 144707_Cocsa1 120534_Hyspu1 194234_Clafu1 120533_Hyspu1 334955_Aurpu1 187415_Clafu1 345315_Aurpu1 13209_Pyrco1
Cluster8254	41248_Aspni7 142447_Pench1 137012_Pench1 149860_Pench1 150326_Pench1 144835_Pench1 150117_Pench1 150036_Pench1 138749_Pench1 149795_Pench1 137060_Pench1
Cluster8256	1176179_Aspni7 138760_Pench1 142445_Pench1 144830_Pench1 137014_Pench1 144833_Pench1 137062_Pench1 150034_Pench1 142311_Pench1 150328_Pench1 1098848_Aspni7
Cluster8261	197217_Clafu1 339880_Aurpu1 150129_Aurpu1 428060_Bauco1 186831_Clafu1 186836_Clafu1 186830_Clafu1 191941_Clafu1 195077_Clafu1 195836_Clafu1 193211_Clafu1
Cluster8266	23582_Bauco1 2821_Lepmu1 111927_Rhyru1 4090_Fusox1 233_Beaba1 1561_Cormi1 117413_Maggr1 10950_Pyrco1 12444_Pyrco1 3618_Fusox1 121229_Maggr1
Cluster8267	263957_Bauco1 190412_Clafu1 190411_Clafu1 190413_Clafu1 27173_Bauco1 196019_Clafu1 184691_Clafu1 150397_Sepmu1 191256_Clafu1 191257_Clafu1 197164_Clafu1
Cluster8268	10364_Colgr1 7469_Colgr1 2797_Fusgr1 3634_Fusox1 9110_Colgr1 5963_Fusgr1 16955_Fusox1 8755_Verda1 2685_Fusgr1 10414_Fusox1 120291_Hyspu1
Cluster8270	1131_Beaba1 5530_Cormi1 7854_Fusox1 2724_Cormi1 7516_Fusgr1 4031_Beaba1 7153_Metan1 110692_Trire2 9474_Colgr1 8888_Verda1 111704_Maggr1
Cluster8271	2118_Beaba1 450_Cormi1 9709_Metan1 1217_Botci1 477_Triru1 86152_Cocsa1 120937_Rhyru1 5582_Fusgr1 14974_Fusox1 10462_Pyrco1 12468_Fusgr1
Cluster8272	4251_Beaba1 5526_Cormi1 9931_Beaba1 1894_Cormi1 6951_Metan1 8048_Cormi1 120031_Trire2 12605_Fusgr1 541_Cormi1 7581_Verda1 10466_Verda1	PF13095.1 FTA2
Cluster8273	3091_Verda1 145726_Pench1 10277_Colgr1 1894_Triru1 3848_Fusgr1 42063_Trire2 4670_Fusox1 2771_Metan1 112227_Maggr1 5090_Fusgr1 8690_Metan1
Cluster8274	5398_Beaba1 17362_Fusox1 6767_Neucr2 7648_Fusgr1 6140_Metan1 13251_Fusox1 17360_Fusox1 17365_Fusox1 2237_Fusox1 2246_Fusox1 3281_Verda1
Cluster8275	5891_Beaba1 9552_Cormi1 4960_Metan1 112018_Trire2 15976_Oidma1 9167_Fusgr1 12501_Fusox1 7588_Parbr1 6467_Triru1 189214_Clafu1 115970_Maggr1
Cluster8276	5974_Beaba1 5279_Colgr1 10062_Beaba1 8965_Cormi1 2406_Fusgr1 13189_Fusox1 69777_Trire2 2731_Verda1 6910_Neucr2 111923_Trire2 5278_Colgr1
Cluster8278	7879_Beaba1 3349_Cormi1 7419_Metan1 80282_Trire2 9667_Fusgr1 11056_Fusox1 8509_Colgr1 117485_Maggr1 6548_Verda1 2054_Neucr2 4005_Marbr1
Cluster8281	8804_Beaba1 768_Cormi1 7242_Verda1 16667_Fusox1 6877_Fusgr1 3698_Fusox1 2945_Fusgr1 2714_Colgr1 2937_Neucr2 116612_Maggr1 2594_Fusgr1
Cluster8283	25382_Blugr1 25364_Blugr1 23736_Blugr1 24679_Blugr1 24693_Blugr1 24698_Blugr1 24652_Blugr1 24655_Blugr1 24328_Blugr1 24672_Blugr1 184133_Clafu1
Cluster8284	142454_Pench1 150138_Pench1 8978_Lepmu1 144818_Pench1 150065_Pench1 142300_Pench1 143147_Pench1 150344_Pench1 150298_Pench1 150044_Pench1 142367_Pench1
Cluster8293	4037_Colgr1 16932_Fusox1 7099_Fusgr1 7098_Fusgr1 7101_Fusgr1 5808_Fusgr1 16934_Fusox1 10975_Fusgr1 16931_Fusox1 6983_Fusox1 9373_Fusgr1
Cluster8294	189_Fusgr1 12431_Fusgr1 1315_Fusox1 202_Fusgr1 192_Fusgr1 196_Fusgr1 15654_Fusox1 4849_Fusgr1 1312_Fusox1 11045_Fusgr1 1313_Fusox1
Cluster8296	1369_Marbr1 3693_Marbr1 9538_Marbr1 5478_Marbr1 8576_Marbr1 8500_Marbr1 7439_Marbr1 4412_Marbr1 3941_Marbr1 9540_Marbr1 8496_Marbr1
Cluster8297	1372_Marbr1 9748_Marbr1 8575_Marbr1 5934_Marbr1 9536_Marbr1 4601_Marbr1 8470_Marbr1 3940_Marbr1 3647_Marbr1 1378_Marbr1 6394_Marbr1
Cluster8299	1727_Pyrco1 5482_Pyrco1 2464_Pyrco1 8224_Pyrco1 2993_Pyrco1 8396_Pyrco1 8397_Pyrco1 8399_Pyrco1 8398_Pyrco1 8388_Pyrco1 9617_Pyrco1
Cluster8304	5254_Fusox1 5196_Fusgr1 142007_Pench1 116786_Maggr1 7322_Stano2 116807_Rhyru1 264391_Aurpu1 121500_Hyspu1 1161152_Aspni7 1860_Verda1	PF00067.17 p450 PF01814.18 Hemerythrin
Cluster8306	12420_Fusox1 5905_Colgr1 6378_Colgr1 4114_Trire2 4526_Fusgr1 2839_Fusox1 12208_Fusox1 12273_Fusox1 13818_Fusox1 13599_Fusox1	PF01565.18 FAD_binding_4
Cluster8311	77_Altbr1 1182338_Aspni7 911_Botci1 186101_Clafu1 4942_Cormi1 2700_Beaba1 150_Metan1 8102_Metan1 9611_Metan1 3708_Beaba1
Cluster8314	1217431_Aspni7 11998_Lepmu1 8110_Lepmu1 9632_Altbr1 486_Stano2 6765_Fusox1 119101_Rhyru1 1244_Metan1 10974_Stano2 144434_Pench1	PF07969.6 Amidohydro_3 PF13147.1 Amidohydro_4
Cluster8320	9175_Fusgr1 10047_Beaba1 12491_Fusox1 8441_Colgr1 2722_Beaba1 9551_Beaba1 9058_Beaba1 9543_Beaba1 117125_Maggr1 9571_Beaba1	PF00172.13 Zn_clus PF04082.13 Fungal_trans
Cluster8322	2438_Fusox1 2195_Colgr1 111088_Trire2 5932_Neucr2 9302_Cormi1 114763_Maggr1 4646_Cormi1 4825_Metan1 6584_Fusgr1 8932_Beaba1	PF04082.13 Fungal_trans
Cluster8323	5213_Metan1 62297_Trire2 1669_Beaba1 2063_Verda1 941_Fusgr1 15850_Fusox1 6208_Fusgr1 1133_Fusox1 3551_Colgr1 2402_Neucr2	PF00172.13 Zn_clus PF04082.13 Fungal_trans
Cluster8328	2853_Colgr1 3868_Beaba1 8698_Neucr2 8697_Neucr2 5036_Cormi1 2192_Metan1 10677_Fusox1 49832_Trire2 4530_Verda1 9466_Fusgr1	PF08699.5 DUF1785 PF02170.17 PAZ PF02171.12 Piwi
Cluster8333	1087367_Aspni7 8468_Altbr1 150094_Cocsa1 9100_Stano2 9699_Pyrtt1 884_Lepmu1 116556_Rhyru1 2330_Metan1 36438_Aspni7 10169_Colgr1	PF00172.13 Zn_clus PF04082.13 Fungal_trans
Cluster8334	7527_Lepmu1 10859_Fusgr1 284416_Aurpu1 10654_Colgr1 15478_Fusox1 9142_Colgr1 5941_Altbr1 137345_Pench1 137346_Pench1 5965_Fusox1	PF00172.13 Zn_clus PF04082.13 Fungal_trans
Cluster8338	274_Altbr1 9168_Pyrtt1 2701_Lepmu1 243431_Cocsa1 3837_Stano2 188515_Clafu1 10399_Ascsa1 4186_Marbr1 32413_Bauco1 123439_Sepmu1
Cluster8341	1103255_Aspni7 1180524_Aspni7 150091_Pench1 150144_Pench1 149837_Pench1 6687_Parbr1 149836_Pench1 139216_Pench1 730_Triru1 139217_Pench1	PF00172.13 Zn_clus
Cluster8342	2608_Fusox1 4605_Neucr2 1431_Verda1 6400_Fusgr1 8_Colgr1 80680_Trire2 7532_Cormi1 3467_Metan1 2245_Beaba1 118921_Maggr1	PF08568.5 Kinetochor_Ybp2
Cluster8343	8035_Neucr2 2383_Colgr1 8115_Fusgr1 5590_Verda1 9179_Metan1 7178_Fusox1 2538_Beaba1 3200_Cormi1 108649_Trire2 111027_Maggr1
Cluster8344	6805_Colgr1 103080_Trire2 4527_Beaba1 3595_Metan1 111967_Maggr1 6699_Cormi1 4005_Neucr2 2712_Fusox1 6288_Fusgr1 2165_Verda1
Cluster8348	7829_Colgr1 2782_Metan1 3987_Cormi1 8843_Beaba1 112600_Maggr1 3839_Fusgr1 3633_Verda1 74091_Trire2 5242_Neucr2 4656_Fusox1	PF00172.13 Zn_clus PF04082.13 Fungal_trans
Cluster8349	5780_Beaba1 10504_Neucr2 10103_Colgr1 7909_Metan1 114453_Maggr1 8111_Verda1 6695_Fusgr1 120313_Trire2 2078_Fusox1 2079_Fusox1	PF00005.22 ABC_tran PF00664.18 ABC_membrane PF09797.4 NatB_MDM20
Cluster8351	196404_Clafu1 192623_Clafu1 193438_Clafu1 184724_Clafu1 114047_Sepmu1 147042_Bauco1 185479_Clafu1 193022_Clafu1 184758_Clafu1 193021_Clafu1
Cluster8353	3889_Ascsa1 42254_Oidma1 5662_Neucr2 2170_Botci1 3608_Colgr1 56003_Trire2 23350_Blugr1 781_Marbr1 6373_Metan1 120433_Maggr1	PF00076.17 RRM_1
Cluster8355	143518_Pench1 1160247_Aspni7 113563_Hyspu1 109078_Rhyru1 406230_Bauco1 194199_Clafu1 184061_Clafu1 268745_Aurpu1 13205_Botci1 10057_Neucr2
Cluster8362	110915_Sepmu1 333657_Aurpu1 338139_Aurpu1 383590_Aurpu1 153926_Aurpu1 358080_Aurpu1 340313_Aurpu1 184437_Clafu1 114173_Rhyru1 360184_Aurpu1
Cluster8363	10237_Colgr1 619_Botci1 25024_Blugr1 122144_Oidma1 2500_Ascsa1 57631_Trire2 468_Fusgr1 675_Fusox1 116716_Maggr1 3334_Verda1	PF00172.13 Zn_clus
Cluster8367	7708_Neucr2 79116_Trire2 120621_Maggr1 11785_Fusgr1 1742_Cormi1 529_Colgr1 5061_Beaba1 2867_Metan1 36_Verda1 14475_Fusox1	PF00083.19 Sugar_tr PF07690.11 MFS_1
Cluster8368	1505_Fusgr1 89_Fusox1 45852_Trire2 1155_Colgr1 125794_Bauco1 1102_Cormi1 8072_Beaba1 112918_Maggr1 176_Metan1 263334_Bauco1	PF00083.19 Sugar_tr
Cluster8369	119802_Maggr1 6121_Fusgr1 6080_Metan1 2964_Beaba1 5602_Neucr2 1661_Fusox1 6248_Verda1 8912_Colgr1 7188_Cormi1 104156_Trire2	PF09724.4 DUF2036
Cluster8375	5688_Fusox1 3795_Neucr2 417_Neucr2 3334_Fusgr1 7779_Botci1 4477_Triru1 5119_Triru1 5339_Colgr1 1811_Colgr1 111790_Maggr1
Cluster8386	7501_Fusgr1 3137_Tubme1 122716_Cocsa1 175_Fusgr1 5048_Tubme1 1106_Pyrco1 114946_Hyspu1 9641_Fusox1 13712_Fusox1 9640_Fusox1	PF13802.1 Gal_mutarotas_2 PF01055.21 Glyco_hydro_31
Cluster8387	3460_Colgr1 7974_Fusox1 74794_Bauco1 113183_Rhyru1 122482_Hyspu1 76778_Cocsa1 120209_Rhyru1 10113_Altbr1 109241_Rhyru1 109640_Rhyru1	PF01425.16 Amidase
Cluster8391	150003_Pench1 144836_Pench1 142359_Pench1 145168_Pench1 143221_Pench1 18798_Sepmu1 55223_Sepmu1 55188_Sepmu1 150320_Pench1 150123_Pench1	PF02892.10 zf-BED PF05699.9 Dimer_Tnp_hAT
Cluster8393	1287_Beaba1 11410_Colgr1 4550_Metan1 6915_Verda1 10263_Neucr2 1331_Cormi1 118431_Maggr1 121569_Trire2 7358_Fusgr1 17194_Fusox1	PF12895.2 Apc3 PF07719.12 TPR_2 PF13414.1 TPR_11 PF13432.1 TPR_16 PF00132.19 Hexapep PF02020.13 W2 PF00483.18 NTP_transferase
Cluster8396	10126_Colgr1 5657_Verda1 6797_Fusgr1 77209_Trire2 6607_Beaba1 7939_Cormi1 1437_Metan1 7654_Neucr2 116433_Maggr1 16627_Fusox1	PF12108.3 SF3a60_bindingd PF12171.3 zf-C2H2_jaz PF11931.3 DUF3449 PF12874.2 zf-met
Cluster8399	116504_Maggr1 35317_Trire2 2151_Metan1 9702_Fusgr1 1040_Verda1 2893_Colgr1 11023_Fusox1 5057_Cormi1 3889_Beaba1 9228_Neucr2	PF00581.15 Rhodanese PF00443.24 UCH
Cluster8401	6921_Verda1 11423_Colgr1 3831_Cormi1 7124_Beaba1 7048_Fusgr1 16878_Fusox1 61409_Trire2 10431_Neucr2 4640_Metan1 115341_Maggr1	PF13446.1 RPT PF00443.24 UCH
Cluster8403	3699_Fusgr1 8375_Fusox1 3464_Neucr2 6431_Colgr1 7002_Beaba1 115128_Maggr1 6690_Cormi1 3885_Verda1 110509_Trire2 5330_Metan1	PF00385.19 Chromo
Cluster8408	1393_Altbr1 5425_Pyrtt1 178809_Cocsa1 10771_Colgr1 10005_Neucr2 124015_Oidma1 110894_Trire2 14930_Fusox1 55289_Oidma1 4120_Ascsa1	PF14587.1 Glyco_hydr_30_2
Cluster8409	53_Lepmu1 192619_Clafu1 5858_Pyrtt1 7064_Altbr1 27452_Bauco1 156318_Cocsa1 4961_Parbr1 11660_Stano2 11661_Stano2 351527_Aurpu1	PF00096.21 zf-C2H2 PF04082.13 Fungal_trans PF13894.1 zf-C2H2_4
Cluster8410	4530_Fusox1 1640_Fusgr1 391_Beaba1 11264_Colgr1 4097_Trire2 2335_Verda1 119429_Maggr1 5975_Cormi1 107796_Trire2 1639_Fusgr1
Cluster8413	146449_Pench1 5830_Triru1 9092_Pyrco1 7452_Parbr1 1099360_Aspni7 912_Fusox1 1108_Fusgr1 3118_Colgr1 118643_Maggr1 4023_Verda1	PF00226.26 DnaJ PF11875.3 DUF3395
Cluster8414	4010_Verda1 7652_Cormi1 8156_Metan1 5328_Beaba1 3315_Colgr1 118552_Maggr1 774_Neucr2 10801_Fusgr1 15338_Fusox1 122630_Trire2
Cluster8415	60879_Trire2 4622_Metan1 11427_Colgr1 29_Beaba1 6926_Verda1 6112_Cormi1 10101_Neucr2 8137_Fusgr1 7161_Fusox1 111200_Maggr1
Cluster8420	86303_Cocsa1 9869_Altbr1 8536_Marbr1 8963_Botci1 10265_Altbr1 42494_Oidma1 114682_Rhyru1 1155978_Aspni7 3562_Botci1 90648_Cocsa1	PF03936.11 Terpene_synth_C
Cluster8423	7952_Cormi1 122974_Trire2 111755_Trire2 7967_Cormi1 8650_Cormi1 3464_Beaba1 6128_Beaba1 1701_Beaba1 4995_Cormi1 899_Triru1	PF00172.13 Zn_clus PF11951.3 Fungal_trans_2
Cluster8426	54233_Sepmu1 2909_Fusox1 10486_Fusgr1 2203_Fusox1 4431_Fusgr1 5151_Fusgr1 10082_Colgr1 5264_Fusgr1 40_Fusgr1 7999_Verda1
Cluster8428	8972_Neucr2 10012_Verda1 8721_Colgr1 5692_Beaba1 5298_Cormi1 111614_Maggr1 61076_Trire2 9943_Fusgr1 11156_Fusox1 2349_Metan1
Cluster8437	12423_Fusgr1 2158_Fusox1 2088_Fusgr1 116168_Maggr1 76_Fusgr1 131834_Oidma1 16541_Fusox1 111527_Maggr1 5083_Verda1 2971_Fusox1	PF01494.14 FAD_binding_3
Cluster8438	790_Neucr2 682_Metan1 3335_Colgr1 1054_Fusgr1 3993_Verda1 861_Fusox1 287_Beaba1 64420_Trire2 5440_Cormi1 119308_Maggr1	PF00400.27 WD40
Cluster8439	13272_Fusox1 175634_Oidma1 6054_Fusox1 8712_Fusox1 8704_Fusox1 6248_Fusox1 8458_Fusox1 339_Parbr1 4783_Parbr1 556_Parbr1	PF01490.13 Aa_trans PF00098.18 zf-CCHC
Cluster8440	16952_Fusox1 76986_Trire2 3074_Cormi1 2594_Beaba1 7122_Fusgr1 11650_Colgr1 7987_Neucr2 1510_Metan1 4845_Verda1 114800_Maggr1	PF01266.19 DAO
Cluster8443	16901_Fusox1 8039_Neucr2 2284_Colgr1 106205_Trire2 7070_Fusgr1 111005_Maggr1 5583_Verda1 8415_Metan1 2705_Beaba1 7707_Cormi1	PF00443.24 UCH
Cluster8444	10531_Neucr2 10530_Neucr2 12079_Fusgr1 3418_Fusox1 5245_Metan1 17681_Fusox1 16282_Fusox1 15951_Fusox1 11890_Fusox1 17420_Fusox1	PF02776.13 TPP_enzyme_N PF00205.17 TPP_enzyme_M PF02775.16 TPP_enzyme_C
Cluster8446	2058_Altbr1 5633_Pyrtt1 278418_Cocsa1 8152_Verda1 5252_Colgr1 5567_Stano2 7007_Neucr2 8777_Fusgr1 9582_Fusox1 8769_Marbr1	PF06283.6 ThuA
Cluster8447	12913_Fusgr1 10575_Colgr1 5708_Fusox1 4933_Metan1 3795_Cormi1 110736_Maggr1 4885_Beaba1 9747_Neucr2 121630_Trire2 9253_Verda1
Cluster8448	4350_Fusox1 1825_Fusgr1 63202_Trire2 4184_Colgr1 8918_Cormi1 1712_Metan1 3135_Verda1 3663_Neucr2 117681_Maggr1 7536_Beaba1	PF12697.2 Abhydrolase_6
Cluster8455	107078_Trire2 4601_Metan1 419_Fusgr1 3812_Verda1 10484_Neucr2 112421_Maggr1 4795_Colgr1 1307_Cormi1 510_Beaba1 720_Fusox1	PF08208.6 RNA_polI_A34
Cluster8457	10623_Colgr1 3867_Verda1 115301_Maggr1 61159_Trire2 4589_Metan1 10445_Neucr2 7290_Fusgr1 1324_Cormi1 17132_Fusox1 1323_Beaba1	PF04136.10 Sec34
Cluster8458	76080_Oidma1 4129_Verda1 7463_Fusgr1 16458_Fusox1 4977_Colgr1 3798_Verda1 13997_Fusox1 10626_Fusox1 15899_Fusox1 60478_Oidma1	PF00172.13 Zn_clus PF04082.13 Fungal_trans
Cluster8460	1979_Metan1 110739_Maggr1 8813_Neucr2 8640_Colgr1 10684_Fusgr1 3540_Beaba1 376_Cormi1 962_Verda1 8905_Botci1 15444_Fusox1
Cluster8465	2547_Neucr2 9508_Cormi1 6549_Beaba1 4136_Metan1 1784_Colgr1 697_Fusgr1 5114_Verda1 119752_Maggr1 120428_Trire2 465_Fusox1	PF00096.21 zf-C2H2
Cluster8468	117851_Maggr1 422_Beaba1 7148_Fusgr1 4315_Cormi1 5525_Verda1 1763_Fusox1 6536_Metan1 11084_Colgr1 55381_Trire2 6548_Neucr2	PF00022.14 Actin
Cluster8469	183950_Clafu1 183955_Clafu1 195925_Clafu1 194520_Clafu1 194860_Clafu1 183957_Clafu1 194861_Clafu1 192849_Clafu1 6046_Stano2 194946_Clafu1
Cluster8470	22590_Trire2 127_Fusox1 2125_Beaba1 9785_Colgr1 6914_Cormi1 7249_Metan1 9761_Verda1 8491_Pyrco1 1467_Fusgr1 1466_Fusgr1	PF01485.16 IBR
Cluster8472	21633_Trire2 6409_Neucr2 116132_Maggr1 707_Fusgr1 4128_Metan1 4339_Colgr1 456_Fusox1 8791_Verda1 6523_Beaba1 7829_Cormi1	PF02845.11 CUE
Cluster8473	8552_Verda1 3920_Metan1 1332_Colgr1 2070_Beaba1 2576_Neucr2 1340_Fusgr1 6852_Cormi1 6057_Trire2 246_Fusox1 118686_Maggr1	PF08578.5 DUF1765
Cluster8474	2710_Altbr1 828_Pyrtt1 239969_Cocsa1 11946_Lepmu1 2087_Stano2 116754_Rhyru1 116169_Hyspu1 2711_Altbr1 112418_Hyspu1 122534_Hyspu1	PF12152.3 eIF_4G1 PF02854.14 MIF4G
Cluster8478	118727_Maggr1 8428_Verda1 2540_Neucr2 1777_Colgr1 4107_Metan1 75434_Trire2 8163_Cormi1 593_Beaba1 733_Fusgr1 431_Fusox1
Cluster8483	336934_Aurpu1 249755_Aurpu1 375664_Aurpu1 358358_Aurpu1 111317_Sepmu1 279895_Aurpu1 186061_Clafu1 183821_Clafu1 189176_Clafu1 9791_Fusgr1	PF12224.3 Amidoligase_2
Cluster8490	3065_Altbr1 9104_Pyrtt1 4448_Stano2 307790_Aurpu1 379125_Bauco1 187917_Clafu1 7525_Metan1 184556_Oidma1 131897_Sepmu1 3475_Lepmu1	PF08534.5 Redoxin
Cluster8492	119413_Maggr1 3280_Colgr1 861_Fusgr1 7454_Metan1 1171_Neucr2 92_Cormi1 518_Beaba1 3934_Verda1 1054_Fusox1 108866_Trire2
Cluster8494	1315_Colgr1 2519_Fusox1 6496_Fusgr1 1724_Neucr2 4939_Trire2 7247_Cormi1 3391_Metan1 8519_Verda1 7043_Beaba1 118702_Maggr1	PF14500.1 MMS19_N PF12460.3 MMS19_C
Cluster8498	6067_Trire2 2363_Cormi1 9851_Colgr1 1007_Beaba1 9072_Verda1 119171_Maggr1 5410_Metan1 3584_Neucr2 3589_Fusgr1 8269_Fusox1
Cluster8499	801_Neucr2 300_Beaba1 108775_Trire2 847_Fusox1 694_Metan1 5428_Cormi1 119302_Maggr1 1043_Fusgr1 1044_Fusgr1 6079_Cormi1	PF01285.13 TEA
Cluster8503	7425_Fusgr1 2870_Colgr1 1964_Metan1 115635_Maggr1 2903_Cormi1 9262_Neucr2 1004_Verda1 68522_Trire2 5867_Beaba1 1407_Fusox1	PF00962.17 A_deaminase
Cluster8505	3538_Altbr1 228_Pyrtt1 164533_Cocsa1 7764_Stano2 117738_Rhyru1 111450_Hyspu1 386324_Bauco1 186146_Clafu1 6433_Ascsa1 124597_Sepmu1
Cluster8508	2329_Verda1 11269_Colgr1 1091_Fusgr1 892_Fusox1 654_Metan1 118672_Maggr1 1507_Neucr2 5477_Cormi1 252_Beaba1 79326_Trire2	PF12937.2 F-box-like
Cluster8510	118856_Maggr1 8316_Verda1 159_Neucr2 407_Fusox1 39578_Trire2 1159_Fusgr1 1904_Colgr1 8129_Cormi1 568_Beaba1 4087_Metan1	PF00651.26 BTB
Cluster8512	14742_Fusox1 115236_Maggr1 1447_Colgr1 6100_Beaba1 506_Cormi1 108517_Trire2 5565_Metan1 11500_Fusgr1 268_Verda1 8296_Neucr2
Cluster8517	3888_Altbr1 9760_Pyrtt1 10700_Lepmu1 30054_Cocsa1 115244_Rhyru1 116025_Hyspu1 44289_Aspni7 407769_Aurpu1 151976_Sepmu1 5564_Pyrco1
Cluster8523	7054_Fusox1 8255_Fusgr1 4677_Verda1 11814_Colgr1 119530_Trire2 827_Beaba1 7309_Metan1 5589_Cormi1 7662_Neucr2 113509_Maggr1	PF05132.9 RNA_pol_Rpc4
Cluster8524	9954_Metan1 205383_Oidma1 112215_Rhyru1 2521_Metan1 144283_Pench1 9034_Cormi1 1186155_Aspni7 5404_Fusox1 111272_Trire2 192568_Clafu1	PF00144.19 Beta-lactamase PF11954.3 DUF3471
Cluster8525	4287_Altbr1 181004_Cocsa1 526_Pyrtt1 116904_Hyspu1 3613_Stano2 119201_Rhyru1 4288_Altbr1 113545_Rhyru1 4831_Lepmu1 6693_Triru1	PF10263.4 SprT-like
Cluster8526	299_Colgr1 4260_Neucr2 116828_Maggr1 7450_Verda1 5002_Cormi1 2931_Fusgr1 3713_Fusox1 7061_Beaba1 8908_Metan1 121889_Trire2	PF00498.21 FHA PF13639.1 zf-RING_2
Cluster8527	112366_Hyspu1 112367_Hyspu1 121339_Hyspu1 113332_Rhyru1 112364_Hyspu1 111758_Hyspu1 111757_Hyspu1 112365_Hyspu1 111653_Hyspu1 115879_Rhyru1
Cluster8531	3124_Fusgr1 3539_Fusox1 3788_Beaba1 9962_Colgr1 120892_Trire2 2448_Metan1 9476_Cormi1 3799_Neucr2 116600_Maggr1 6079_Verda1
Cluster8536	182606_Oidma1 374082_Aurpu1 10870_Botci1 247749_Aurpu1 346927_Aurpu1 21296_Aurpu1 116058_Rhyru1 111958_Hyspu1 162715_Sepmu1 10750_Botci1	PF01753.13 zf-MYND PF07929.6 PRiA4_ORF3
Cluster8540	4626_Metan1 3787_Trire2 40_Beaba1 6100_Cormi1 8123_Fusgr1 7172_Fusox1 4824_Colgr1 10103_Neucr2 5834_Verda1 111209_Maggr1
Cluster8541	4669_Colgr1 3070_Verda1 10087_Fusox1 5453_Fusgr1 184261_Oidma1 6431_Beaba1 105968_Trire2 4940_Neucr2 112447_Maggr1 8769_Metan1	PF03171.15 2OG-FeII_Oxy
Cluster8545	8864_Neucr2 111294_Maggr1 12858_Fusox1 2509_Fusgr1 5763_Colgr1 124246_Trire2 1942_Metan1 2878_Cormi1 820_Verda1 5842_Beaba1
Cluster8548	3239_Verda1 1819_Fusgr1 8984_Colgr1 113845_Maggr1 1717_Metan1 78843_Trire2 2710_Neucr2 8932_Cormi1 7545_Beaba1 4355_Fusox1	PF00132.19 Hexapep PF00483.18 NTP_transferase
Cluster8549	5360_Altbr1 5609_Pyrtt1 349069_Cocsa1 7135_Stano2 1116444_Aspni7 9343_Marbr1 407019_Aurpu1 185255_Clafu1 135576_Sepmu1 7364_Lepmu1	PF00754.20 F5_F8_type_C PF06202.9 GDE_C
Cluster8553	187335_Clafu1 187466_Clafu1 187327_Clafu1 187463_Clafu1 187465_Clafu1 187464_Clafu1 298803_Bauco1 187336_Clafu1 186644_Clafu1 192984_Clafu1
Cluster8558	114092_Rhyru1 118368_Rhyru1 376073_Aurpu1 8701_Altbr1 9860_Pyrtt1 118182_Hyspu1 4214_Lepmu1 132905_Bauco1 188658_Clafu1 63781_Sepmu1
Cluster8559	5959_Altbr1 2090_Pyrtt1 3580_Stano2 258690_Cocsa1 4462_Lepmu1 9796_Marbr1 184850_Clafu1 111426_Sepmu1 372995_Bauco1 144902_Pench1	PF01124.13 MAPEG
Cluster8563	6159_Altbr1 258763_Cocsa1 11692_Pyrtt1 4420_Lepmu1 6160_Altbr1 498_Pyrtt1 4734_Stano2 6181_Parbr1 6025_Neucr2 3769_Pyrco1
Cluster8564	181487_Oidma1 4532_Beaba1 112273_Maggr1 80807_Trire2 15972_Botci1 5323_Metan1 3024_Neucr2 6697_Cormi1 6424_Colgr1 7061_Verda1	PF09733.4 VEFS-Box
Cluster8566	115656_Hyspu1 113049_Rhyru1 7420_Parbr1 137592_Pench1 5710_Tubme1 363969_Aurpu1 1121117_Aspni7 7810_Triru1 4293_Pyrco1 4032_Verda1
Cluster8567	112275_Maggr1 7247_Fusgr1 21249_Trire2 5481_Beaba1 4537_Cormi1 7676_Metan1 2585_Colgr1 17089_Fusox1 5437_Verda1 3049_Neucr2
Cluster8570	116984_Hyspu1 117881_Rhyru1 114673_Hyspu1 114674_Hyspu1 114675_Hyspu1 10323_Altbr1 117876_Rhyru1 122261_Hyspu1 1734_Stano2 11520_Stano2	PF08221.6 HTH_9 PF05645.8 RNA_pol_Rpc82 PF12937.2 F-box-like
Cluster8573	6559_Altbr1 35680_Cocsa1 625_Pyrtt1 7009_Lepmu1 776_Stano2 111989_Hyspu1 340930_Aurpu1 118727_Rhyru1 191201_Clafu1 8928_Pyrco1	PF01784.13 NIF3
Cluster8575	2747_Verda1 5332_Colgr1 13132_Fusox1 115034_Maggr1 7634_Neucr2 9707_Beaba1 2352_Fusgr1 123086_Trire2 4964_Cormi1 4748_Metan1
Cluster8576	143681_Pench1 66_Neucr2 3326_Verda1 109296_Trire2 12050_Fusgr1 1168296_Aspni7 14238_Fusox1 6187_Beaba1 10245_Colgr1 111791_Maggr1
Cluster8579	6808_Cormi1 4009_Metan1 78866_Trire2 2064_Beaba1 948_Neucr2 5139_Verda1 1348_Fusgr1 1196_Colgr1 118995_Maggr1 238_Fusox1	PF03224.9 V-ATPase_H_N PF11698.3 V-ATPase_H_C
Cluster8580	6690_Beaba1 3213_Cormi1 121363_Trire2 9195_Metan1 21587_Blugr1 129669_Sepmu1 1246_Pyrco1 188281_Clafu1 5595_Ascsa1 9754_Pyrco1	PF07817.8 GLE1
Cluster8581	2908_Cormi1 8875_Neucr2 5871_Beaba1 1970_Metan1 852_Verda1 7422_Fusgr1 111186_Trire2 120070_Maggr1 4470_Colgr1 1411_Fusox1	PF05347.10 Complex1_LYR
Cluster8582	8319_Verda1 8126_Cormi1 571_Beaba1 56218_Trire2 4090_Metan1 1892_Colgr1 2594_Neucr2 1156_Fusgr1 1155_Fusgr1 411_Fusox1
Cluster8584	4202_Neucr2 1492_Verda1 119091_Maggr1 592_Metan1 22365_Trire2 1035_Colgr1 3746_Fusox1 2858_Fusgr1 5819_Cormi1 6408_Beaba1	PF15365.1 PNRC
Cluster8585	6856_Fusox1 8605_Fusgr1 69384_Trire2 11759_Colgr1 3891_Cormi1 7189_Beaba1 6811_Metan1 7217_Neucr2 114816_Maggr1 4408_Verda1	PF12757.2 DUF3812
Cluster8586	137_Colgr1 6397_Fusgr1 3465_Metan1 2247_Beaba1 7529_Cormi1 3993_Neucr2 111999_Maggr1 1444_Verda1 2611_Fusox1 5590_Pyrco1	PF07529.8 HSA PF13921.1 Myb_DNA-bind_6
Cluster8588	2280_Neucr2 54283_Trire2 586_Fusgr1 6279_Cormi1 4223_Metan1 9735_Beaba1 6909_Colgr1 568_Fusox1 119708_Maggr1 9403_Verda1	PF00400.27 WD40 PF04227.7 Indigoidine_A PF00294.19 PfkB
Cluster8594	1521_Colgr1 182_Verda1 7431_Neucr2 14387_Fusox1 11820_Fusgr1 3078_Metan1 23111_Trire2 254_Cormi1 8564_Beaba1 110828_Maggr1	PF13812.1 PPR_3
Cluster8596	8047_Beaba1 3333_Metan1 9922_Metan1 140885_Pench1 8046_Beaba1 6957_Cormi1 12158_Fusgr1 6780_Fusox1 149106_Pench1 117204_Hyspu1	PF01636.18 APH
Cluster8600	20609_Blugr1 22478_Blugr1 90251_Oidma1 21353_Oidma1 21497_Oidma1 20041_Oidma1 5473_Marbr1 9746_Marbr1 9359_Botci1 8471_Marbr1	PF13976.1 gag_pre-integrs PF00665.21 rve PF07727.9 RVT_2
Cluster8604	1012_Cormi1 10624_Colgr1 7013_Fusgr1 1528_Beaba1 16842_Fusox1 3854_Verda1 115311_Maggr1 4673_Metan1 121670_Trire2 8957_Beaba1	PF09421.5 FRQ
Cluster8605	75879_Trire2 8315_Neucr2 1609_Colgr1 1800_Beaba1 14771_Fusox1 4427_Metan1 11471_Fusgr1 120975_Maggr1 5008_Verda1 114318_Hyspu1	PF12767.2 SAGA-Tad1
Cluster8608	9649_Altbr1 1358_Botci1 173037_Cocsa1 5093_Botci1 11688_Pyrtt1 7143_Metan1 9481_Lepmu1 8375_Metan1 7254_Botci1 208805_Oidma1	PF06101.6 DUF946 PF03495.9 Binary_toxB
Cluster8610	1317_Pyrtt1 115266_Hyspu1 55277_Oidma1 114203_Hyspu1 56640_Oidma1 5636_Lepmu1 58609_Oidma1 61227_Oidma1 12578_Botci1 175_Parbr1	PF13472.1 Lipase_GDSL_2
Cluster8611	8554_Cormi1 5438_Metan1 9376_Beaba1 14252_Fusox1 109330_Trire2 114252_Maggr1 3105_Colgr1 12028_Fusgr1 9121_Verda1 3643_Neucr2	PF02487.12 CLN3 PF08642.5 Rxt3
Cluster8615	9273_Cormi1 4047_Colgr1 622_Verda1 4862_Metan1 6556_Fusgr1 2460_Fusox1 2151_Beaba1 119565_Maggr1 111103_Trire2 6474_Neucr2
Cluster8619	5217_Neucr2 4639_Cormi1 2802_Metan1 5429_Beaba1 3740_Verda1 7668_Colgr1 102901_Trire2 112560_Maggr1 3819_Fusgr1 4638_Fusox1	PF05347.10 Complex1_LYR PF13232.1 Complex1_LYR_1
Cluster8620	2170_Metan1 3874_Beaba1 71791_Trire2 10683_Fusox1 2859_Colgr1 5042_Cormi1 8646_Neucr2 115209_Maggr1 4537_Verda1 9458_Fusgr1	PF04615.8 Utp14
Cluster8626	4719_Metan1 6508_Beaba1 7812_Cormi1 13084_Fusox1 5259_Colgr1 2304_Fusgr1 7087_Neucr2 113047_Maggr1 2702_Verda1 43242_Trire2
Cluster8627	9499_Colgr1 114956_Maggr1 36530_Trire2 7858_Fusox1 5947_Verda1 5157_Neucr2 7512_Fusgr1 487_Metan1 9162_Beaba1 9328_Cormi1	PF01687.12 Flavokinase
Cluster8630	14312_Fusox1 8481_Cormi1 3121_Metan1 111575_Trire2 11966_Fusgr1 3587_Beaba1 116275_Maggr1 8243_Neucr2 11965_Fusgr1 1867_Neucr2	PF00642.19 zf-CCCH
Cluster8631	1180407_Aspni7 1183533_Aspni7 44905_Aspni7 1139623_Aspni7 1187848_Aspni7 137170_Pench1 147939_Pench1 1121259_Aspni7 20572_Oidma1 5468_Triru1
Cluster8632	6920_Marbr1 715_Marbr1 9539_Marbr1 7380_Marbr1 7040_Marbr1 7434_Marbr1 9739_Marbr1 7483_Marbr1 9680_Marbr1 9737_Marbr1
Cluster8641	2305_Colgr1 119479_Maggr1 2765_Cormi1 10145_Colgr1 12391_Fusox1 4303_Fusgr1 4183_Ascsa1 4001_Beaba1 13078_Fusgr1 5670_Verda1	PF14200.1 RicinB_lectin_2
Cluster8643	5943_Colgr1 113785_Maggr1 1160_Fusgr1 6088_Neucr2 104454_Trire2 567_Beaba1 8130_Cormi1 4086_Metan1 8621_Verda1 406_Fusox1	PF00096.21 zf-C2H2 PF13894.1 zf-C2H2_4
Cluster8644	119797_Trire2 314_Metan1 8665_Verda1 4286_Colgr1 6298_Neucr2 8634_Beaba1 662_Cormi1 3988_Fusgr1 4799_Fusox1 113504_Maggr1
Cluster8646	1313_Colgr1 4281_Metan1 512_Fusgr1 115853_Maggr1 630_Fusox1 846_Neucr2 120819_Trire2 8517_Verda1 6958_Tubme1 5170_Pyrco1
Cluster8647	190315_Clafu1 112997_Aurpu1 192218_Clafu1 359231_Aurpu1 345693_Aurpu1 147333_Sepmu1 197364_Clafu1 272182_Aurpu1 467808_Bauco1 26466_Sepmu1	PF11951.3 Fungal_trans_2
Cluster8653	7109_Metan1 5941_Verda1 10854_Colgr1 7552_Fusgr1 8089_Cormi1 8409_Beaba1 5076_Neucr2 114736_Maggr1 67605_Trire2 7816_Fusox1	PF04172.11 LrgB
Cluster8654	9646_Colgr1 1036_Beaba1 5872_Metan1 2385_Cormi1 7453_Fusox1 21176_Trire2 7820_Fusgr1 7287_Verda1 116127_Maggr1 4927_Neucr2	PF08297.6 U3_snoRNA_assoc
Cluster8657	11291_Fusox1 9298_Fusgr1 6492_Cormi1 7393_Verda1 7720_Beaba1 2024_Colgr1 503_Neucr2 117061_Maggr1 3708_Metan1 103421_Trire2
Cluster8661	112533_Maggr1 12140_Fusgr1 6606_Colgr1 14183_Fusox1 5477_Metan1 9487_Beaba1 8564_Cormi1 64922_Trire2 7253_Verda1 10569_Neucr2
Cluster8663	2581_Metan1 2872_Neucr2 2596_Verda1 107374_Trire2 4213_Colgr1 12779_Fusgr1 5824_Fusox1 8295_Beaba1 188_Cormi1 113871_Maggr1
Cluster8664	109275_Trire2 6609_Colgr1 9488_Beaba1 5482_Metan1 3166_Metan1 9710_Neucr2 12130_Fusgr1 7507_Verda1 7251_Verda1 112172_Maggr1
Cluster8665	3370_Colgr1 5398_Cormi1 109045_Trire2 326_Beaba1 1011_Fusgr1 815_Fusox1 2373_Verda1 720_Metan1 233105_Cocsa1 116093_Maggr1	PF00444.13 Ribosomal_L36
Cluster8673	1102_Fusgr1 5878_Metan1 3700_Verda1 6500_Verda1 1159100_Aspni7 10407_Fusox1 903_Fusox1 4467_Marbr1 621_Neucr2 117067_Hyspu1	PF00201.13 UDPGT
Cluster8674	102779_Trire2 112286_Maggr1 3032_Neucr2 5431_Verda1 5474_Beaba1 4544_Cormi1 7678_Metan1 7240_Fusgr1 2578_Colgr1 102778_Trire2
Cluster8676	112052_Trire2 2715_Neucr2 8592_Metan1 4284_Fusox1 2488_Beaba1 3206_Verda1 9080_Cormi1 9306_Colgr1 113852_Maggr1 1899_Fusgr1
Cluster8677	112137_Maggr1 6354_Beaba1 5691_Cormi1 10571_Neucr2 5442_Colgr1 118382_Maggr1 9977_Verda1 8078_Fusox1 114337_Maggr1 117835_Hyspu1
Cluster8679	117322_Maggr1 9656_Beaba1 3387_Cormi1 109815_Trire2 11046_Fusox1 9677_Fusgr1 7668_Verda1 2109_Colgr1 779_Neucr2 829_Metan1
Cluster8685	4932_Colgr1 10171_Neucr2 113531_Maggr1 10872_Fusgr1 15493_Fusox1 10244_Metan1 79466_Trire2 1841_Verda1 7619_Cormi1 5302_Beaba1
Cluster8686	5239_Beaba1 1165_Fusox1 7583_Cormi1 5181_Metan1 122023_Trire2 4096_Verda1 364_Fusgr1 332_Neucr2 3217_Colgr1 119119_Maggr1
Cluster8689	2426_Metan1 10989_Colgr1 8769_Beaba1 2144_Cormi1 3097_Fusgr1 120915_Trire2 3563_Fusox1 6146_Verda1 3890_Neucr2 115068_Maggr1	PF15377.1 DUF4604
Cluster8690	10662_Ascsa1 150372_Pench1 64418_Aurpu1 4381_Tubme1 8378_Lepmu1 19200_Blugr1 8379_Lepmu1 8377_Lepmu1 4379_Tubme1 4380_Tubme1	PF00662.15 Oxidored_q1_N PF00361.15 Oxidored_q1 PF06455.6 NADH5_C PF00961.14 LAGLIDADG_1
Cluster8693	1148682_Aspni7 1131225_Aspni7 1170408_Aspni7 37837_Aspni7 1202863_Aspni7 1135594_Aspni7 1088540_Aspni7 1227170_Aspni7 38523_Aspni7 42026_Aspni7	PF01391.13 Collagen
Cluster8694	1161137_Aspni7 136772_Pench1 1185326_Aspni7 1183099_Aspni7 4913_Fusox1 143222_Pench1 10164_Beaba1 9423_Beaba1 9821_Beaba1 10278_Beaba1	PF01300.13 Sua5_yciO_yrdC
Cluster8697	1116684_Aspni7 66443_Aurpu1 3448_Verda1 4470_Fusgr1 4215_Fusgr1 12523_Fusox1 2889_Fusox1 6624_Fusgr1 9145_Fusgr1 5096_Fusgr1
Cluster8699	7442_Colgr1 118879_Maggr1 79708_Trire2 2234_Metan1 2743_Beaba1 9827_Fusgr1 8760_Neucr2 6563_Cormi1 4621_Verda1 10901_Fusox1	PF12937.2 F-box-like
Cluster8700	137079_Aspni7 143718_Pench1 140682_Pench1 143933_Pench1 146353_Pench1 143566_Pench1 143715_Pench1 147571_Pench1 148560_Pench1 146053_Pench1
Cluster8701	1172701_Aspni7 11080_Pyrco1 357797_Cocsa1 23793_Oidma1 170839_Oidma1 6646_Triru1 111654_Maggr1 156_Metan1 5682_Triru1 4851_Triru1
Cluster8702	17327_Fusox1 17373_Fusox1 9196_Fusox1 9846_Fusox1 17663_Fusox1 16262_Fusox1 11874_Fusox1 15968_Fusox1 59328_Oidma1 8623_Fusox1	PF13374.1 TPR_10 PF12770.2 CHAT
Cluster8704	1184024_Aspni7 148623_Pench1 146638_Pench1 194815_Aspni7 3015_Beaba1 6843_Cormi1 147180_Pench1 4063_Tubme1 6088_Pyrtt1 5553_Triru1	PF01185.13 Hydrophobin
Cluster8705	141597_Pench1 4730_Fusgr1 1167136_Aspni7 10380_Fusox1 136782_Pench1 319350_Bauco1 10381_Fusox1 12881_Botci1 17452_Sepmu1 8838_Colgr1
Cluster8708	1165476_Aspni7 140751_Pench1 3901_Parbr1 195677_Clafu1 74702_Sepmu1 141107_Bauco1 6463_Fusox1 645_Triru1 115420_Hyspu1 1154548_Aspni7	PF00753.22 Lactamase_B
Cluster8709	1091205_Aspni7 5005_Triru1 7985_Lepmu1 188915_Clafu1 596_Neucr2 8673_Colgr1 120012_Maggr1 5727_Verda1 140805_Pench1 5299_Triru1	PF13535.1 ATP-grasp_4
Cluster8710	41237_Aspni7 138779_Pench1 137071_Pench1 150337_Pench1 150026_Pench1 142303_Pench1 144822_Pench1 149849_Pench1 149903_Pench1 149885_Pench1
Cluster8712	1318_Metan1 6809_Neucr2 10318_Verda1 3679_Beaba1 9377_Cormi1 10395_Fusgr1 2265_Fusox1 106605_Trire2 2218_Colgr1 115504_Maggr1
Cluster8714	1047_Fusox1 49589_Trire2 1415_Beaba1 86_Cormi1 7449_Metan1 855_Fusgr1 1912_Verda1 3242_Colgr1 342_Neucr2 115560_Maggr1
Cluster8715	3008_Beaba1 200_Botci1 104292_Trire2 1184_Metan1 1861_Fusox1 119876_Maggr1 5885_Fusgr1 666_Neucr2 7362_Verda1 1305_Marbr1
Cluster8716	340902_Aurpu1 360936_Aurpu1 405220_Aurpu1 283020_Aurpu1 339308_Aurpu1 99365_Aurpu1 360162_Aurpu1 370202_Aurpu1 319096_Aurpu1 378544_Aurpu1
Cluster8717	247901_Aurpu1 330409_Aurpu1 136964_Sepmu1 8831_Stano2 196687_Clafu1 184379_Clafu1 148547_Sepmu1 189016_Clafu1 193000_Clafu1 115651_Sepmu1
Cluster8718	330464_Aurpu1 3600_Verda1 3985_Cormi1 4662_Fusox1 3843_Fusgr1 2784_Metan1 40996_Trire2 7811_Colgr1 112601_Maggr1 5528_Neucr2
Cluster8721	114067_Maggr1 2481_Verda1 4226_Colgr1 5679_Fusox1 12943_Fusgr1 121818_Trire2 3271_Neucr2 2568_Metan1 16249_Botci1 8283_Beaba1
Cluster8722	6108_Colgr1 125737_Bauco1 2383_Beaba1 3576_Cormi1 846_Metan1 9548_Fusgr1 65718_Trire2 7911_Verda1 2189_Neucr2 114629_Maggr1
Cluster8723	331634_Aurpu1 4034_Stano2 359725_Aurpu1 334322_Aurpu1 329755_Aurpu1 184966_Clafu1 408653_Aurpu1 334983_Aurpu1 107144_Bauco1 147760_Cocsa1
Cluster8728	321328_Aurpu1 128056_Bauco1 1160_Pyrtt1 94749_Cocsa1 116481_Hyspu1 146863_Sepmu1 2302_Lepmu1 11883_Stano2 114353_Rhyru1 189525_Clafu1
Cluster8735	64234_Bauco1 197064_Clafu1 172878_Oidma1 114159_Maggr1 75262_Trire2 1894_Fusox1 5853_Fusgr1 7330_Triru1 10483_Pyrco1 2897_Parbr1	PF11443.3 DUF2828
Cluster8738	152_Beaba1 6157_Cormi1 3977_Metan1 104549_Trire2 1277_Fusgr1 300_Fusox1 9802_Verda1 4359_Colgr1 677_Neucr2 119895_Maggr1
Cluster8739	2789_Beaba1 4422_Cormi1 9794_Metan1 335_Fusgr1 1191_Fusox1 123207_Trire2 7813_Verda1 6197_Colgr1 2175_Neucr2 117495_Maggr1
Cluster8740	9002_Metan1 10446_Metan1 10065_Metan1 7942_Cormi1 6028_Beaba1 108_Metan1 7943_Cormi1 1209_Metan1 9172_Beaba1 6929_Metan1
Cluster8742	4088_Beaba1 2667_Cormi1 2315_Metan1 61078_Trire2 8815_Colgr1 2864_Verda1 9039_Neucr2 9040_Neucr2 115796_Maggr1 2507_Marbr1
Cluster8743	4310_Beaba1 2197_Cormi1 4367_Metan1 8181_Fusgr1 121089_Trire2 7125_Fusox1 6966_Colgr1 9351_Verda1 118822_Maggr1 1347_Neucr2
Cluster8744	4353_Beaba1 1128_Cormi1 10254_Metan1 232_Fusgr1 110227_Trire2 1285_Fusox1 727_Colgr1 7852_Verda1 2193_Neucr2 231_Fusgr1
Cluster8745	4419_Beaba1 7022_Cormi1 1407_Fusgr1 182_Fusox1 42858_Trire2 885_Neucr2 886_Neucr2 7030_Colgr1 118761_Maggr1 9440_Verda1
Cluster8747	5233_Neucr2 5269_Neucr2 5274_Neucr2 5270_Neucr2 5275_Neucr2 5271_Neucr2 5285_Neucr2 5273_Neucr2 5282_Neucr2 5288_Neucr2
Cluster8748	6502_Beaba1 7799_Cormi1 6254_Metan1 106321_Trire2 17041_Fusox1 11542_Colgr1 6075_Fusgr1 4733_Verda1 7953_Neucr2 110984_Maggr1
Cluster8749	6723_Beaba1 3242_Cormi1 10758_Fusox1 8421_Colgr1 103437_Trire2 7708_Verda1 9517_Fusgr1 3868_Metan1 117367_Maggr1 444_Neucr2
Cluster8750	7331_Beaba1 8245_Cormi1 142020_Oidma1 187693_Oidma1 144774_Pench1 10462_Metan1 103458_Trire2 2015_Neucr2 6855_Triru1 1456_Metan1	PF01183.15 Glyco_hydro_25
Cluster8751	8030_Beaba1 6941_Cormi1 122422_Trire2 7275_Metan1 147_Fusox1 1442_Fusgr1 1849_Colgr1 1374_Neucr2 8370_Verda1 113224_Maggr1
Cluster8752	8138_Beaba1 7355_Cormi1 639_Metan1 5260_Fusgr1 8982_Neucr2 2714_Verda1 119391_Hyspu1 8826_Colgr1 110663_Maggr1 5436_Fusox1
Cluster8753	9666_Beaba1 118380_Maggr1 6644_Fusgr1 1973_Fusox1 5357_Neucr2 104272_Trire2 8870_Cormi1 10950_Colgr1 7466_Metan1 11217_Pyrco1
Cluster8755	25468_Blugr1 25402_Blugr1 25462_Blugr1 25453_Blugr1 25442_Blugr1 24081_Blugr1 24083_Blugr1 24082_Blugr1 21942_Blugr1 21938_Blugr1
Cluster8756	23795_Blugr1 22574_Blugr1 23791_Blugr1 23786_Blugr1 23765_Blugr1 23792_Blugr1 23743_Blugr1 23785_Blugr1 23794_Blugr1 23789_Blugr1
Cluster8757	355605_Cocsa1 104504_Cocsa1 155185_Cocsa1 104923_Cocsa1 341427_Cocsa1 345460_Cocsa1 160368_Cocsa1 161433_Cocsa1 340557_Cocsa1 3925_Pyrtt1	PF00098.18 zf-CCHC
Cluster8758	17702_Fusox1 13671_Fusox1 16434_Fusox1 9450_Fusox1 12160_Fusox1 14858_Fusox1 11434_Fusox1 10031_Fusox1 15003_Fusox1 11433_Fusox1
Cluster8765	8038_Verda1 10039_Colgr1 9271_Neucr2 950_Verda1 115661_Maggr1 9089_Cormi1 15836_Fusox1 72800_Trire2 7721_Metan1 59296_Oidma1	PF05730.6 CFEM
Cluster8772	177292_Oidma1 5070_Verda1 5764_Fusgr1 2355_Fusox1 14674_Fusox1 1908_Triru1 49453_Oidma1 6851_Verda1 49779_Oidma1 54684_Oidma1
Cluster8774	8730_Fusox1 11786_Fusox1 16394_Fusox1 11614_Fusox1 9278_Fusox1 16131_Fusox1 17538_Fusox1 16098_Fusox1 8717_Fusox1 8729_Fusox1
Cluster8775	5336_Neucr2 5338_Neucr2 5344_Neucr2 5342_Neucr2 5337_Neucr2 5339_Neucr2 5345_Neucr2 5343_Neucr2 5341_Neucr2 5340_Neucr2
Cluster8776	52276_Oidma1 62331_Oidma1 57843_Oidma1 58427_Oidma1 62150_Oidma1 62481_Oidma1 53941_Oidma1 53940_Oidma1 62521_Oidma1 58208_Oidma1
Cluster8779	10818_Lepmu1 329_Altbr1 210241_Cocsa1 3336_Stano2 120961_Rhyru1 10620_Pyrtt1 7758_Colgr1 165534_Sepmu1 43429_Oidma1	PF13414.1 TPR_11 PF07719.12 TPR_2 PF00856.23 SET
Cluster8781	19_Altbr1 1176475_Aspni7 144554_Cocsa1 4260_Altbr1 4259_Altbr1 119439_Cocsa1 37675_Cocsa1 9794_Botci1 2736_Pyrtt1
Cluster8786	106706_Trire2 137115_Pench1 1123997_Aspni7 147209_Pench1 132038_Sepmu1 8058_Triru1 3667_Marbr1 4122_Fusox1 4121_Fusox1	PF11951.3 Fungal_trans_2
Cluster8788	2457_Beaba1 7828_Metan1 7321_Beaba1 3282_Metan1 8524_Beaba1 10156_Beaba1 7742_Metan1 7494_Metan1 6638_Beaba1	PF00187.14 Chitin_bind_1 PF05922.11 Inhibitor_I9
Cluster8791	142701_Pench1 1114941_Aspni7 185333_Clafu1 1957_Botci1 1107768_Aspni7 72725_Bauco1 146602_Pench1 148900_Sepmu1 3273_Botci1	PF00172.13 Zn_clus PF04082.13 Fungal_trans
Cluster8792	63382_Trire2 537_Colgr1 2822_Metan1 7901_Neucr2 43_Verda1 8382_Cormi1 6105_Beaba1 11505_Fusgr1 14737_Fusox1	PF11885.3 DUF3405
Cluster8796	190228_Clafu1 149017_Sepmu1 243573_Bauco1 185973_Clafu1 183855_Clafu1 165426_Sepmu1 334593_Aurpu1 243051_Bauco1 185974_Clafu1	PF13086.1 AAA_11 PF13087.1 AAA_12
Cluster8797	7230_Beaba1 3683_Metan1 3974_Cormi1 2156_Fusgr1 27649_Trire2 13000_Fusox1 7262_Neucr2 5588_Colgr1 3682_Metan1
Cluster8799	389_Beaba1 62168_Trire2 4532_Fusox1 5978_Cormi1 1637_Fusgr1 11271_Colgr1 311_Neucr2 559_Metan1 4083_Stano2	PF01529.15 zf-DHHC
Cluster8800	1455_Metan1 7543_Neucr2 7544_Neucr2 8142_Colgr1 5705_Verda1 9502_Cormi1 6544_Beaba1 77234_Trire2 121132_Maggr1	PF04082.13 Fungal_trans PF13894.1 zf-C2H2_4 PF00096.21 zf-C2H2
Cluster8801	5302_Parbr1 7185_Colgr1 1583_Beaba1 5884_Cormi1 120475_Trire2 4073_Metan1 58552_Sepmu1 9600_Verda1 189526_Clafu1	PF13465.1 zf-H2C2_2 PF00096.21 zf-C2H2 PF13894.1 zf-C2H2_4
Cluster8804	9254_Beaba1 2567_Beaba1 10042_Beaba1 3708_Cormi1 6413_Cormi1 9569_Beaba1 9574_Beaba1 9042_Beaba1 7086_Beaba1	PF00172.13 Zn_clus
Cluster8806	60565_Trire2 5297_Fusgr1 1128851_Aspni7 4912_Cormi1 147078_Pench1 10291_Fusox1 807_Verda1 9633_Metan1 192756_Clafu1	PF00172.13 Zn_clus PF04082.13 Fungal_trans
Cluster8812	14614_Fusox1 104838_Trire2 11800_Fusox1 16408_Fusox1 8737_Fusox1 11598_Fusox1 1587_Colgr1 11631_Fusgr1 4978_Verda1	PF00646.28 F-box
Cluster8816	4196_Neucr2 511_Metan1 5763_Cormi1 48301_Trire2 1013_Colgr1 3769_Fusox1 2873_Fusgr1 1515_Verda1 6387_Beaba1	PF00076.17 RRM_1 PF14259.1 RRM_6
Cluster8824	392_Altbr1 142175_Cocsa1 11058_Lepmu1 3306_Stano2 1449_Pyrtt1 365828_Aurpu1 547313_Bauco1 184058_Clafu1 146363_Sepmu1
Cluster8826	122900_Trire2 6090_Colgr1 2128_Neucr2 7969_Verda1 15569_Fusox1 962_Cormi1 8877_Beaba1 10949_Fusgr1 9054_Metan1	PF00085.15 Thioredoxin PF09243.5 Rsm22
Cluster8832	4245_Colgr1 6986_Fusgr1 2754_Neucr2 16818_Fusox1 113594_Maggr1 61677_Trire2 2550_Metan1 2998_Verda1 246_Cormi1	PF01569.16 PAP2
Cluster8834	189662_Clafu1 398848_Bauco1 189378_Clafu1 195486_Clafu1 269352_Bauco1 131984_Sepmu1 185558_Clafu1 417232_Bauco1 147733_Bauco1
Cluster8835	9274_Metan1 4515_Beaba1 6711_Cormi1 21416_Trire2 3440_Fusgr1 9104_Verda1 1906_Neucr2 2730_Colgr1 8138_Fusox1	PF02629.14 CoA_binding PF00549.14 Ligase_CoA
Cluster8836	16280_Fusox1 17417_Fusox1 11888_Fusox1 17679_Fusox1 15953_Fusox1 17298_Fusox1 17546_Fusox1 16141_Fusox1 16089_Fusox1
Cluster8842	690_Altbr1 184875_Clafu1 4780_Ascsa1 6578_Botci1 8184_Fusox1 3513_Fusgr1 5266_Fusox1 13558_Botci1 12059_Fusox1
Cluster8843	4010_Metan1 118996_Maggr1 1349_Fusgr1 5140_Verda1 1195_Colgr1 6807_Cormi1 2062_Beaba1 237_Fusox1 108387_Trire2
Cluster8847	109376_Trire2 106277_Oidma1 1131595_Aspni7 62379_Oidma1 133695_Oidma1 35269_Oidma1 1166551_Aspni7 3339_Fusox1 139251_Pench1	PF00282.14 Pyridoxal_deC
Cluster8853	5641_Pyrtt1 33801_Cocsa1 143644_Pench1 117315_Maggr1 1563_Verda1 4169_Fusgr1 4970_Fusox1 2067_Altbr1 5417_Neucr2	PF00172.13 Zn_clus PF11951.3 Fungal_trans_2
Cluster8856	16937_Fusox1 8382_Metan1 8194_Neucr2 3059_Cormi1 10685_Colgr1 2611_Beaba1 10350_Verda1 7106_Fusgr1 106237_Trire2	PF12253.3 CAF1A PF11600.3 CAF-1_p150
Cluster8864	24307_Oidma1 8978_Fusox1 180371_Oidma1 5385_Marbr1 17080_Oidma1 739_Colgr1 2248_Fusox1 8929_Metan1 7131_Marbr1
Cluster8867	334480_Aurpu1 116819_Sepmu1 330847_Aurpu1 15915_Aurpu1 358893_Aurpu1 368634_Aurpu1 338944_Aurpu1 368714_Aurpu1 344889_Aurpu1
Cluster8869	1125017_Aspni7 116319_Oidma1 1084751_Aspni7 10539_Fusgr1 46443_Trire2 9566_Metan1 9277_Metan1 109361_Trire2 8073_Fusox1	PF04488.10 Gly_transf_sug
Cluster8875	186637_Clafu1 195774_Oidma1 1160119_Aspni7 158095_Oidma1 8377_Metan1 5431_Beaba1 141520_Pench1 148256_Pench1 141635_Pench1	PF01633.15 Choline_kinase
Cluster8877	4948_Fusgr1 6272_Cormi1 1341_Metan1 113111_Maggr1 5289_Beaba1 3685_Cormi1 10663_Fusgr1 4794_Fusox1 1945_Verda1
Cluster8879	123475_Trire2 8744_Colgr1 113032_Maggr1 7735_Metan1 116256_Maggr1 8827_Verda1 155_Neucr2 8376_Beaba1 9746_Neucr2	PF05730.6 CFEM
Cluster8890	11781_Fusox1 2757_Fusgr1 11617_Fusox1 11620_Fusox1 16386_Fusox1 11778_Fusox1 12359_Fusgr1 9486_Colgr1 3566_Triru1	PF00931.17 NB-ARC PF13424.1 TPR_12 PF07720.7 TPR_3 PF13401.1 AAA_22 PF13374.1 TPR_10
Cluster8892	346562_Aurpu1 4213_Cormi1 1352_Beaba1 8699_Cormi1 3818_Metan1 120461_Rhyru1 144266_Pench1 118743_Maggr1 9114_Beaba1	PF10601.4 zf-LITAF-like PF12657.2 TFIIIC_delta PF12660.2 zf-TFIIIC
Cluster8893	4730_Fusox1 3909_Fusgr1 404_Colgr1 3757_Beaba1 46493_Trire2 2484_Metan1 9413_Cormi1 3971_Neucr2 116860_Maggr1	PF05282.6 AAR2
Cluster8897	1803_Altbr1 1340_Pyrtt1 72348_Cocsa1 1940_Lepmu1 7163_Stano2 113645_Hyspu1 347141_Aurpu1 147151_Pench1 110979_Rhyru1
Cluster8898	180990_Oidma1 3423_Botci1 3941_Ascsa1 13955_Botci1 61897_Oidma1 113052_Hyspu1 114386_Hyspu1 120042_Rhyru1 61959_Oidma1	PF00172.13 Zn_clus PF00628.24 PHD
Cluster8900	106801_Trire2 118466_Maggr1 5817_Verda1 4864_Colgr1 10311_Neucr2 7364_Fusgr1 4521_Metan1 409_Metan1 17198_Fusox1	PF12937.2 F-box-like PF13369.1 Transglut_core2 PF08755.6 YccV-like
Cluster8915	565436_Bauco1 45_Fusgr1 126644_Oidma1 11695_Fusox1 11705_Fusox1 16312_Fusox1 9387_Fusox1 8288_Sepmu1 13735_Fusox1	PF12697.2 Abhydrolase_6
Cluster8918	4565_Verda1 2873_Beaba1 10928_Fusox1 4500_Cormi1 9796_Fusgr1 111357_Trire2 2260_Metan1 9681_Beaba1 2782_Colgr1	PF01266.19 DAO
Cluster8935	194951_Clafu1 194950_Clafu1 194627_Clafu1 195951_Clafu1 195926_Clafu1 195946_Clafu1 195952_Clafu1 195950_Clafu1 194947_Clafu1
Cluster8937	6683_Beaba1 6157_Colgr1 6426_Cormi1 9093_Metan1 11072_Fusox1 9652_Fusgr1 6377_Verda1 116976_Maggr1 80181_Trire2	PF11915.3 DUF3433
Cluster8939	10601_Fusox1 8703_Colgr1 10010_Fusgr1 2342_Metan1 111719_Maggr1 106874_Trire2 10023_Verda1 5677_Beaba1 8979_Neucr2
Cluster8943	112543_Maggr1 111536_Maggr1 139067_Pench1 181155_Oidma1 145459_Pench1 130198_Cocsa1 112036_Trire2 4528_Ascsa1 120554_Rhyru1	PF00172.13 Zn_clus PF11951.3 Fungal_trans_2
Cluster8946	1168378_Aspni7 138990_Pench1 397_Neucr2 8564_Verda1 1355_Colgr1 4294_Metan1 2779_Fusox1 57647_Trire2 117640_Maggr1	PF01073.14 3Beta_HSD
Cluster8950	3014_Altbr1 8096_Lepmu1 283171_Aurpu1 8056_Botci1 1186628_Aspni7 116347_Rhyru1 193744_Clafu1 11371_Pyrtt1 10747_Pyrtt1	PF01670.11 Glyco_hydro_12
Cluster8954	2654_Tubme1 1158552_Aspni7 1192_Triru1 1167456_Aspni7 5621_Metan1 11875_Fusgr1 1185986_Aspni7 14438_Fusox1 142777_Pench1	PF00172.13 Zn_clus PF04082.13 Fungal_trans
Cluster8956	139720_Pench1 1131042_Aspni7 55715_Oidma1 33461_Oidma1 1620_Fusgr1 17279_Oidma1 8374_Colgr1 118304_Maggr1 48215_Oidma1
Cluster8960	1078_Fusgr1 883_Fusox1 64138_Trire2 261_Beaba1 1941_Verda1 3227_Colgr1 118900_Maggr1 5468_Cormi1 660_Metan1	PF00400.27 WD40
Cluster8961	546_Colgr1 6641_Fusgr1 53_Verda1 9064_Cormi1 8435_Beaba1 67597_Trire2 8511_Metan1 1969_Fusox1 1968_Fusox1	PF13434.1 K_oxygenase PF13738.1 Pyr_redox_3
Cluster8962	7139_Colgr1 4047_Metan1 393_Fusox1 119356_Maggr1 104469_Trire2 1177_Fusgr1 1127_Neucr2 5502_Cormi1 222_Beaba1
Cluster8965	117881_Hyspu1 116702_Rhyru1 407706_Aurpu1 149257_Bauco1 192528_Clafu1 134997_Sepmu1 3226_Parbr1 150720_Sepmu1 2569_Triru1
Cluster8967	4929_Fusgr1 3219_Fusox1 37292_Cocsa1 5054_Pyrtt1 12602_Fusox1 6263_Altbr1 3847_Marbr1 118641_Maggr1 6097_Stano2	PF00107.21 ADH_zinc_N
Cluster8968	120343_Maggr1 501_Colgr1 28_Verda1 6109_Beaba1 2828_Metan1 8377_Cormi1 7448_Neucr2 108542_Trire2 11744_Fusgr1
Cluster8970	536_Colgr1 117687_Maggr1 14738_Fusox1 8383_Cormi1 2821_Metan1 108535_Trire2 11504_Fusgr1 6104_Beaba1 42_Verda1	PF00412.17 LIM
Cluster8973	1879_Pyrco1 117806_Maggr1 11130_Fusgr1 120224_Trire2 520_Verda1 15738_Fusox1 3789_Colgr1 6187_Neucr2 5131_Metan1
Cluster8977	2664_Colgr1 3015_Verda1 5789_Fusox1 111181_Maggr1 12823_Fusgr1 4219_Beaba1 80904_Trire2 2461_Cormi1 3113_Neucr2	PF09531.5 Ndc1_Nup
Cluster8978	10214_Pyrtt1 8736_Fusgr1 9707_Fusox1 107888_Trire2 215866_Bauco1 600_Beaba1 7082_Pyrco1 8170_Cormi1 115972_Rhyru1
Cluster8979	513_Colgr1 9159_Neucr2 74515_Trire2 14732_Fusox1 11510_Fusgr1 2965_Metan1 16152_Fusox1 16078_Fusox1 17557_Fusox1	PF03105.14 SPX
Cluster8980	188125_Clafu1 188131_Clafu1 403274_Aurpu1 33443_Bauco1 152109_Sepmu1 141043_Pench1 1857_Parbr1 91_Tubme1 1129077_Aspni7	PF13041.1 PPR_2 PF13812.1 PPR_3 PF01535.15 PPR
Cluster8987	112631_Maggr1 111827_Hyspu1 2593_Fusgr1 12657_Fusox1 671_Beaba1 1159_Cormi1 6727_Metan1 62522_Trire2 2452_Lepmu1	PF04749.12 PLAC8
Cluster8989	1623_Verda1 906_Colgr1 8389_Fusgr1 7565_Fusox1 57756_Trire2 112928_Maggr1 1781_Cormi1 5983_Metan1 5924_Beaba1	PF04218.8 CENP-B_N PF03221.11 HTH_Tnp_Tc5
Cluster9007	8905_Fusgr1 2670_Beaba1 192978_Oidma1 8654_Neucr2 13916_Fusox1 3170_Cormi1 158207_Bauco1 192731_Clafu1 192730_Clafu1	PF14200.1 RicinB_lectin_2 PF00754.20 F5_F8_type_C PF00652.17 Ricin_B_lectin
Cluster9011	9987_Fusgr1 11436_Colgr1 2238_Verda1 1183097_Aspni7 3712_Triru1 112617_Maggr1 4183_Parbr1 5457_Fusox1 19585_Oidma1	PF05730.6 CFEM
Cluster9015	6695_Colgr1 446_Verda1 55818_Trire2 6348_Metan1 7176_Fusgr1 1740_Fusox1 2434_Cormi1 5733_Beaba1 13366_Botci1	PF13915.1 DUF4210 PF13889.1 Chromosome_seg
Cluster9023	7983_Colgr1 14794_Fusox1 2236_Verda1 11448_Fusgr1 116813_Maggr1 10745_Neucr2 3938_Neucr2 118385_Maggr1 119469_Maggr1
Cluster9024	1247_Colgr1 8157_Cormi1 56780_Trire2 4101_Metan1 423_Fusox1 586_Beaba1 740_Fusgr1 5117_Verda1 5379_Botci1	PF14716.1 HHH_8 PF10391.4 DNA_pol_lambd_f PF14792.1 DNA_pol_B_palm PF14791.1 DNA_pol_B_thumb
Cluster9030	8325_Fusox1 3649_Fusgr1 3475_Beaba1 1183859_Aspni7 5527_Metan1 5823_Beaba1 10320_Fusox1 6062_Verda1 9687_Fusox1	PF13460.1 NAD_binding_10
Cluster9032	123367_Hyspu1 1101042_Aspni7 39342_Aspni7 190079_Clafu1 29663_Bauco1 1178363_Aspni7 15024_Fusox1 179438_Aspni7 10580_Fusox1	PF10042.4 DUF2278 PF10282.4 Lactonase PF00932.14 LTD
Cluster9033	7229_Altbr1 181323_Cocsa1 6355_Pyrtt1 9112_Lepmu1 1448_Stano2 121576_Hyspu1 110472_Rhyru1 344818_Aurpu1 1372_Tubme1	PF01965.19 DJ-1_PfpI
Cluster9036	2665_Verda1 4701_Fusox1 2380_Neucr2 3882_Fusgr1 3923_Colgr1 3234_Beaba1 102864_Trire2 2742_Metan1 112554_Maggr1	PF08241.7 Methyltransf_11 PF13847.1 Methyltransf_31
Cluster9040	6666_Cormi1 980_Neucr2 112830_Maggr1 10315_Beaba1 7_Fusox1 250_Metan1 1593_Fusgr1 1136_Colgr1 5195_Verda1
Cluster9042	1114_Neucr2 4242_Metan1 587_Fusox1 8347_Verda1 562_Fusgr1 53027_Trire2 1882_Colgr1 6122_Cormi1 23_Beaba1
Cluster9043	6561_Verda1 8477_Colgr1 117310_Maggr1 10711_Fusox1 109850_Trire2 9424_Fusgr1 249_Neucr2 802_Metan1 9425_Fusgr1
Cluster9050	518_Fusox1 1756_Colgr1 4177_Metan1 642_Fusgr1 7958_Beaba1 54902_Trire2 6240_Cormi1 113280_Maggr1 8410_Verda1	PF04434.12 SWIM
Cluster9053	3959_Cormi1 8105_Neucr2 7240_Beaba1 5598_Colgr1 3674_Metan1 2166_Fusgr1 80441_Trire2 9832_Verda1 113757_Maggr1
Cluster9058	5819_Botci1 112975_Hyspu1 1187718_Aspni7 8350_Metan1 1144856_Aspni7 142176_Pench1 1164092_Aspni7 1164090_Aspni7 8766_Colgr1	PF07110.6 EthD
Cluster9064	141294_Pench1 140118_Pench1 140937_Pench1 148511_Pench1 148258_Pench1 137570_Pench1 148228_Pench1 137581_Pench1 143642_Pench1	PF00665.21 rve PF07727.9 RVT_2
Cluster9065	121775_Sepmu1 120450_Sepmu1 112266_Sepmu1 116823_Sepmu1 120503_Sepmu1 121777_Sepmu1 121730_Sepmu1 121727_Sepmu1 118501_Sepmu1	PF00125.19 Histone
Cluster9067	8155_Verda1 4978_Metan1 69793_Trire2 9175_Beaba1 5249_Colgr1 2433_Fusgr1 9037_Cormi1 13219_Fusox1 7488_Neucr2	PF00134.18 Cyclin_N
Cluster9070	9376_Metan1 1881_Fusgr1 3146_Verda1 2478_Beaba1 4301_Fusox1 5868_Trire2 4197_Colgr1 117666_Maggr1 2137_Cormi1	PF14259.1 RRM_6 PF01424.17 R3H PF00076.17 RRM_1 PF13893.1 RRM_5
Cluster9071	4954_Verda1 4664_Cormi1 5417_Beaba1 1579_Colgr1 14418_Fusox1 112238_Maggr1 11855_Fusgr1 3049_Metan1 110922_Trire2
Cluster9072	11769_Fusgr1 14489_Fusox1 2851_Metan1 49304_Trire2 115537_Maggr1 4997_Verda1 1621_Colgr1 7842_Neucr2 138587_Oidma1
Cluster9077	147533_Pench1 117223_Rhyru1 1631_Metan1 154815_Sepmu1 6618_Fusox1 1092775_Aspni7 10462_Ascsa1 6225_Botci1 13973_Fusox1	PF01977.11 UbiD
Cluster9078	2779_Marbr1 8577_Marbr1 9537_Marbr1 1368_Marbr1 6248_Marbr1 5479_Marbr1 8499_Marbr1 3691_Marbr1 8074_Marbr1
Cluster9083	6552_Neucr2 6549_Neucr2 6554_Neucr2 6536_Neucr2 6553_Neucr2 6551_Neucr2 6555_Neucr2 6550_Neucr2 6556_Neucr2	PF02037.22 SAP
Cluster9087	103143_Trire2 9056_Fusox1 10431_Metan1 2583_Fusgr1 5354_Cormi1 3357_Beaba1 14258_Fusox1 4358_Colgr1 13619_Fusox1
Cluster9088	112869_Maggr1 119856_Trire2 7378_Cormi1 3575_Metan1 8123_Beaba1 866_Colgr1 6311_Fusgr1 2692_Fusox1 1568_Verda1	PF10336.4 DUF2420
Cluster9090	110932_Maggr1 5809_Colgr1 12005_Fusgr1 3216_Metan1 3316_Beaba1 14276_Fusox1 242_Verda1 123842_Trire2 7766_Neucr2
Cluster9092	8850_Verda1 9920_Metan1 9651_Fusox1 139758_Aspni7 8769_Fusgr1 2202_Beaba1 3255_Fusgr1 7554_Fusgr1 13530_Fusox1	PF04082.13 Fungal_trans
Cluster9094	1210_Colgr1 1703_Metan1 1709_Metan1 6199_Verda1 8538_Neucr2 13248_Fusox1 7652_Fusgr1 2232_Fusox1 6790_Neucr2
Cluster9096	6373_Verda1 6647_Beaba1 3141_Cormi1 9087_Metan1 44399_Trire2 6166_Colgr1 9659_Fusgr1 11065_Fusox1 11064_Fusox1	PF14259.1 RRM_6 PF00641.13 zf-RanBP PF01585.18 G-patch
Cluster9102	36513_Oidma1 3542_Ascsa1 185118_Oidma1 113214_Hyspu1 62471_Oidma1 9744_Marbr1 27443_Oidma1 19666_Oidma1 48060_Sepmu1
Cluster9103	3865_Colgr1 6493_Beaba1 62323_Trire2 2045_Verda1 914_Fusox1 4550_Colgr1 3867_Colgr1 3866_Colgr1 1118_Fusgr1	PF13606.1 Ank_3
Cluster9107	9859_Verda1 5574_Colgr1 3296_Metan1 858_Beaba1 5016_Trire2 5619_Cormi1 13033_Fusox1 113546_Maggr1 2123_Fusgr1
Cluster9108	7242_Fusox1 115760_Maggr1 8049_Fusgr1 833_Colgr1 102705_Trire2 4156_Beaba1 1683_Verda1 5831_Metan1 4392_Neucr2
Cluster9111	6876_Fusox1 7153_Beaba1 8586_Fusgr1 3855_Cormi1 7337_Metan1 11792_Colgr1 111632_Trire2 4696_Verda1 113702_Maggr1
Cluster9112	120250_Maggr1 3910_Cormi1 7208_Beaba1 6835_Fusox1 8629_Fusgr1 6829_Metan1 11736_Colgr1 4428_Verda1 7419_Neucr2	PF13921.1 Myb_DNA-bind_6
Cluster9114	9731_Fusgr1 8521_Colgr1 10990_Fusox1 117427_Maggr1 7415_Metan1 8948_Beaba1 3355_Cormi1 110524_Trire2 2069_Neucr2
Cluster9117	7720_Fusox1 2755_Cormi1 4008_Beaba1 9668_Metan1 7645_Fusgr1 62053_Trire2 6287_Colgr1 5879_Colgr1 6163_Verda1	PF00400.27 WD40
Cluster9118	7728_Verda1 3313_Beaba1 9571_Cormi1 4516_Colgr1 3223_Metan1 12008_Fusgr1 14271_Fusox1 81756_Trire2 110502_Maggr1
Cluster9120	5429_Metan1 9094_Verda1 8226_Fusox1 1019_Beaba1 122817_Trire2 2372_Cormi1 2706_Colgr1 3564_Fusgr1 113822_Maggr1
Cluster9122	994_Verda1 8623_Colgr1 112445_Maggr1 1992_Metan1 104617_Trire2 3559_Beaba1 15428_Fusox1 359_Cormi1 10703_Fusgr1
Cluster9125	105617_Oidma1 118410_Maggr1 10065_Colgr1 8840_Beaba1 932_Verda1 2786_Metan1 3983_Cormi1 102890_Trire2 6420_Neucr2	PF02698.12 DUF218
Cluster9127	5291_Fusox1 137809_Sepmu1 191220_Clafu1 115855_Hyspu1 115162_Rhyru1 10578_Metan1 33691_Oidma1 20765_Bauco1 4672_Triru1	PF12680.2 SnoaL_2
Cluster9132	115848_Maggr1 112616_Maggr1 116017_Maggr1 121148_Maggr1 113110_Maggr1 110460_Maggr1 117518_Maggr1 116687_Maggr1 114607_Maggr1	PF01375.12 Enterotoxin_a
Cluster9133	7936_Beaba1 8625_Verda1 8132_Cormi1 1164_Fusgr1 104458_Trire2 112697_Maggr1 5940_Colgr1 564_Beaba1 563_Beaba1
Cluster9135	5221_Pyrco1 110543_Maggr1 400_Beaba1 2322_Verda1 4427_Fusox1 1491_Neucr2 11276_Colgr1 1490_Neucr2 1749_Fusgr1	PF00385.19 Chromo
Cluster9136	7241_Fusgr1 17085_Fusox1 2580_Colgr1 5476_Beaba1 4542_Cormi1 7672_Metan1 112280_Maggr1 102780_Trire2 5432_Verda1
Cluster9137	3699_Colgr1 112471_Maggr1 2505_Fusgr1 1933_Metan1 12862_Fusox1 70816_Trire2 9988_Neucr2 7318_Verda1 7319_Verda1	PF01112.13 Asparaginase_2
Cluster9139	7422_Metan1 6153_Colgr1 117208_Maggr1 3346_Cormi1 9497_Fusgr1 10738_Fusox1 6361_Verda1 109883_Trire2 2031_Neucr2
Cluster9143	4987_Colgr1 4550_Fusox1 572_Metan1 2343_Neucr2 119672_Maggr1 4115_Verda1 122075_Trire2 1604_Beaba1 1617_Fusgr1
Cluster9147	5434_Colgr1 121308_Maggr1 121307_Maggr1 1142852_Aspni7 8713_Metan1 1985_Neucr2 16158_Botci1 1187806_Aspni7 1139058_Aspni7	PF10342.4 GPI-anchored
Cluster9148	1180790_Aspni7 140298_Pench1 146255_Oidma1 794_Beaba1 4987_Parbr1 1396_Cormi1 116920_Maggr1 6692_Metan1 1108_Parbr1	PF09995.4 DUF2236
Cluster9149	408528_Aurpu1 1170901_Aspni7 4612_Triru1 190945_Clafu1 807_Triru1 137447_Pench1 1166041_Aspni7 150078_Pench1 40712_Aspni7
Cluster9152	10219_Neucr2 3862_Colgr1 917_Fusox1 611_Metan1 1876_Verda1 1121_Fusgr1 8151_Cormi1 62537_Trire2 110946_Maggr1
Cluster9158	1152190_Aspni7 52278_Oidma1 55969_Oidma1 56866_Oidma1 144335_Oidma1 8475_Beaba1 7501_Metan1 250140_Cocsa1 139835_Oidma1
Cluster9160	1177161_Aspni7 192754_Clafu1 398660_Aurpu1 141148_Bauco1 9629_Fusox1 8805_Fusgr1 6682_Fusox1 136820_Pench1 3163_Verda1	PF11578.3 DUF3237
Cluster9161	120959_Rhyru1 115513_Rhyru1 6990_Triru1 116002_Rhyru1 110978_Rhyru1 113247_Rhyru1 114764_Rhyru1 113745_Rhyru1 117867_Rhyru1
Cluster9163	350558_Aurpu1 5776_Stano2 119116_Hyspu1 112423_Rhyru1 2589_Pyrtt1 115426_Rhyru1 5229_Lepmu1 5775_Stano2 109305_Sepmu1
Cluster9164	361525_Aurpu1 371130_Aurpu1 331079_Aurpu1 402104_Aurpu1 347764_Aurpu1 380297_Aurpu1 331073_Aurpu1 380295_Aurpu1 188187_Clafu1
Cluster9165	342284_Aurpu1 165473_Aurpu1 342351_Aurpu1 124957_Aurpu1 30333_Aurpu1 188160_Aurpu1 344295_Aurpu1 349558_Aurpu1 348003_Aurpu1
Cluster9166	289645_Aurpu1 409193_Aurpu1 41116_Aurpu1 367943_Aurpu1 367942_Aurpu1 249912_Aurpu1 122849_Aurpu1 362215_Aurpu1 35436_Aurpu1
Cluster9169	363113_Aurpu1 146198_Bauco1 5997_Cormi1 12886_Fusox1 12600_Fusox1 119108_Oidma1 4585_Beaba1 5440_Neucr2 8225_Neucr2	PF13519.1 VWA_2 PF02816.13 Alpha_kinase
Cluster9170	353146_Aurpu1 347002_Aurpu1 338660_Aurpu1 112177_Aurpu1 346846_Aurpu1 356106_Aurpu1 354081_Aurpu1 376509_Aurpu1 116093_Rhyru1
Cluster9171	404062_Aurpu1 117743_Rhyru1 112575_Rhyru1 115663_Rhyru1 112662_Rhyru1 113187_Rhyru1 113182_Rhyru1 113177_Rhyru1 116818_Rhyru1
Cluster9174	404613_Aurpu1 117018_Hyspu1 8239_Stano2 9721_Lepmu1 28865_Cocsa1 5486_Fusgr1 9950_Verda1 298019_Bauco1 189368_Clafu1
Cluster9175	271181_Aurpu1 120945_Rhyru1 8040_Pyrtt1 7831_Metan1 5027_Pyrtt1 48218_Oidma1 140255_Pench1 116177_Rhyru1 89186_Cocsa1
Cluster9176	355400_Aurpu1 72039_Bauco1 57899_Sepmu1 186256_Clafu1 1566_Stano2 146923_Bauco1 184269_Clafu1 188652_Clafu1 123170_Hyspu1
Cluster9178	111779_Maggr1 114388_Maggr1 9921_Beaba1 8028_Metan1 6113_Metan1 9038_Fusox1 111783_Maggr1 10407_Verda1 3252_Metan1	PF11917.3 DUF3435 PF13894.1 zf-C2H2_4
Cluster9181	324611_Aurpu1 7177_Botci1 8636_Metan1 196154_Clafu1 7649_Cormi1 5325_Beaba1 70787_Sepmu1 7678_Botci1 189346_Clafu1	PF13738.1 Pyr_redox_3
Cluster9182	2519_Cormi1 9408_Beaba1 2288_Fusox1 10438_Fusgr1 10120_Metan1 9125_Colgr1 106457_Trire2 113000_Maggr1 6828_Neucr2
Cluster9183	185593_Clafu1 186159_Clafu1 185037_Clafu1 185038_Clafu1 185039_Clafu1 185040_Clafu1 133805_Sepmu1 197573_Clafu1 156977_Sepmu1
Cluster9188	151406_Bauco1 106342_Trire2 6928_Fusgr1 6233_Metan1 10290_Verda1 8122_Colgr1 16764_Fusox1 8202_Neucr2 6929_Fusgr1
Cluster9189	6764_Verda1 117864_Rhyru1 12655_Fusgr1 8856_Fusgr1 11592_Fusox1 16414_Fusox1 11806_Fusox1 2567_Fusgr1 8744_Fusox1
Cluster9191	290_Beaba1 5436_Cormi1 3329_Colgr1 109075_Trire2 1050_Fusgr1 685_Metan1 855_Fusox1 3996_Verda1 4395_Cormi1
Cluster9193	1337_Beaba1 4230_Cormi1 42418_Trire2 5086_Metan1 11175_Fusgr1 3966_Colgr1 597_Verda1 6591_Neucr2 15782_Fusox1
Cluster9194	1456_Beaba1 5365_Cormi1 6471_Metan1 11277_Fusgr1 1546_Fusox1 3681_Colgr1 3572_Verda1 6308_Neucr2 118084_Maggr1
Cluster9197	2847_Beaba1 4471_Cormi1 9988_Colgr1 10960_Fusox1 107014_Trire2 9295_Neucr2 9766_Fusgr1 2955_Verda1 2291_Metan1
Cluster9198	3274_Beaba1 6889_Cormi1 17136_Fusox1 7294_Fusgr1 8021_Fusox1 5643_Fusgr1 15751_Botci1 23156_Oidma1 112971_Maggr1
Cluster9199	3972_Beaba1 9402_Beaba1 918_Metan1 9690_Beaba1 8716_Metan1 6198_Beaba1 1527_Metan1 9753_Beaba1 10319_Beaba1
Cluster9202	4615_Beaba1 5142_Cormi1 1786_Metan1 6682_Verda1 4482_Fusox1 122271_Trire2 1693_Fusgr1 9400_Colgr1 2825_Neucr2
Cluster9203	5086_Beaba1 1572_Cormi1 4349_Colgr1 5894_Fusox1 110805_Maggr1 13233_Fusgr1 1849_Neucr2 3466_Colgr1 23288_Blugr1	PF07366.7 SnoaL
Cluster9204	5470_Beaba1 4548_Cormi1 17081_Fusox1 7682_Metan1 7236_Fusgr1 102774_Trire2 112272_Maggr1 2550_Colgr1 5424_Verda1
Cluster9205	5604_Beaba1 5228_Cormi1 1425_Fusox1 7417_Fusgr1 1050_Metan1 6273_Colgr1 122952_Trire2 7842_Verda1 2088_Neucr2
Cluster9206	6453_Beaba1 8556_Metan1 118281_Maggr1 2338_Fusox1 901_Cormi1 110607_Maggr1 13072_Fusgr1 188705_Clafu1 148550_Pench1
Cluster9207	7133_Beaba1 3824_Cormi1 4682_Metan1 5681_Fusox1 106982_Trire2 12941_Fusgr1 3838_Verda1 10647_Colgr1 115330_Maggr1
Cluster9208	8357_Beaba1 5837_Cormi1 5760_Metan1 7964_Fusgr1 7320_Fusox1 121004_Trire2 1399_Verda1 116756_Maggr1 6824_Colgr1
Cluster9211	7296_Pyrtt1 37628_Cocsa1 3116_Pyrtt1 11030_Pyrtt1 5108_Pyrtt1 11138_Pyrtt1 5293_Pyrtt1 10160_Pyrtt1 1361_Pyrtt1	PF03732.12 Retrotrans_gag PF00098.18 zf-CCHC
Cluster9212	25228_Blugr1 21607_Blugr1 21771_Blugr1 21772_Blugr1 20587_Blugr1 20513_Blugr1 20589_Blugr1 20582_Blugr1 20604_Blugr1
Cluster9213	20062_Blugr1 20077_Blugr1 20085_Blugr1 20521_Blugr1 24526_Blugr1 20099_Blugr1 20108_Blugr1 20096_Blugr1 20928_Blugr1
Cluster9214	7797_Botci1 2914_Triru1 186707_Clafu1 119652_Rhyru1 445_Colgr1 3950_Fusgr1 6108_Verda1 115228_Hyspu1 6355_Neucr2	PF13365.1 Trypsin_2
Cluster9226	148254_Pench1 137422_Pench1 141395_Pench1 148013_Pench1 143276_Pench1 149205_Pench1 147187_Pench1 147430_Pench1 149206_Pench1
Cluster9227	366_Colgr1 10779_Colgr1 112694_Maggr1 120679_Maggr1 5316_Colgr1 11858_Colgr1 121459_Maggr1 6408_Colgr1 356243_Cocsa1
Cluster9229	8215_Colgr1 8748_Fusgr1 9680_Fusox1 9505_Verda1 137790_Pench1 119249_Hyspu1 112696_Maggr1 120176_Rhyru1 118152_Maggr1	PF13485.1 Peptidase_MA_2
Cluster9230	9649_Cormi1 150373_Pench1 4378_Tubme1 8367_Lepmu1 8397_Lepmu1 8374_Lepmu1 8376_Lepmu1 8390_Lepmu1 8368_Lepmu1	PF00420.19 Oxidored_q2 PF00961.14 LAGLIDADG_1
Cluster9231	77_Neucr2 73_Neucr2 79_Neucr2 86_Neucr2 74_Neucr2 75_Neucr2 78_Neucr2 76_Neucr2 5048_Neucr2
Cluster9232	115950_Hyspu1 4856_Stano2 10934_Stano2 2808_Stano2 7445_Stano2 7446_Stano2 4858_Stano2 4859_Stano2 11935_Stano2	PF00176.18 SNF2_N
Cluster9233	180208_Oidma1 19556_Oidma1 1528_Triru1 50774_Oidma1 4409_Parbr1 146331_Pench1 145633_Pench1 4702_Triru1 4701_Triru1
Cluster9234	136765_Pench1 137066_Pench1 137018_Pench1 144826_Pench1 149854_Pench1 142442_Pench1 150031_Pench1 150332_Pench1 142308_Pench1
Cluster9238	115607_Hyspu1 139035_Cocsa1 9021_Altbr1 4697_Pyrtt1 11480_Stano2 6373_Lepmu1 114769_Maggr1 8230_Colgr1	PF01494.14 FAD_binding_3 PF01266.19 DAO
Cluster9240	118915_Hyspu1 110785_Rhyru1 49406_Sepmu1 6758_Metan1 8660_Beaba1 1378_Fusox1 8009_Fusox1 137836_Oidma1	PF01565.18 FAD_binding_4 PF00106.20 adh_short
Cluster9241	6057_Beaba1 582_Cormi1 4880_Metan1 141379_Pench1 5501_Fusgr1 10258_Pyrco1 6654_Fusox1 45699_Aspni7	PF00172.13 Zn_clus PF11951.3 Fungal_trans_2 PF01040.13 UbiA
Cluster9242	1027115_Aspni7 960_Triru1 1156321_Aspni7 5214_Pyrco1 3934_Pyrco1 138662_Pench1 2644_Parbr1 148456_Pench1	PF00172.13 Zn_clus PF11951.3 Fungal_trans_2
Cluster9245	148155_Pench1 3621_Verda1 246_Fusgr1 1273_Fusox1 147832_Oidma1 1100008_Aspni7 138462_Pench1 635_Parbr1	PF00732.14 GMC_oxred_N PF05199.8 GMC_oxred_C
Cluster9253	190994_Clafu1 12059_Stano2 9115_Pyrtt1 32808_Bauco1 361540_Aurpu1 8017_Stano2 184285_Clafu1 7500_Altbr1	PF01370.16 Epimerase PF13460.1 NAD_binding_10
Cluster9256	3120_Tubme1 3126_Tubme1 3118_Tubme1 3125_Tubme1 3121_Tubme1 3124_Tubme1 3119_Tubme1 3122_Tubme1	PF01544.13 CorA
Cluster9257	184279_Clafu1 10114_Altbr1 105328_Cocsa1 139129_Pench1 1102987_Aspni7 8295_Pyrtt1 27517_Sepmu1 347595_Aurpu1	PF12937.2 F-box-like PF00646.28 F-box
Cluster9258	5480_Colgr1 8352_Beaba1 5831_Cormi1 7133_Neucr2 66486_Trire2 2356_Fusgr1 4756_Metan1 7538_Pyrtt1	PF00225.18 Kinesin PF13358.1 DDE_3 PF05701.6 WEMBL
Cluster9262	80645_Trire2 118404_Maggr1 4735_Fusgr1 5581_Fusox1 111537_Maggr1 112542_Maggr1 1315_Cormi1 1332_Beaba1	PF01425.16 Amidase
Cluster9264	173797_Oidma1 5022_Beaba1 69972_Trire2 6232_Fusgr1 4459_Colgr1 1892_Metan1 8551_Neucr2 110810_Maggr1	PF00172.13 Zn_clus PF04082.13 Fungal_trans
Cluster9266	7258_Metan1 133_Fusox1 8016_Beaba1 1456_Fusgr1 63400_Trire2 6927_Cormi1 113248_Maggr1 1054_Neucr2	PF00773.14 RNB
Cluster9269	3773_Metan1 9087_Colgr1 105092_Oidma1 148649_Pench1 1899_Neucr2 10251_Verda1 118016_Maggr1 9495_Botci1	PF00172.13 Zn_clus PF04082.13 Fungal_trans
Cluster9271	147852_Pench1 2440_Ascsa1 118492_Hyspu1 4571_Fusgr1 8547_Botci1 8986_Cormi1 168900_Oidma1 12091_Fusox1	PF00172.13 Zn_clus PF04082.13 Fungal_trans
Cluster9275	113527_Maggr1 8144_Colgr1 107669_Trire2 5225_Metan1 143_Cormi1 1657_Beaba1 930_Fusgr1 1123_Fusox1	PF00326.16 Peptidase_S9 PF00246.19 Peptidase_M14 PF07676.7 PD40
Cluster9276	8090_Beaba1 6441_Colgr1 5312_Metan1 7073_Verda1 7409_Cormi1 65773_Trire2 3718_Fusgr1 8395_Fusox1	PF00004.24 AAA
Cluster9278	1126259_Aspni7 142769_Pench1 184084_Clafu1 179573_Oidma1 693_Parbr1 141563_Pench1 146147_Sepmu1 10643_Botci1	PF14197.1 Cep57_CLD_2 PF06657.8 Cep57_MT_bd PF07690.11 MFS_1
Cluster9279	930_Beaba1 8546_Verda1 2279_Cormi1 1352_Colgr1 489_Fusgr1 650_Fusox1 76125_Trire2 4299_Metan1	PF07690.11 MFS_1 PF08598.6 Sds3
Cluster9285	4199_Colgr1 7538_Beaba1 8917_Cormi1 117669_Maggr1 1822_Fusgr1 3141_Verda1 108354_Trire2 10383_Verda1	PF00646.28 F-box
Cluster9286	11618_Fusgr1 14626_Fusox1 600_Colgr1 5638_Metan1 4298_Beaba1 8111_Cormi1 21749_Trire2 4897_Verda1	PF09174.5 Maf1
Cluster9289	5356_Lepmu1 5016_Pyrtt1 113484_Hyspu1 119769_Rhyru1 4375_Stano2 9928_Altbr1 135730_Cocsa1 186780_Clafu1	PF00443.24 UCH
Cluster9292	6117_Neucr2 5551_Metan1 68466_Trire2 1637_Cormi1 5679_Verda1 8084_Colgr1 117456_Maggr1 4970_Beaba1	PF02733.12 Dak1 PF02734.12 Dak2
Cluster9297	5491_Cormi1 238_Beaba1 8674_Metan1 195605_Clafu1 14038_Fusox1 341058_Aurpu1 5480_Verda1 10168_Fusgr1	PF01965.19 DJ-1_PfpI
Cluster9298	3185_Colgr1 993_Cormi1 1464_Neucr2 4067_Verda1 1465_Neucr2 1466_Neucr2 118573_Maggr1 122050_Trire2	PF03031.13 NIF
Cluster9300	10605_Pyrtt1 2314_Pyrtt1 6368_Altbr1 2315_Pyrtt1 37585_Cocsa1 37584_Cocsa1 6369_Altbr1 358071_Cocsa1	PF12937.2 F-box-like
Cluster9303	6772_Fusox1 13115_Fusgr1 9151_Verda1 1385_Colgr1 16126_Fusox1 16104_Fusox1 17533_Fusox1 11701_Colgr1	PF02225.17 PA PF04389.12 Peptidase_M28
Cluster9305	186730_Clafu1 150469_Bauco1 184019_Clafu1 158856_Bauco1 150470_Bauco1 118000_Sepmu1 184020_Clafu1 133977_Sepmu1
Cluster9310	6465_Colgr1 4401_Fusox1 1777_Fusgr1 9171_Verda1 62886_Trire2 1842_Metan1 110582_Maggr1 3139_Neucr2	PF10214.4 Rrn6
Cluster9316	517_Beaba1 6950_Metan1 91_Cormi1 399_Metan1 6260_Metan1 4485_Cormi1 8016_Cormi1 10095_Metan1	PF00172.13 Zn_clus
Cluster9317	146083_Pench1 1207800_Aspni7 1187334_Aspni7 138221_Pench1 1167521_Aspni7 142409_Pench1 1145155_Aspni7 148079_Pench1	PF00172.13 Zn_clus PF04082.13 Fungal_trans
Cluster9321	9907_Metan1 62432_Trire2 5861_Verda1 12494_Fusox1 9171_Fusgr1 1165_Cormi1 677_Beaba1 10369_Colgr1	PF00172.13 Zn_clus PF04082.13 Fungal_trans
Cluster9322	82241_Trire2 7780_Metan1 7288_Beaba1 8229_Cormi1 196644_Cocsa1 268536_Aurpu1 120963_Rhyru1 133622_Oidma1	PF00172.13 Zn_clus PF04082.13 Fungal_trans
Cluster9324	350_Verda1 11176_Colgr1 1713_Fusox1 6318_Metan1 2977_Beaba1 7172_Cormi1 7207_Fusgr1 53499_Trire2
Cluster9328	118486_Hyspu1 366616_Aurpu1 144848_Bauco1 56941_Sepmu1 197354_Clafu1 449_Parbr1 111778_Rhyru1 2151_Triru1	PF13921.1 Myb_DNA-bind_6 PF00249.26 Myb_DNA-binding
Cluster9333	819_Altbr1 41534_Cocsa1 465_Pyrtt1 2631_Lepmu1 112242_Hyspu1 109290_Rhyru1 3903_Stano2 9667_Stano2	PF00651.26 BTB
Cluster9334	3772_Neucr2 9050_Verda1 11199_Fusox1 2723_Colgr1 9384_Fusgr1 111511_Maggr1 12622_Botci1 12623_Botci1	PF07819.8 PGAP1
Cluster9335	2104_Pyrtt1 203258_Cocsa1 5556_Lepmu1 158537_Bauco1 9636_Altbr1 9635_Altbr1 5062_Pyrtt1 194243_Clafu1	PF06985.6 HET
Cluster9350	2644_Cormi1 7984_Fusgr1 5779_Metan1 7300_Fusox1 1281_Verda1 102652_Trire2 6841_Colgr1 4109_Beaba1	PF00098.18 zf-CCHC
Cluster9353	80186_Trire2 856_Metan1 9538_Fusgr1 10774_Fusox1 6044_Colgr1 2330_Beaba1 7941_Verda1 3419_Cormi1	PF00069.20 Pkinase
Cluster9358	341854_Aurpu1 138243_Pench1 150335_Sepmu1 193119_Clafu1 376562_Aurpu1 6494_Beaba1 7789_Cormi1 265825_Aurpu1	PF11051.3 Mannosyl_trans3
Cluster9360	195799_Clafu1 308519_Aurpu1 9296_Colgr1 66783_Bauco1 54968_Sepmu1 201290_Oidma1 14707_Botci1 7926_Fusox1	PF00172.13 Zn_clus PF04082.13 Fungal_trans
Cluster9361	4773_Metan1 5655_Colgr1 107460_Trire2 9156_Verda1 8731_Beaba1 9184_Cormi1 12763_Botci1 6950_Fusgr1	PF00566.13 RabGAP-TBC
Cluster9362	6094_Altbr1 2239_Lepmu1 10532_Pyrtt1 3417_Stano2 221991_Cocsa1 120222_Hyspu1 1803_Ascsa1 1804_Ascsa1	PF04199.8 Cyclase PF01753.13 zf-MYND PF12796.2 Ank_2 PF02810.10 SEC-C
Cluster9365	150255_Pench1 142396_Pench1 150150_Pench1 150191_Pench1 150251_Pench1 150102_Pench1 136749_Pench1 142426_Pench1	PF05699.9 Dimer_Tnp_hAT PF02892.10 zf-BED
Cluster9367	122571_Trire2 3212_Colgr1 663_Metan1 880_Fusox1 5465_Cormi1 1075_Fusgr1 264_Beaba1 119121_Maggr1	PF05277.7 DUF726
Cluster9373	112585_Maggr1 38781_Trire2 116585_Rhyru1 645_Metan1 1103_Fusgr1 906_Fusox1 114382_Maggr1 9046_Fusox1	PF02373.17 JmjC
Cluster9374	8111_Fusox1 3454_Fusgr1 4547_Colgr1 68941_Trire2 8060_Metan1 9645_Cormi1 7745_Verda1 3293_Beaba1	PF13409.1 GST_N_2 PF13410.1 GST_C_2 PF13417.1 GST_N_3
Cluster9381	7065_Altbr1 5857_Pyrtt1 218157_Cocsa1 11658_Stano2 372813_Aurpu1 75194_Bauco1 195653_Clafu1 12405_Lepmu1	PF01328.12 Peroxidase_2
Cluster9384	10223_Colgr1 2599_Fusgr1 12652_Fusox1 3342_Verda1 360319_Aurpu1 119193_Maggr1 2089_Fusgr1 142807_Pench1
Cluster9386	7521_Stano2 5420_Altbr1 6073_Cormi1 62_Beaba1 7394_Lepmu1 2890_Pyrtt1 34768_Cocsa1 7725_Metan1	PF00732.14 GMC_oxred_N PF05199.8 GMC_oxred_C
Cluster9392	2439_Fusox1 8931_Beaba1 68207_Trire2 6583_Fusgr1 116467_Maggr1 6774_Neucr2 4841_Metan1 9301_Cormi1	PF10914.3 DUF2781
Cluster9393	9093_Neucr2 115192_Maggr1 61_Verda1 548_Colgr1 5896_Altbr1 13308_Botci1 9440_Beaba1 354088_Aurpu1	PF13894.1 zf-C2H2_4 PF00096.21 zf-C2H2 PF04082.13 Fungal_trans
Cluster9394	4702_Colgr1 2923_Neucr2 745_Fusgr1 105031_Trire2 112343_Maggr1 5159_Cormi1 3041_Verda1 5511_Beaba1	PF00270.24 DEAD PF00271.26 Helicase_C
Cluster9402	6048_Fusox1 10410_Pyrco1 4610_Fusgr1 11921_Fusox1 5415_Fusox1 5437_Pyrco1 5277_Fusgr1 3081_Fusox1	PF00501.23 AMP-binding
Cluster9404	13769_Fusox1 4227_Fusgr1 110046_Rhyru1 4173_Pyrtt1 160112_Cocsa1 1180719_Aspni7 119855_Hyspu1 4402_Altbr1	PF00465.14 Fe-ADH
Cluster9405	6544_Metan1 14113_Botci1 192875_Clafu1 8663_Beaba1 112503_Maggr1 1138730_Aspni7 142132_Pench1 4810_Cormi1	PF03936.11 Terpene_synth_C
Cluster9416	3903_Fusgr1 9442_Cormi1 3730_Beaba1 394_Colgr1 58804_Trire2 4723_Fusox1 2502_Metan1 4722_Fusox1	PF04139.8 Rad9
Cluster9418	146215_Pench1 10442_Metan1 8713_Fusox1 16396_Fusox1 882_Metan1 11789_Fusox1 11611_Fusox1 9281_Fusox1	PF07690.11 MFS_1
Cluster9420	8537_Beaba1 1606_Colgr1 51407_Trire2 11837_Fusgr1 286_Cormi1 120627_Maggr1 4995_Verda1 14402_Fusox1	PF13964.1 Kelch_6 PF13415.1 Kelch_3 PF13854.1 Kelch_5 PF07646.10 Kelch_2
Cluster9422	143_Colgr1 1362_Verda1 111877_Maggr1 21215_Trire2 5821_Metan1 7251_Fusox1 8039_Fusgr1 8038_Fusgr1	PF00628.24 PHD
Cluster9425	21699_Blugr1 21739_Blugr1 21694_Blugr1 20572_Blugr1 21672_Blugr1 21671_Blugr1 21688_Blugr1 21662_Blugr1
Cluster9426	1113221_Aspni7 142804_Pench1 887_Triru1 2563_Parbr1 340_Marbr1 141141_Pench1 143184_Pench1 142381_Pench1	PF09949.4 DUF2183 PF13602.1 ADH_zinc_N_2
Cluster9430	121262_Trire2 3749_Metan1 6401_Cormi1 7634_Verda1 8817_Beaba1 11254_Fusox1 2037_Colgr1 9336_Fusgr1	PF02558.11 ApbA PF08546.6 ApbA_C PF01984.15 dsDNA_bind
Cluster9433	8831_Beaba1 39333_Aspni7 132267_Oidma1 9105_Beaba1 104335_Trire2 8930_Fusox1 127002_Oidma1 192980_Oidma1	PF07366.7 SnoaL
Cluster9436	1184174_Aspni7 145781_Pench1 167804_Cocsa1 401202_Aurpu1 10477_Pyrtt1 115343_Hyspu1 149847_Bauco1 2315_Altbr1	PF01266.19 DAO
Cluster9437	13969_Fusox1 9771_Beaba1 7272_Fusox1 144294_Pench1 10270_Fusox1 1884_Cormi1 5292_Fusgr1 142795_Pench1	PF01266.19 DAO
Cluster9439	413_Fusgr1 4805_Colgr1 4597_Metan1 724_Fusox1 107082_Trire2 10426_Neucr2 3819_Verda1 115284_Maggr1	PF00076.17 RRM_1
Cluster9440	4653_Metan1 7035_Fusgr1 16867_Fusox1 10209_Colgr1 77613_Trire2 1543_Beaba1 6303_Verda1 998_Cormi1	PF09440.5 eIF3_N PF01399.22 PCI
Cluster9444	10441_Neucr2 4937_Metan1 115293_Maggr1 60956_Trire2 12920_Fusgr1 4848_Colgr1 3826_Verda1 5702_Fusox1
Cluster9445	183825_Clafu1 81900_Sepmu1 31000_Bauco1 115871_Rhyru1 195768_Clafu1 2250_Pyrco1 119718_Rhyru1 115540_Rhyru1	PF00041.16 fn3 PF13639.1 zf-RING_2
Cluster9450	10638_Colgr1 7008_Fusgr1 47766_Trire2 4677_Metan1 1005_Cormi1 1533_Beaba1 3844_Verda1 16838_Fusox1	PF08066.7 PMC2NT PF01612.15 DNA_pol_A_exo1 PF00570.18 HRDC
Cluster9451	52824_Sepmu1 71034_Trire2 4629_Triru1 119757_Bauco1 1194_Beaba1 118937_Maggr1 1740_Colgr1 2242_Neucr2
Cluster9459	11030_Colgr1 5747_Neucr2 2218_Fusgr1 12941_Fusox1 119606_Maggr1 1088_Metan1 5554_Verda1 82562_Trire2
Cluster9463	1747_Fusox1 6668_Colgr1 7165_Fusgr1 412_Verda1 119779_Maggr1 6364_Metan1 6147_Neucr2 74851_Trire2	PF00400.27 WD40
Cluster9464	3969_Fusgr1 4277_Colgr1 4780_Fusox1 102920_Trire2 8801_Verda1 300_Metan1 8617_Beaba1 639_Cormi1
Cluster9465	54703_Trire2 3970_Fusgr1 301_Metan1 644_Cormi1 8618_Beaba1 4278_Colgr1 4781_Fusox1 188557_Clafu1	PF13894.1 zf-C2H2_4
Cluster9466	2451_Altbr1 7691_Pyrtt1 1654_Lepmu1 2485_Altbr1 163328_Cocsa1 116277_Hyspu1 116278_Hyspu1 7379_Pyrtt1
Cluster9468	12771_Fusgr1 5832_Fusox1 8503_Cormi1 2589_Metan1 3602_Beaba1 4204_Colgr1 2610_Verda1 121801_Trire2	PF08156.8 NOP5NT PF08060.8 NOSIC PF01798.13 Nop
Cluster9469	5427_Neucr2 8690_Verda1 9880_Metan1 116627_Maggr1 4311_Colgr1 4016_Fusgr1 102989_Trire2 4826_Fusox1
Cluster9470	1587_Fusox1 11235_Fusgr1 4683_Cormi1 6436_Metan1 120113_Trire2 3987_Colgr1 5144_Beaba1 119546_Maggr1	PF00781.19 DAGK_cat
Cluster9471	2531_Altbr1 4833_Pyrtt1 1924_Stano2 11786_Lepmu1 4838_Pyrtt1 1508_Pyrtt1 10395_Neucr2 1845_Stano2	PF00098.18 zf-CCHC
Cluster9472	626_Verda1 34261_Sepmu1 15814_Fusox1 5820_Neucr2 5819_Neucr2 119616_Maggr1 4050_Colgr1 6171_Fusgr1	PF00172.13 Zn_clus
Cluster9473	1588_Fusox1 11234_Fusgr1 55790_Trire2 6435_Metan1 582_Verda1 4684_Cormi1 3986_Colgr1 5145_Beaba1	PF02005.11 TRM
Cluster9474	187573_Clafu1 84605_Sepmu1 149354_Bauco1 186239_Clafu1 342288_Aurpu1 119775_Rhyru1 118052_Hyspu1 32883_Bauco1
Cluster9476	7610_Beaba1 371683_Aurpu1 195703_Clafu1 4952_Fusgr1 4720_Stano2 3262_Fusox1 179_Metan1 8746_Cormi1	PF09825.4 BPL_N
Cluster9480	2815_Altbr1 4574_Altbr1 4563_Altbr1 9626_Altbr1 9661_Altbr1 4572_Altbr1 62413_Cocsa1 347589_Cocsa1
Cluster9481	6611_Tubme1 2494_Neucr2 2492_Neucr2 2493_Neucr2 2496_Neucr2 2495_Neucr2 117438_Maggr1 117559_Maggr1
Cluster9483	9738_Fusox1 4191_Verda1 10594_Neucr2 10595_Neucr2 8705_Fusgr1 6852_Metan1 62181_Trire2 5022_Colgr1	PF00069.20 Pkinase
Cluster9485	4248_Fusox1 8813_Colgr1 2797_Verda1 8185_Metan1 1951_Fusgr1 56835_Trire2 113770_Maggr1 6201_Neucr2	PF12396.3 DUF3659
Cluster9486	8919_Fusox1 12282_Fusgr1 3899_Fusgr1 4952_Altbr1 4712_Lepmu1 4718_Fusox1 3898_Fusgr1 4717_Fusox1	PF03142.10 Chitin_synth_2
Cluster9493	147668_Oidma1 196339_Clafu1 120909_Hyspu1 120910_Hyspu1 114922_Hyspu1 110505_Rhyru1 121033_Sepmu1 113851_Rhyru1
Cluster9495	3021_Altbr1 152305_Cocsa1 10744_Pyrtt1 3592_Lepmu1 4516_Stano2 110894_Rhyru1 121360_Hyspu1 3022_Altbr1	PF08911.6 NUP50
Cluster9496	570_Colgr1 11488_Fusgr1 108530_Trire2 6089_Beaba1 14754_Fusox1 516_Cormi1 5576_Metan1 4913_Verda1	PF12937.2 F-box-like PF00646.28 F-box PF01063.14 Aminotran_4
Cluster9499	2942_Verda1 8891_Colgr1 39588_Trire2 13121_Fusgr1 4867_Metan1 5963_Cormi1 389_Triru1 732_Beaba1	PF07992.9 Pyr_redox_2 PF00070.22 Pyr_redox
Cluster9504	187685_Clafu1 151729_Bauco1 118411_Hyspu1 3467_Pyrtt1 5400_Altbr1 322323_Aurpu1 58043_Cocsa1 114128_Rhyru1	PF02182.12 SAD_SRA
Cluster9516	4340_Neucr2 8354_Fusgr1 5949_Beaba1 6010_Metan1 1814_Cormi1 1733_Verda1 9739_Colgr1 75921_Trire2	PF01207.12 Dus
Cluster9522	110654_Maggr1 68821_Trire2 6229_Colgr1 12767_Fusgr1 4900_Metan1 5836_Fusox1 14859_Fusox1 11970_Colgr1	PF00201.13 UDPGT PF03033.15 Glyco_transf_28
Cluster9523	3690_Altbr1 1691_Pyrtt1 272148_Cocsa1 10754_Lepmu1 3691_Altbr1 11263_Stano2 118589_Hyspu1 120297_Rhyru1
Cluster9525	9044_Colgr1 1907_Fusgr1 2916_Neucr2 3270_Verda1 62962_Trire2 8586_Metan1 4278_Fusox1 111130_Maggr1	PF01535.15 PPR PF13812.1 PPR_3 PF13041.1 PPR_2
Cluster9527	14178_Fusox1 12144_Fusgr1 1398_Colgr1 111601_Maggr1 5476_Metan1 10555_Neucr2 109285_Trire2 4014_Botci1
Cluster9532	618_Colgr1 7440_Neucr2 4479_Verda1 121122_Maggr1 63511_Trire2 11659_Fusgr1 14689_Fusox1 2925_Metan1	PF13041.1 PPR_2 PF13812.1 PPR_3 PF01535.15 PPR
Cluster9540	107300_Trire2 6069_Metan1 9590_Colgr1 7679_Fusox1 7689_Fusgr1 9524_Metan1 5333_Fusgr1 12399_Fusgr1
Cluster9541	61588_Trire2 7612_Fusgr1 4052_Beaba1 7754_Fusox1 2731_Cormi1 7172_Metan1 9526_Colgr1 8836_Verda1	PF05502.8 Dynactin_p62
Cluster9544	4019_Triru1 15245_Fusox1 144742_Pench1 6632_Metan1 197201_Clafu1 3543_Beaba1 373_Cormi1 4075_Stano2	PF01593.19 Amino_oxidase
Cluster9545	150154_Pench1 150187_Pench1 150164_Pench1 138736_Pench1 138774_Pench1 150254_Pench1 150099_Pench1 1155582_Aspni7
Cluster9548	4060_Altbr1 427_Pyrtt1 6313_Stano2 40262_Cocsa1 11289_Lepmu1 150281_Bauco1 184383_Clafu1 42002_Sepmu1	PF14087.1 DUF4267
Cluster9549	4133_Altbr1 2116_Pyrtt1 345702_Cocsa1 2117_Pyrtt1 11327_Lepmu1 202712_Cocsa1 5435_Colgr1 118317_Maggr1
Cluster9552	5536_Colgr1 9126_Cormi1 3309_Metan1 4729_Beaba1 9876_Verda1 13040_Fusox1 2116_Fusgr1 15890_Botci1	PF00069.20 Pkinase PF07714.12 Pkinase_Tyr
Cluster9553	190384_Clafu1 194855_Clafu1 194832_Clafu1 1404_Ascsa1 195972_Clafu1 120328_Sepmu1 508776_Bauco1 149360_Sepmu1
Cluster9554	1116789_Aspni7 105423_Trire2 4754_Fusox1 3939_Fusgr1 24921_Blugr1 2476_Metan1 116777_Maggr1 3270_Pyrco1
Cluster9557	138141_Pench1 15038_Fusox1 5515_Fusgr1 9784_Metan1 3978_Fusox1 7009_Beaba1 113792_Maggr1 4187_Fusgr1
Cluster9559	11730_Colgr1 106249_Trire2 1518_Metan1 2597_Beaba1 3093_Cormi1 4434_Verda1 7116_Fusgr1 16946_Fusox1	PF00400.27 WD40
Cluster9561	5460_Metan1 6398_Beaba1 5830_Cormi1 12527_Fusox1 9144_Fusgr1 9066_Metan1 189930_Clafu1 196936_Clafu1	PF11951.3 Fungal_trans_2
Cluster9565	7667_Beaba1 691_Beaba1 10147_Beaba1 10185_Beaba1 9552_Beaba1 9609_Beaba1 10322_Beaba1 10100_Beaba1	PF00075.19 RNase_H
Cluster9569	5336_Metan1 9206_Verda1 67109_Trire2 6684_Cormi1 6995_Beaba1 6415_Colgr1 8369_Fusox1 3692_Fusgr1	PF13523.1 Acetyltransf_8
Cluster9570	14149_Fusox1 12176_Fusgr1 5498_Metan1 8306_Beaba1 172_Cormi1 7267_Verda1 6585_Colgr1 79749_Trire2	PF12457.3 TIP_N PF01585.18 G-patch PF07842.7 GCFC
Cluster9574	1067_Cormi1 110570_Trire2 1853_Beaba1 2665_Metan1 3102_Colgr1 9060_Verda1 3568_Neucr2 119186_Maggr1
Cluster9577	1698_Beaba1 4157_Cormi1 103917_Trire2 120467_Maggr1 11100_Fusgr1 15707_Fusox1 6701_Colgr1 457_Verda1
Cluster9581	15603_Fusox1 1101_Verda1 8611_Colgr1 10991_Fusgr1 2131_Metan1 120420_Trire2 116520_Maggr1 8811_Neucr2
Cluster9588	8447_Fusgr1 7509_Fusox1 119623_Trire2 9613_Colgr1 1457_Cormi1 1096_Beaba1 6044_Verda1 5912_Metan1	PF01142.13 TruD
Cluster9590	4077_Beaba1 105_Colgr1 2707_Cormi1 102672_Trire2 1461_Verda1 4742_Neucr2 111867_Maggr1 5799_Metan1	PF10374.4 EST1 PF10373.4 EST1_DNA_bind
Cluster9595	5546_Altbr1 4864_Lepmu1 186121_Clafu1 190258_Clafu1 194790_Clafu1 2797_Lepmu1 148899_Sepmu1 3218_Pyrtt1	PF14441.1 OTT_1508_deam
Cluster9598	1145190_Aspni7 1143337_Aspni7 146832_Pench1 142322_Pench1 148420_Pench1 149210_Pench1 40383_Aspni7 1178323_Aspni7
Cluster9599	120189_Trire2 4232_Cormi1 15783_Fusox1 11176_Fusgr1 1335_Beaba1 596_Verda1 5084_Metan1 5093_Metan1
Cluster9607	6283_Neucr2 444_Verda1 1739_Fusox1 6693_Colgr1 110839_Maggr1 74857_Trire2 7177_Fusgr1 6347_Metan1	PF13812.1 PPR_3 PF01535.15 PPR PF13041.1 PPR_2
Cluster9611	4049_Marbr1 5944_Ascsa1 10813_Botci1 5243_Verda1 8688_Neucr2 10608_Fusox1 8965_Neucr2 10008_Fusgr1	PF00350.18 Dynamin_N
Cluster9615	8612_Colgr1 116517_Maggr1 15601_Fusox1 8797_Neucr2 10989_Fusgr1 192715_Clafu1 1103_Verda1 104369_Trire2	PF00069.20 Pkinase
Cluster9618	8373_Cormi1 596_Colgr1 6113_Beaba1 2833_Metan1 14508_Fusox1 108548_Trire2 4904_Verda1 11749_Fusgr1
Cluster9623	2412_Verda1 3212_Neucr2 113636_Maggr1 2529_Colgr1 1872_Metan1 769_Fusgr1 78661_Trire2 963_Fusox1	PF00333.15 Ribosomal_S5 PF03719.10 Ribosomal_S5_C
Cluster9629	6000_Neucr2 112091_Hyspu1 3360_Verda1 111628_Maggr1 10945_Colgr1 273_Metan1 3496_Fusox1 123686_Trire2
Cluster9638	6963_Altbr1 6184_Pyrtt1 114_Lepmu1 167091_Cocsa1 121523_Hyspu1 117347_Rhyru1 9578_Botci1 330984_Aurpu1	PF07653.12 SH3_2
Cluster9650	31267_Bauco1 196236_Clafu1 191673_Clafu1 105903_Aurpu1 146088_Sepmu1 148908_Bauco1 195751_Clafu1 146961_Sepmu1
Cluster9656	191767_Clafu1 146181_Sepmu1 144604_Bauco1 1168610_Aspni7 141336_Pench1 5298_Parbr1 2623_Triru1 346668_Aurpu1
Cluster9657	9811_Fusox1 9231_Fusox1 4171_Metan1 17428_Fusox1 507_Fusox1 8395_Verda1 73587_Trire2 654_Fusgr1	PF13418.1 Kelch_4
Cluster9662	10255_Beaba1 689_Beaba1 10188_Beaba1 10148_Beaba1 9593_Cormi1 10216_Beaba1 9434_Beaba1 9905_Beaba1	PF13489.1 Methyltransf_23
Cluster9664	1847_Colgr1 113223_Maggr1 2835_Trire2 8372_Verda1 8034_Beaba1 7278_Metan1 1376_Neucr2 6946_Cormi1	PF11470.3 TUG-UBL1 PF00789.15 UBX
Cluster9668	16475_Fusox1 12322_Fusgr1 11466_Fusox1 16041_Fusox1 16192_Fusox1 10067_Fusox1 17595_Fusox1 9369_Fusox1
Cluster9671	2272_Ascsa1 184634_Oidma1 117907_Maggr1 11232_Fusox1 5463_Colgr1 9355_Fusgr1 5462_Colgr1 5461_Colgr1
Cluster9674	25065_Blugr1 12880_Fusgr1 123780_Trire2 5737_Fusox1 6270_Verda1 4512_Ascsa1 8021_Colgr1 19012_Oidma1	PF13921.1 Myb_DNA-bind_6
Cluster9675	5974_Fusgr1 4833_Verda1 16965_Fusox1 11636_Colgr1 7606_Neucr2 1495_Metan1 121183_Maggr1 106283_Trire2	PF11500.3 Cut12
Cluster9688	60413_Oidma1 2168_Stano2 344997_Cocsa1 11719_Stano2 7446_Pyrtt1 121201_Hyspu1 17991_Oidma1 766_Pyrco1
Cluster9689	6285_Marbr1 9340_Marbr1 1191_Marbr1 5851_Marbr1 1671_Marbr1 7142_Marbr1 4705_Marbr1 6284_Marbr1
Cluster9707	3386_Beaba1 2000_Metan1 352_Cormi1 56603_Trire2 10716_Fusgr1 965_Verda1 10707_Colgr1 15419_Fusox1	PF01713.16 Smr
Cluster9709	7123_Metan1 7528_Fusgr1 5948_Verda1 67595_Trire2 9495_Colgr1 7842_Fusox1 115009_Maggr1 5152_Neucr2	PF04108.7 APG17
Cluster9711	7655_Pyrtt1 21433_Cocsa1 9323_Lepmu1 9957_Altbr1 121664_Hyspu1 18434_Oidma1 7973_Cormi1 119865_Rhyru1
Cluster9722	6508_Colgr1 12965_Fusgr1 5657_Fusox1 4253_Verda1 67472_Trire2 2673_Metan1 2301_Beaba1 7466_Cormi1
Cluster9726	9493_Cormi1 8983_Metan1 39155_Aspni7 112295_Rhyru1 3707_Beaba1 9706_Metan1 8633_Metan1 8341_Metan1	PF12796.2 Ank_2
Cluster9727	180_Ascsa1 116875_Maggr1 7705_Fusgr1 2807_Cormi1 19606_Blugr1 1650_Verda1 881_Colgr1 4523_Neucr2
Cluster9730	360_Ascsa1 10172_Verda1 119515_Rhyru1 137216_Pench1 148397_Pench1 147367_Pench1 1166422_Aspni7 110578_Rhyru1	PF00069.20 Pkinase
Cluster9733	115262_Maggr1 4505_Colgr1 3094_Metan1 14377_Fusox1 11893_Fusgr1 6515_Verda1 8503_Beaba1 124293_Trire2
Cluster9735	10005_Beaba1 9608_Beaba1 10007_Beaba1 10133_Beaba1 9928_Beaba1 894_Metan1 10008_Beaba1 9047_Fusox1	PF01636.18 APH
Cluster9740	41663_Trire2 4127_Verda1 1625_Fusgr1 1595_Beaba1 5993_Cormi1 187160_Clafu1 4979_Colgr1 115553_Maggr1	PF00646.28 F-box
Cluster9744	123476_Trire2 6394_Colgr1 9138_Beaba1 8914_Verda1 9707_Metan1 7787_Fusox1 7580_Fusgr1 8063_Cormi1
Cluster9745	2026_Ascsa1 363873_Aurpu1 187809_Clafu1 36634_Bauco1 8646_Marbr1 7028_Pyrco1 119423_Hyspu1 4764_Tubme1	PF07957.6 DUF3294
Cluster9747	6001_Botci1 186880_Oidma1 5786_Ascsa1 1156317_Aspni7 140352_Pench1 26013_Oidma1 119334_Oidma1 146776_Oidma1	PF04185.9 Phosphoesterase
Cluster9748	67751_Trire2 59028_Trire2 111757_Maggr1 11283_Colgr1 4613_Fusgr1 11924_Fusox1 6787_Fusox1 13216_Fusgr1	PF06985.6 HET
Cluster9750	2306_Ascsa1 149044_Oidma1 143307_Pench1 141173_Pench1 141199_Pench1 1183109_Aspni7 146838_Pench1 142209_Pench1
Cluster9751	2090_Triru1 1151620_Aspni7 111202_Trire2 140120_Pench1 1815_Stano2 3170_Fusox1 13150_Botci1 13149_Botci1	PF13181.1 TPR_8
Cluster9752	966_Metan1 9054_Beaba1 9895_Beaba1 8247_Cormi1 7327_Beaba1 4236_Fusox1 121143_Rhyru1 114418_Maggr1
Cluster9753	2154_Colgr1 4717_Pyrco1 137863_Pench1 159278_Sepmu1 148288_Pench1 141389_Pench1 141924_Pench1 187359_Clafu1
Cluster9754	2902_Ascsa1 53684_Oidma1 8756_Colgr1 107107_Trire2 9984_Fusgr1 10636_Fusox1 9001_Neucr2 2894_Verda1
Cluster9760	409447_Aurpu1 339891_Aurpu1 112804_Hyspu1 14273_Fusox1 2990_Neucr2 120043_Maggr1 120044_Maggr1 10812_Fusgr1	PF11917.3 DUF3435
Cluster9766	883_Triru1 2558_Parbr1 128564_Sepmu1 1168399_Aspni7 366738_Aurpu1 191429_Clafu1 30718_Bauco1 138889_Pench1
Cluster9767	6975_Metan1 35405_Bauco1 376888_Aurpu1 138168_Pench1 8386_Metan1 193415_Clafu1 8812_Beaba1 6396_Cormi1	PF03583.9 LIP
Cluster9768	9927_Verda1 2125_Fusgr1 13031_Fusox1 7243_Neucr2 3294_Metan1 113549_Maggr1 5572_Colgr1 123130_Trire2
Cluster9769	7288_Verda1 1035_Beaba1 5871_Metan1 54393_Trire2 7452_Fusox1 7821_Fusgr1 17313_Fusox1 9647_Colgr1	PF13414.1 TPR_11 PF14559.1 TPR_19
Cluster9770	139976_Pench1 1131085_Aspni7 147623_Pench1 147134_Pench1 142896_Pench1 137900_Pench1 143009_Pench1 141698_Pench1
Cluster9779	116353_Maggr1 11572_Colgr1 5984_Fusgr1 4761_Verda1 1484_Metan1 16975_Fusox1 106294_Trire2 7351_Neucr2
Cluster9784	1241_Fusgr1 3999_Metan1 330_Fusox1 7075_Colgr1 9551_Verda1 6303_Cormi1 100_Beaba1 120489_Trire2	PF03992.11 ABM
Cluster9791	8731_Ascsa1 1225240_Aspni7 149350_Pench1 120572_Hyspu1 6423_Verda1 113620_Rhyru1 358081_Cocsa1 278513_Aurpu1
Cluster9793	6006_Colgr1 104415_Trire2 8766_Verda1 3845_Cormi1 717_Fusgr1 7107_Beaba1 446_Fusox1 7057_Marbr1
Cluster9794	12815_Fusgr1 2644_Metan1 110595_Trire2 20237_Blugr1 113665_Maggr1 3005_Verda1 2674_Colgr1 5795_Fusox1
Cluster9796	196678_Clafu1 299844_Bauco1 145438_Pench1 6927_Parbr1 1128736_Aspni7 6419_Triru1 72060_Sepmu1 300222_Bauco1	PF08558.5 TRF
Cluster9797	7357_Colgr1 8419_Fusox1 7090_Verda1 5293_Metan1 3742_Fusgr1 82512_Trire2 115075_Maggr1 1793_Botci1	PF00096.21 zf-C2H2 PF13894.1 zf-C2H2_4
Cluster9798	3087_Fusgr1 3574_Fusox1 120918_Trire2 11000_Colgr1 112213_Maggr1 10264_Beaba1 3853_Neucr2 6141_Verda1
Cluster9800	9663_Ascsa1 7572_Beaba1 9808_Beaba1 5679_Cormi1 3256_Metan1 10210_Metan1 149071_Pench1 9373_Cormi1
Cluster9805	759_Metan1 3413_Colgr1 1007_Fusox1 2402_Verda1 1750_Beaba1 813_Fusgr1 4101_Cormi1 79359_Trire2	PF09731.4 Mitofilin
Cluster9810	10479_Ascsa1 4768_Fusox1 3957_Fusgr1 2462_Metan1 3849_Beaba1 8035_Cormi1 463_Colgr1 1885_Pyrtt1
Cluster9811	7824_Fusox1 110765_Trire2 6321_Colgr1 7544_Fusgr1 110763_Trire2 110762_Trire2 402_Neucr2 8891_Neucr2	PF14634.1 zf-RING_5 PF00097.20 zf-C3HC4 PF13639.1 zf-RING_2 PF13923.1 zf-C3HC4_2 PF13920.1 zf-C3HC4_3
Cluster9814	1170556_Aspni7 368973_Aurpu1 3522_Cormi1 7329_Beaba1 6780_Fusgr1 3742_Metan1 11942_Colgr1 4486_Neucr2
Cluster9815	9066_Beaba1 10001_Beaba1 9607_Beaba1 693_Beaba1 10287_Beaba1 9907_Beaba1 9598_Cormi1 8972_Beaba1	PF00385.19 Chromo
Cluster9817	1181804_Aspni7 1163047_Aspni7 140750_Pench1 1178026_Aspni7 184783_Oidma1 1089_Triru1 1162747_Aspni7 1345_Parbr1
Cluster9818	1102617_Aspni7 5874_Fusgr1 141105_Pench1 59073_Trire2 344509_Aurpu1 1872_Fusox1 190416_Clafu1 118343_Rhyru1	PF01989.11 DUF126 PF04412.8 DUF521
Cluster9820	579_Cormi1 7205_Triru1 578_Cormi1 1159_Beaba1 7207_Triru1 6005_Tubme1 9272_Pyrco1 2629_Parbr1	PF08843.6 DUF1814
Cluster9822	1174460_Aspni7 2132_Fusox1 3520_Fusgr1 3519_Fusgr1 2133_Fusox1 5577_Fusox1 1219634_Aspni7 7725_Fusox1
Cluster9823	1152176_Aspni7 149956_Pench1 9349_Metan1 8274_Metan1 9472_Cormi1 3827_Neucr2 12221_Fusgr1 6302_Fusox1
Cluster9824	148404_Sepmu1 355512_Aurpu1 116063_Sepmu1 152830_Bauco1 188467_Clafu1 188466_Clafu1 189974_Clafu1 190939_Clafu1
Cluster9826	1152905_Aspni7 142443_Pench1 149856_Pench1 149855_Pench1 142309_Pench1 137017_Pench1 150331_Pench1 144827_Pench1
Cluster9828	1176433_Aspni7 6973_Fusgr1 4597_Colgr1 61517_Trire2 3173_Verda1 16805_Fusox1 148926_Oidma1 4461_Marbr1
Cluster9830	56469_Trire2 7165_Verda1 314_Cormi1 15402_Fusox1 3423_Beaba1 10734_Fusgr1 2023_Metan1 7361_Colgr1
Cluster9831	1166903_Aspni7 49847_Oidma1 2096_Fusgr1 8580_Verda1 1531_Metan1 8650_Beaba1 679_Cormi1 9490_Colgr1	PF06042.6 DUF925
Cluster9832	313_Fusgr1 1211_Fusox1 1209_Fusox1 11310_Fusox1 1208_Fusox1 1212_Fusox1 309_Fusgr1 310_Fusgr1
Cluster9834	1139303_Aspni7 187627_Clafu1 190105_Clafu1 8303_Stano2 755_Lepmu1 2676_Fusgr1 1603_Fusox1 192177_Cocsa1	PF02469.17 Fasciclin
Cluster9836	1160967_Aspni7 149935_Pench1 342332_Aurpu1 367596_Aurpu1 340610_Aurpu1 347453_Aurpu1 111542_Rhyru1 115806_Rhyru1
Cluster9839	118840_Hyspu1 112301_Hyspu1 111617_Rhyru1 121206_Hyspu1 383183_Aurpu1 121208_Hyspu1 121205_Hyspu1 112304_Hyspu1
Cluster9841	117175_Sepmu1 187670_Clafu1 157997_Bauco1 110745_Sepmu1 190691_Clafu1 185671_Clafu1 189174_Clafu1 190553_Clafu1
Cluster9842	10265_Metan1 55422_Trire2 168979_Oidma1 8830_Cormi1 1355_Botci1 113411_Maggr1 121219_Maggr1 558_Botci1	PF02816.13 Alpha_kinase
Cluster9845	405023_Aurpu1 30292_Bauco1 194170_Clafu1 106929_Sepmu1 1531_Parbr1 7582_Triru1 4339_Tubme1 8845_Pyrco1
Cluster9848	9055_Fusgr1 105155_Trire2 13357_Fusox1 112206_Hyspu1 1161_Verda1 8156_Fusox1 31469_Oidma1 111919_Hyspu1
Cluster9849	185103_Clafu1 185100_Clafu1 195615_Clafu1 186286_Clafu1 185095_Clafu1 185104_Clafu1 186285_Clafu1 186284_Clafu1	PF00646.28 F-box
Cluster9851	399953_Aurpu1 36812_Bauco1 193565_Clafu1 113236_Rhyru1 122973_Hyspu1 93075_Cocsa1 7676_Lepmu1 7347_Pyrtt1	PF04927.7 SMP
Cluster9852	350102_Aurpu1 136803_Bauco1 136138_Sepmu1 184854_Clafu1 8480_Stano2 5485_Pyrtt1 82785_Cocsa1 6049_Lepmu1
Cluster9853	32732_Bauco1 185581_Clafu1 45574_Sepmu1 503931_Bauco1 2967_Neucr2 119187_Rhyru1 113418_Rhyru1 114425_Rhyru1
Cluster9856	332_Beaba1 5392_Cormi1 122692_Trire2 809_Fusox1 1005_Fusgr1 726_Metan1 3374_Colgr1 2376_Verda1
Cluster9857	7545_Metan1 1384_Beaba1 10261_Beaba1 6820_Beaba1 7574_Metan1 8562_Metan1 113693_Hyspu1 140140_Pench1
Cluster9858	8666_Beaba1 9555_Beaba1 8390_Beaba1 14243_Fusox1 8559_Beaba1 9864_Pyrco1 9861_Pyrco1 4092_Fusox1
Cluster9859	1065_Beaba1 1424_Cormi1 5887_Metan1 7792_Fusgr1 7480_Fusox1 9712_Colgr1 4678_Neucr2 1777_Verda1
Cluster9860	1239_Beaba1 148849_Pench1 12101_Fusox1 6117_Fusox1 8536_Fusox1 9026_Fusox1 9597_Fusox1 2907_Colgr1
Cluster9861	1385_Beaba1 10262_Beaba1 9804_Metan1 7546_Metan1 7573_Metan1 9344_Beaba1 1012_Metan1 8975_Metan1
Cluster9863	2779_Beaba1 3493_Cormi1 1816_Metan1 108235_Trire2 4506_Fusox1 5722_Colgr1 1669_Fusgr1 2306_Verda1	PF09649.5 CHZ
Cluster9864	3562_Beaba1 8469_Cormi1 7194_Verda1 8976_Beaba1 12114_Lepmu1 6679_Metan1 146052_Pench1 146508_Pench1
Cluster9866	3711_Beaba1 152_Metan1 2185_Fusox1 13471_Fusox1 9399_Fusox1 9403_Fusox1 942_Verda1 946_Verda1	PF10604.4 Polyketide_cyc2
Cluster9868	3988_Beaba1 66276_Trire2 5407_Colgr1 13096_Fusox1 4713_Metan1 9956_Verda1 2325_Fusgr1 9086_Neucr2
Cluster9869	4727_Beaba1 9130_Cormi1 2888_Verda1 10339_Fusgr1 9633_Fusox1 1955_Pyrtt1 849_Stano2 114291_Rhyru1
Cluster9871	7867_Metan1 4392_Verda1 119933_Trire2 2337_Colgr1 6941_Fusox1 8525_Fusgr1 7929_Neucr2 120601_Maggr1
Cluster9872	5081_Beaba1 1576_Cormi1 14462_Fusox1 11800_Fusgr1 2898_Metan1 9270_Colgr1 287_Verda1 120611_Maggr1
Cluster9875	6386_Beaba1 5762_Cormi1 78117_Trire2 510_Metan1 2874_Fusgr1 3770_Fusox1 1517_Verda1 1011_Colgr1
Cluster9876	6601_Beaba1 7941_Cormi1 3111_Metan1 6681_Metan1 9863_Botci1 143962_Pench1 135262_Sepmu1 120995_Hyspu1
Cluster9877	7609_Beaba1 8734_Cormi1 5762_Fusgr1 5185_Colgr1 8180_Metan1 722_Verda1 123962_Trire2 5553_Neucr2
Cluster9878	7850_Beaba1 7852_Cormi1 7737_Metan1 109907_Trire2 31092_Oidma1 48885_Oidma1 31389_Oidma1 61356_Oidma1
Cluster9879	8319_Beaba1 8593_Cormi1 5488_Metan1 109273_Trire2 14175_Fusox1 12148_Fusgr1 12147_Fusgr1 14174_Fusox1
Cluster9883	24671_Blugr1 20029_Blugr1 21605_Blugr1 21608_Blugr1 21604_Blugr1 20023_Blugr1 21606_Blugr1 20766_Blugr1
Cluster9884	24416_Blugr1 24461_Blugr1 20932_Blugr1 24408_Blugr1 24333_Blugr1 24423_Blugr1 24419_Blugr1 24422_Blugr1
Cluster9885	24235_Blugr1 25055_Blugr1 19215_Blugr1 19153_Blugr1 19237_Blugr1 19341_Blugr1 21206_Blugr1 19397_Blugr1
Cluster9886	25053_Blugr1 25051_Blugr1 25050_Blugr1 21251_Blugr1 21242_Blugr1 21240_Blugr1 21246_Blugr1 22521_Blugr1
Cluster9887	23844_Blugr1 23843_Blugr1 23839_Blugr1 23841_Blugr1 23838_Blugr1 23836_Blugr1 23812_Blugr1 23840_Blugr1
Cluster9889	19864_Blugr1 2980_Marbr1 15363_Botci1 188849_Clafu1 114450_Maggr1 1217_Verda1 415_Colgr1 2608_Botci1
Cluster9890	19203_Blugr1 150378_Pench1 8395_Lepmu1 3542_Tubme1 143169_Pench1 4386_Tubme1 4743_Tubme1 4383_Tubme1	PF00115.15 COX1 PF01541.19 GIY-YIG PF07453.8 NUMOD1 PF00961.14 LAGLIDADG_1
Cluster9891	1524_Pyrtt1 5703_Pyrtt1 8570_Pyrtt1 6567_Pyrtt1 10436_Pyrtt1 7759_Pyrtt1 115443_Rhyru1 4031_Pyrtt1	PF00098.18 zf-CCHC
Cluster9892	1181_Pyrtt1 104603_Cocsa1 54413_Cocsa1 77557_Cocsa1 356971_Cocsa1 104767_Cocsa1 104885_Cocsa1 4130_Pyrtt1	PF08284.6 RVP_2
Cluster9893	1227_Fusox1 284_Fusgr1 11818_Fusox1 16025_Fusox1 16212_Fusox1 17562_Fusox1 16074_Fusox1 16156_Fusox1
Cluster9917	170546_Cocsa1 2152_Colgr1 2153_Colgr1 10930_Stano2 115133_Hyspu1 24804_Blugr1 10929_Stano2 818_Metan1
Cluster9918	186099_Clafu1 148_Metan1 461_Metan1 1414_Triru1 8683_Metan1 9374_Fusox1 4230_Parbr1 4717_Metan1
Cluster9919	190151_Clafu1 195881_Clafu1 13054_Fusox1 2275_Fusgr1 12683_Fusox1 5593_Fusox1 190152_Clafu1 116271_Hyspu1
Cluster9922	2546_Colgr1 5393_Verda1 23062_Trire2 2609_Metan1 5756_Fusox1 12859_Fusgr1 3229_Neucr2 114027_Maggr1
Cluster9923	9171_Cormi1 109255_Trire2 11900_Fusox1 17692_Fusox1 15940_Fusox1 17376_Fusox1 16293_Fusox1 109253_Trire2
Cluster9924	54372_Trire2 7504_Fusgr1 10223_Pyrco1 3272_Fusgr1 11884_Fusox1 15957_Fusox1 17674_Fusox1 16274_Fusox1	PF12850.2 Metallophos_2 PF13476.1 AAA_23
Cluster9925	56102_Oidma1 4327_Pyrco1 2792_Fusox1 12205_Fusox1 12270_Fusox1 4543_Fusgr1 71170_Trire2 119676_Rhyru1	PF12831.2 FAD_oxidored
Cluster9926	4053_Fusox1 17705_Fusox1 12159_Fusox1 16433_Fusox1 13672_Fusox1 9449_Fusox1 14857_Fusox1 15004_Fusox1
Cluster9927	3850_Neucr2 3859_Neucr2 3851_Neucr2 3862_Neucr2 3863_Neucr2 3856_Neucr2 3864_Neucr2 3857_Neucr2
Cluster9928	141489_Pench1 137183_Pench1 139241_Pench1 146332_Pench1 143228_Pench1 139439_Pench1 149172_Pench1 2531_Triru1
Cluster9929	140551_Pench1 150245_Pench1 150137_Pench1 149806_Pench1 142316_Pench1 142274_Pench1 150086_Pench1 149992_Pench1
Cluster9930	2073_Pyrco1 3006_Pyrco1 10514_Pyrco1 7067_Pyrco1 9836_Pyrco1 10509_Pyrco1 8824_Pyrco1 10513_Pyrco1
Cluster9931	40122_Sepmu1 49200_Sepmu1 51097_Sepmu1 48217_Sepmu1 54591_Sepmu1 13677_Sepmu1 50206_Sepmu1 50162_Sepmu1
Cluster9934	21790_Blugr1 24741_Blugr1 21762_Blugr1 24735_Blugr1 24732_Blugr1 24737_Blugr1 24738_Blugr1	PF11327.3 DUF3129
Cluster9935	3924_Stano2 5888_Altbr1 1100544_Aspni7 145380_Pench1 263653_Cocsa1 49_Colgr1 5863_Verda1	PF00067.17 p450
Cluster9937	145377_Pench1 1099135_Aspni7 74625_Sepmu1 54036_Trire2 7803_Cormi1 210636_Bauco1 6505_Beaba1	PF07690.11 MFS_1
Cluster9939	5294_Parbr1 11896_Fusox1 16289_Fusox1 17688_Fusox1 15945_Fusox1 6652_Metan1 136913_Pench1	PF00172.13 Zn_clus PF11951.3 Fungal_trans_2
Cluster9952	404996_Aurpu1 2681_Colgr1 21827_Oidma1 1628_Cormi1 4958_Beaba1 4091_Fusox1 10227_Pyrtt1
Cluster9954	1149394_Aspni7 141932_Pench1 5695_Parbr1 168934_Oidma1 78170_Oidma1 202283_Oidma1 1152855_Aspni7	PF00172.13 Zn_clus PF11951.3 Fungal_trans_2
Cluster9956	9525_Fusox1 4965_Fusgr1 103034_Trire2 2298_Ascsa1 3116_Cormi1 2683_Beaba1 2682_Beaba1	PF00172.13 Zn_clus PF04082.13 Fungal_trans
Cluster9957	46027_Oidma1 5193_Metan1 27600_Trire2 7178_Metan1 7569_Cormi1 3930_Stano2 10067_Verda1	PF00172.13 Zn_clus
Cluster9958	4068_Neucr2 9693_Colgr1 104994_Trire2 112041_Maggr1 7524_Fusox1 8433_Fusgr1 8991_Verda1	PF00172.13 Zn_clus
Cluster9963	207899_Aspni7 262938_Aurpu1 61638_Bauco1 62936_Sepmu1 190424_Clafu1 263707_Aurpu1 190425_Clafu1	PF14269.1 Arylsulfotran_2 PF07690.11 MFS_1
Cluster9965	10106_Beaba1 1136849_Aspni7 145211_Pench1 145212_Pench1 147937_Pench1 138839_Pench1 147936_Pench1	PF11917.3 DUF3435
Cluster9971	10515_Fusgr1 118083_Rhyru1 55637_Trire2 113944_Hyspu1 8146_Stano2 7956_Fusox1 12148_Fusox1	PF05183.7 RdRP PF13086.1 AAA_11 PF13087.1 AAA_12
Cluster9974	8815_Neucr2 2978_Verda1 11096_Fusox1 9875_Fusgr1 3856_Trire2 10014_Colgr1 120525_Maggr1	PF00649.13 Copper-fist
Cluster9977	15047_Botci1 7937_Cormi1 2429_Fusgr1 144304_Pench1 5048_Botci1 8775_Fusgr1 9572_Fusox1	PF00172.13 Zn_clus PF11951.3 Fungal_trans_2
Cluster9979	119662_Sepmu1 2544_Pyrco1 171813_Cocsa1 1249_Pyrtt1 6296_Altbr1 3962_Lepmu1 112080_Hyspu1	PF13639.1 zf-RING_2 PF00097.20 zf-C3HC4 PF00569.12 ZZ
Cluster9980	2890_Metan1 7916_Colgr1 3630_Fusox1 105291_Trire2 2793_Fusgr1 118706_Rhyru1 60_Triru1
Cluster9981	10283_Fusox1 7533_Colgr1 12310_Fusgr1 2013_Verda1 119480_Maggr1 113127_Maggr1 7487_Neucr2	PF01593.19 Amino_oxidase
Cluster9982	1804_Cormi1 5939_Beaba1 8967_Beaba1 9935_Beaba1 9431_Beaba1 9631_Beaba1 10187_Beaba1	PF00172.13 Zn_clus PF04082.13 Fungal_trans
Cluster9983	14121_Fusox1 12326_Fusgr1 7956_Metan1 114892_Maggr1 5534_Neucr2 895_Verda1 4496_Colgr1	PF00172.13 Zn_clus PF04082.13 Fungal_trans
Cluster9990	2731_Fusox1 111982_Maggr1 6777_Colgr1 6271_Fusgr1 70547_Trire2 4475_Neucr2 3611_Metan1	PF00172.13 Zn_clus PF11951.3 Fungal_trans_2
Cluster9992	11508_Fusgr1 14734_Fusox1 2966_Metan1 2185_Trire2 8827_Fusox1 13010_Fusgr1 118_Verda1	PF00583.19 Acetyltransf_1
Cluster9994	440_Altbr1 8419_Lepmu1 132519_Cocsa1 551_Stano2 3659_Pyrtt1 194197_Clafu1 150507_Sepmu1
Cluster9995	144543_Pench1 75410_Bauco1 280159_Aurpu1 267_Lepmu1 11012_Stano2 8651_Pyrtt1 9818_Botci1	PF00067.17 p450
Cluster10000	1093473_Aspni7 9020_Ascsa1 144895_Pench1 137323_Oidma1 39356_Aspni7 46706_Oidma1 14876_Fusox1	PF00172.13 Zn_clus PF11951.3 Fungal_trans_2
Cluster10002	40289_Cocsa1 8139_Stano2 116216_Rhyru1 111185_Hyspu1 3952_Pyrtt1 3780_Altbr1 11373_Lepmu1	PF01699.19 Na_Ca_ex
Cluster10003	105520_Trire2 6918_Metan1 1102_Beaba1 1462_Cormi1 3249_Metan1 6699_Metan1 706_Cormi1	PF04082.13 Fungal_trans PF00172.13 Zn_clus
Cluster10005	5994_Cormi1 1597_Beaba1 551020_Bauco1 4976_Colgr1 351_Neucr2 129986_Bauco1 4975_Colgr1	PF00491.16 Arginase PF11374.3 DUF3176
Cluster10006	934_Parbr1 200758_Aspni7 145058_Pench1 3577_Triru1 1176070_Aspni7 4062_Triru1 146880_Pench1	PF00349.16 Hexokinase_1 PF03727.11 Hexokinase_2
Cluster10008	120302_Hyspu1 118325_Rhyru1 190038_Cocsa1 4960_Lepmu1 8547_Pyrtt1 4327_Altbr1 3427_Stano2	PF01565.18 FAD_binding_4 PF08031.7 BBE
Cluster10014	112712_Hyspu1 23638_Sepmu1 7912_Altbr1 8460_Stano2 3515_Fusgr1 8187_Fusox1 110368_Rhyru1	PF14226.1 DIOX_N PF03171.15 2OG-FeII_Oxy
Cluster10017	1251_Fusox1 12263_Fusox1 12200_Fusox1 6755_Fusgr1 3223_Fusgr1 352053_Cocsa1 18478_Oidma1	PF06985.6 HET
Cluster10021	124609_Bauco1 150940_Sepmu1 190190_Clafu1 36993_Cocsa1 276082_Aurpu1 6346_Stano2 5047_Lepmu1	PF12697.2 Abhydrolase_6
Cluster10027	5859_Fusgr1 1879_Fusox1 4265_Fusgr1 497_Metan1 10941_Colgr1 12361_Fusox1 2397_Neucr2	PF12796.2 Ank_2 PF00023.25 Ank
Cluster10036	12297_Fusgr1 2068_Fusgr1 2783_Fusox1 8631_Stano2 119917_Maggr1 12991_Pyrco1 4962_Verda1	PF12796.2 Ank_2 PF13857.1 Ank_5 PF00622.23 SPRY PF00023.25 Ank
Cluster10039	8204_Neucr2 8358_Cormi1 1600_Colgr1 120632_Maggr1 4988_Verda1 7962_Colgr1 2838_Metan1	PF00170.16 bZIP_1
Cluster10041	115892_Rhyru1 2459_Pyrtt1 5495_Pyrtt1 8410_Pyrtt1 9621_Pyrtt1 5082_Triru1 165896_Cocsa1
Cluster10043	95278_Bauco1 7323_Triru1 193441_Clafu1 35233_Oidma1 90355_Sepmu1 118051_Hyspu1 312_Aurpu1
Cluster10044	195738_Clafu1 148798_Pench1 1186555_Aspni7 362849_Aurpu1 195183_Clafu1 338399_Aurpu1 188359_Clafu1
Cluster10045	1311_Altbr1 5302_Pyrtt1 8170_Lepmu1 11_Stano2 37407_Cocsa1 113005_Rhyru1 111218_Hyspu1	PF07690.11 MFS_1
Cluster10047	7990_Beaba1 12401_Fusox1 12403_Fusox1 64925_Trire2 4297_Fusgr1 3133_Verda1 33715_Oidma1	PF04488.10 Gly_transf_sug
Cluster10050	10612_Fusox1 10626_Fusgr1 10582_Fusgr1 118422_Sepmu1 121397_Maggr1 15240_Fusox1 113839_Maggr1	PF08277.7 PAN_3
Cluster10054	6141_Beaba1 34_Metan1 8393_Cormi1 11585_Fusgr1 67418_Trire2 14660_Fusox1 6140_Beaba1	PF00096.21 zf-C2H2 PF04082.13 Fungal_trans PF13894.1 zf-C2H2_4
Cluster10059	115055_Maggr1 939_Verda1 4525_Colgr1 8089_Colgr1 121036_Maggr1 2496_Fusgr1 4056_Fusox1	PF05730.6 CFEM
Cluster10065	2808_Fusgr1 3643_Fusox1 145234_Pench1 1765_Verda1 1169957_Aspni7 4631_Colgr1 4128_Fusox1	PF01168.15 Ala_racemase_N PF14031.1 D-ser_dehydrat
Cluster10067	10962_Pyrtt1 4281_Altbr1 6687_Pyrtt1 199395_Cocsa1 3685_Stano2 119841_Hyspu1 192164_Clafu1	PF00752.12 XPG_N PF00867.13 XPG_I
Cluster10072	183_Fusgr1 5162_Fusgr1 1998_Fusgr1 9355_Fusox1 4206_Fusox1 5229_Fusox1 13124_Fusgr1	PF00172.13 Zn_clus
Cluster10079	16997_Fusox1 6004_Fusgr1 7286_Colgr1 8847_Metan1 53605_Trire2 2533_Verda1 2762_Neucr2
Cluster10081	1303_Metan1 138922_Pench1 7695_Cormi1 12853_Fusox1 2724_Beaba1 12493_Fusgr1 6446_Fusox1	PF03476.11 MOSC_N PF03473.12 MOSC
Cluster10083	415_Verda1 117875_Maggr1 1094_Metan1 11038_Colgr1 2939_Cormi1 6625_Neucr2 6840_Beaba1	PF00400.27 WD40
Cluster10084	341209_Aurpu1 144269_Aurpu1 408785_Aurpu1 373824_Aurpu1 406612_Aurpu1 359947_Aurpu1 284116_Aurpu1	PF14295.1 PAN_4 PF00024.21 PAN_1 PF08277.7 PAN_3
Cluster10087	147887_Pench1 1158936_Aspni7 1093650_Aspni7 5118_Parbr1 8528_Triru1 147888_Pench1 5117_Parbr1	PF00505.14 HMG_box PF00657.17 Lipase_GDSL
Cluster10090	141466_Pench1 5757_Fusox1 12858_Fusgr1 10174_Colgr1 173124_Oidma1 65925_Trire2 8187_Verda1	PF00383.17 dCMP_cyt_deam_1
Cluster10091	133813_Oidma1 8079_Botci1 285227_Aurpu1 1163546_Aspni7 190357_Clafu1 142735_Bauco1 195115_Clafu1	PF03022.11 MRJP
Cluster10092	5666_Parbr1 6761_Triru1 959_Tubme1 1128402_Aspni7 138423_Pench1 3808_Pyrco1 15161_Botci1	PF10156.4 Med17
Cluster10093	7090_Altbr1 5342_Pyrtt1 10042_Altbr1 3003_Pyrtt1 272_Lepmu1 132322_Cocsa1 5481_Stano2
Cluster10095	4343_Lepmu1 30739_Cocsa1 6076_Altbr1 4342_Lepmu1 4375_Lepmu1 4786_Stano2 4787_Stano2	PF00443.24 UCH PF13423.1 UCH_1
Cluster10097	5718_Tubme1 4300_Pyrco1 1161379_Aspni7 148302_Pench1 2180_Parbr1 5806_Triru1 3343_Parbr1
Cluster10099	7066_Beaba1 121894_Trire2 2921_Fusgr1 4998_Cormi1 3721_Fusox1 8912_Metan1 3722_Fusox1	PF00172.13 Zn_clus PF04082.13 Fungal_trans
Cluster10100	5034_Fusox1 6603_Cormi1 138051_Pench1 5937_Cormi1 344_Beaba1 7785_Metan1 6343_Fusox1	PF00172.13 Zn_clus
Cluster10102	47354_Sepmu1 185322_Clafu1 9001_Lepmu1 3017_Stano2 4781_Altbr1 164338_Cocsa1 4509_Pyrtt1	PF01266.19 DAO
Cluster10104	4479_Metan1 3091_Colgr1 17248_Fusox1 5769_Verda1 11408_Fusgr1 10247_Neucr2 118504_Maggr1
Cluster10106	118599_Hyspu1 11233_Stano2 3205_Pyrtt1 40452_Cocsa1 10690_Lepmu1 3881_Altbr1 146578_Sepmu1	PF03572.13 Peptidase_S41
Cluster10107	9202_Fusox1 9840_Fusox1 9135_Fusox1 11634_Fusox1 16373_Fusox1 11765_Fusox1 5216_Pyrtt1	PF00069.20 Pkinase
Cluster10109	1128462_Aspni7 145523_Pench1 1182619_Aspni7 7663_Triru1 145501_Pench1 6992_Parbr1 1714_Metan1	PF00172.13 Zn_clus PF04082.13 Fungal_trans
Cluster10110	3203_Verda1 5474_Fusox1 718_Fusox1 423_Fusgr1 5241_Fusgr1 121682_Trire2 4603_Metan1	PF00172.13 Zn_clus PF04082.13 Fungal_trans
Cluster10111	558_Metan1 1638_Fusgr1 11272_Colgr1 4531_Fusox1 310_Neucr2 62603_Trire2 2326_Verda1	PF05686.7 Glyco_transf_90
Cluster10115	10539_Pyrtt1 149829_Cocsa1 2580_Altbr1 11810_Lepmu1 123006_Hyspu1 2047_Stano2 118889_Rhyru1	PF13855.1 LRR_8 PF13504.1 LRR_7 PF12799.2 LRR_4 PF13516.1 LRR_6 PF00560.28 LRR_1
Cluster10119	1856_Verda1 4240_Trire2 4963_Colgr1 7526_Beaba1 116058_Maggr1 4977_Fusox1 4165_Fusgr1	PF13668.1 Ferritin_2
Cluster10122	7855_Stano2 10932_Pyrco1 133108_Sepmu1 120422_Hyspu1 186579_Clafu1 8974_Fusgr1 3833_Neucr2	PF09994.4 DUF2235 PF08477.8 Miro
Cluster10126	2696_Altbr1 2354_Pyrtt1 97372_Cocsa1 11921_Lepmu1 1995_Stano2 116162_Hyspu1 116762_Rhyru1	PF03849.9 Tfb2
Cluster10128	142119_Pench1 7717_Colgr1 12846_Fusox1 3661_Neucr2 1156584_Aspni7 118019_Maggr1 9121_Fusgr1	PF01717.13 Meth_synt_2
Cluster10129	196364_Clafu1 33598_Bauco1 9972_Fusgr1 147404_Sepmu1 5306_Cormi1 3823_Trire2 5701_Beaba1	PF01717.13 Meth_synt_2
Cluster10131	10206_Fusgr1 1949_Cormi1 10052_Verda1 1178356_Aspni7 9100_Beaba1 9494_Metan1 141779_Pench1
Cluster10132	2797_Altbr1 3548_Pyrtt1 161699_Cocsa1 10754_Stano2 7804_Lepmu1 118029_Hyspu1 3792_Pyrtt1
Cluster10133	62169_Trire2 9635_Neucr2 12820_Fusox1 660_Beaba1 6688_Metan1 9092_Fusgr1 1149_Cormi1	PF00069.20 Pkinase
Cluster10137	7231_Metan1 11495_Fusox1 17341_Fusox1 9961_Metan1 8630_Fusox1 8576_Fusox1 6076_Fusox1	PF01426.13 BAH
Cluster10138	673_Stano2 4628_Pyrtt1 310599_Cocsa1 7645_Cormi1 6670_Altbr1 118003_Maggr1 6774_Lepmu1	PF02535.17 Zip
Cluster10144	188982_Clafu1 188779_Clafu1 151464_Sepmu1 150747_Sepmu1 26609_Bauco1 185770_Clafu1 193510_Clafu1
Cluster10145	116533_Maggr1 1616_Ascsa1 4808_Neucr2 6825_Colgr1 39351_Trire2 7319_Fusox1 7965_Fusgr1
Cluster10148	3181_Colgr1 8104_Metan1 7683_Cormi1 123572_Trire2 10213_Beaba1 132_Neucr2 4071_Verda1	PF03403.8 PAF-AH_p_II
Cluster10151	3048_Altbr1 4532_Pyrtt1 252043_Cocsa1 2148_Colgr1 399247_Aurpu1 54898_Sepmu1 185672_Clafu1	PF00150.13 Cellulase
Cluster10155	2004_Pyrtt1 10431_Fusox1 10252_Fusgr1 3126_Altbr1 37757_Cocsa1 2005_Pyrtt1 7976_Lepmu1	PF01408.17 GFO_IDH_MocA PF02894.12 GFO_IDH_MocA_C
Cluster10156	534_Fusox1 627_Fusgr1 115711_Maggr1 4190_Metan1 1734_Neucr2 6216_Cormi1 119568_Trire2	PF10342.4 GPI-anchored
Cluster10157	2512_Tubme1 137407_Pench1 1124613_Aspni7 3319_Triru1 7195_Pyrco1 168_Parbr1 167_Parbr1	PF14500.1 MMS19_N PF12460.3 MMS19_C
Cluster10159	1751_Ascsa1 232_Beaba1 1669_Metan1 6531_Cormi1 9150_Cormi1 4823_Beaba1 9420_Cormi1	PF01636.18 APH
Cluster10162	1151289_Aspni7 10275_Fusgr1 112678_Rhyru1 173271_Oidma1 7896_Fusox1 313725_Bauco1 184332_Clafu1	PF00884.18 Sulfatase
Cluster10163	9541_Neucr2 118362_Maggr1 678_Beaba1 1166_Cormi1 10490_Colgr1 22375_Trire2 9909_Metan1	PF13465.1 zf-H2C2_2 PF13894.1 zf-C2H2_4
Cluster10169	59747_Trire2 3594_Cormi1 10828_Fusox1 3824_Metan1 2368_Beaba1 7629_Verda1 9595_Fusgr1	PF00611.18 FCH PF00620.22 RhoGAP
Cluster10170	9693_Ascsa1 4847_Fusox1 4032_Fusgr1 1007_Colgr1 4434_Neucr2 4433_Neucr2 5985_Neucr2	PF00010.21 HLH
Cluster10171	1922_Fusgr1 108381_Trire2 4266_Fusox1 6445_Beaba1 4819_Metan1 2154_Cormi1 359_Metan1	PF00172.13 Zn_clus
Cluster10174	191910_Clafu1 187179_Clafu1 192991_Clafu1 186645_Clafu1 192982_Clafu1 190842_Clafu1 192983_Clafu1	PF00651.26 BTB
Cluster10175	3696_Altbr1 1697_Pyrtt1 178223_Cocsa1 10774_Lepmu1 11315_Stano2 119256_Rhyru1 120391_Hyspu1	PF00628.24 PHD PF00250.13 Fork_head PF11767.3 SET_assoc
Cluster10181	145644_Oidma1 8796_Ascsa1 21473_Oidma1 147130_Oidma1 113904_Maggr1 115300_Maggr1 142803_Oidma1	PF00397.21 WW
Cluster10183	9047_Colgr1 3267_Verda1 1911_Fusgr1 4275_Fusox1 70026_Trire2 111152_Maggr1 8581_Metan1	PF09779.4 Ima1_N
Cluster10184	8912_Cormi1 4391_Fusox1 1745_Metan1 7491_Beaba1 3156_Neucr2 1786_Fusgr1 108284_Trire2
Cluster10188	118584_Maggr1 8403_Colgr1 807_Cormi1 3796_Metan1 121203_Trire2 7716_Verda1 2389_Beaba1	PF14611.1 SLS
Cluster10191	4134_Colgr1 10379_Metan1 103134_Trire2 4120_Botci1 2843_Neucr2 2844_Neucr2 114219_Hyspu1
Cluster10193	4128_Fusgr1 175638_Oidma1 7882_Colgr1 9814_Marbr1 8129_Botci1 51206_Oidma1 4935_Fusox1	PF11905.3 DUF3425 PF00170.16 bZIP_1
Cluster10195	5632_Cormi1 873_Beaba1 13013_Fusox1 110040_Trire2 2143_Fusgr1 113564_Maggr1 5563_Colgr1	PF02666.10 PS_Dcarbxylase
Cluster10198	6145_Verda1 3091_Fusgr1 3893_Neucr2 3571_Fusox1 105349_Trire2 10994_Colgr1 115061_Maggr1
Cluster10199	113995_Maggr1 343836_Aurpu1 1182402_Aspni7 5758_Colgr1 59827_Trire2 10209_Fusox1 5360_Fusgr1	PF00583.19 Acetyltransf_1
Cluster10204	4393_Altbr1 10464_Pyrtt1 36318_Cocsa1 3674_Stano2 117516_Rhyru1 4734_Lepmu1 113432_Hyspu1	PF05433.10 Rick_17kDa_Anti
Cluster10206	185426_Clafu1 297202_Aurpu1 28971_Bauco1 57663_Sepmu1 23182_Bauco1 405147_Aurpu1 405242_Aurpu1	PF00628.24 PHD
Cluster10213	185319_Clafu1 185320_Clafu1 186586_Clafu1 410207_Aurpu1 196931_Clafu1 196930_Clafu1 196340_Clafu1	PF00646.28 F-box
Cluster10215	121522_Hyspu1 6964_Altbr1 6185_Pyrtt1 113_Lepmu1 78119_Cocsa1 110258_Rhyru1 5031_Stano2	PF00400.27 WD40 PF00300.17 His_Phos_1
Cluster10218	3646_Neucr2 3593_Fusgr1 119170_Maggr1 9853_Colgr1 9069_Verda1 8271_Fusox1 5413_Metan1
Cluster10223	3460_Cormi1 3770_Beaba1 4636_Beaba1 5599_Beaba1 112459_Trire2 7060_Beaba1 113595_Maggr1	PF00240.18 ubiquitin
Cluster10226	5067_Altbr1 46557_Cocsa1 7800_Pyrtt1 5169_Lepmu1 1800_Stano2 118726_Hyspu1 111456_Rhyru1
Cluster10227	5069_Altbr1 45972_Oidma1 6871_Pyrtt1 116053_Rhyru1 26657_Cocsa1 122465_Hyspu1 7880_Stano2
Cluster10228	6927_Beaba1 3027_Cormi1 5210_Cormi1 5360_Verda1 148688_Sepmu1 149324_Pench1 3465_Fusgr1	PF01636.18 APH PF12937.2 F-box-like
Cluster10230	9468_Fusox1 6359_Metan1 143458_Pench1 184300_Clafu1 147412_Pench1 2819_Beaba1 9154_Colgr1	PF01042.16 Ribonuc_L-PSP
Cluster10232	119372_Hyspu1 118768_Hyspu1 119908_Rhyru1 121672_Hyspu1 117351_Hyspu1 118766_Hyspu1 119371_Hyspu1	PF12937.2 F-box-like
Cluster10233	27599_Trire2 6798_Cormi1 4018_Metan1 1358_Fusgr1 2053_Beaba1 1186_Colgr1 5149_Verda1	PF01545.16 Cation_efflux
Cluster10234	4103_Colgr1 11151_Fusgr1 103844_Trire2 15770_Fusox1 705_Verda1 5102_Metan1 116390_Maggr1
Cluster10236	361575_Aurpu1 89990_Aurpu1 392710_Aurpu1 79713_Aurpu1 365639_Aurpu1 365622_Aurpu1 344150_Aurpu1
Cluster10237	12102_Stano2 197268_Clafu1 2782_Fusox1 4558_Fusgr1 7858_Colgr1 529_Lepmu1 167196_Cocsa1	PF00583.19 Acetyltransf_1
Cluster10239	6362_Fusox1 117988_Hyspu1 34586_Bauco1 7041_Parbr1 2331_Ascsa1 110225_Trire2 20026_Oidma1	PF01613.13 Flavin_Reduct
Cluster10243	2816_Metan1 68527_Trire2 111359_Maggr1 1851_Cormi1 5002_Beaba1 5186_Neucr2 9276_Pyrco1	PF12331.3 DUF3636
Cluster10247	1522_Metan1 16941_Fusox1 2609_Beaba1 59796_Trire2 7111_Fusgr1 3061_Cormi1 7043_Verda1	PF07690.11 MFS_1
Cluster10252	2690_Fusgr1 6270_Metan1 2515_Beaba1 8763_Colgr1 3124_Cormi1 9017_Fusox1 1114423_Aspni7	PF00285.16 Citrate_synt
Cluster10255	112371_Maggr1 10462_Fusox1 6933_Altbr1 149792_Pench1 3578_Verda1 143560_Pench1 9237_Metan1	PF04879.11 Molybdop_Fe4S4 PF00384.17 Molybdopterin PF01568.16 Molydop_binding
Cluster10262	74016_Bauco1 193061_Clafu1 1142291_Aspni7 149742_Pench1 1394_Parbr1 113150_Sepmu1 344350_Aurpu1
Cluster10265	11901_Colgr1 104460_Oidma1 60483_Oidma1 109221_Trire2 146331_Oidma1 188476_Clafu1 61903_Cocsa1	PF03959.8 FSH1
Cluster10267	6756_Altbr1 10586_Altbr1 9847_Stano2 3584_Pyrtt1 40245_Cocsa1 102159_Cocsa1 50194_Cocsa1
Cluster10268	6797_Altbr1 80070_Cocsa1 103053_Cocsa1 84143_Cocsa1 97200_Cocsa1 76950_Cocsa1 343996_Cocsa1	PF05225.11 HTH_psq
Cluster10276	7048_Altbr1 172_Pyrtt1 112437_Hyspu1 160397_Cocsa1 345048_Aurpu1 3911_Neucr2 127124_Bauco1	PF12695.2 Abhydrolase_5
Cluster10279	78639_Trire2 11078_Fusgr1 1236_Metan1 343_Verda1 4122_Cormi1 1728_Beaba1 15684_Fusox1	PF00026.18 Asp
Cluster10281	62938_Trire2 1803_Fusgr1 1728_Metan1 4372_Fusox1 4371_Fusox1 9509_Beaba1 4373_Fusox1	PF08631.5 SPO22
Cluster10282	3129_Pyrco1 3136_Pyrco1 9000_Pyrco1 2406_Pyrco1 1287_Pyrco1 7194_Pyrco1 3858_Pyrco1	PF06140.8 Ifi-6-16
Cluster10288	7542_Altbr1 6196_Pyrtt1 1004_Stano2 39279_Cocsa1 10200_Lepmu1 117652_Hyspu1 114336_Rhyru1
Cluster10289	1735_Metan1 9380_Colgr1 9520_Beaba1 78792_Trire2 4379_Fusox1 1797_Fusgr1 6663_Verda1	PF00328.17 His_Phos_2
Cluster10291	8081_Beaba1 1111_Cormi1 185_Metan1 1517_Fusgr1 1164_Colgr1 5173_Verda1 82_Fusox1	PF05383.12 La
Cluster10293	1717_Fusgr1 4459_Fusox1 1765_Metan1 78693_Trire2 5125_Cormi1 4594_Beaba1 2461_Colgr1	PF12928.2 tRNA_int_end_N2
Cluster10298	5151_Verda1 227_Fusox1 22559_Trire2 1360_Fusgr1 4019_Metan1 4570_Fusgr1 4302_Verda1
Cluster10299	1943_Ascsa1 183264_Oidma1 62199_Oidma1 4928_Cormi1 149673_Oidma1 111548_Rhyru1 4735_Cormi1	PF11951.3 Fungal_trans_2 PF00172.13 Zn_clus
Cluster10300	556_Fusgr1 4247_Metan1 592_Fusox1 5941_Cormi1 120794_Trire2 339_Beaba1 1277_Colgr1	PF11976.3 Rad60-SLD
Cluster10303	9520_Fusox1 7020_Neucr2 1682_Colgr1 12502_Fusgr1 11502_Fusox1 979_Metan1 6391_Fusox1	PF03098.10 An_peroxidase
Cluster10306	10308_Metan1 5192_Cormi1 5542_Beaba1 4915_Trire2 10911_Fusgr1 15502_Fusox1 15501_Fusox1	PF05783.6 DLIC
Cluster10308	9480_Fusgr1 10722_Fusox1 6567_Verda1 3334_Cormi1 785_Metan1 9741_Beaba1 8370_Colgr1	PF00191.15 Annexin
Cluster10310	8409_Altbr1 1730_Pyrtt1 35225_Cocsa1 146034_Pench1 8813_Ascsa1 8195_Stano2 2680_Colgr1
Cluster10312	171_Verda1 111523_Trire2 12015_Fusgr1 14265_Fusox1 1471_Colgr1 117693_Maggr1 8372_Neucr2
Cluster10313	1182953_Aspni7 145016_Pench1 139205_Pench1 145866_Pench1 6684_Parbr1 98412_Cocsa1 143479_Pench1	PF12868.2 DUF3824
Cluster10314	8449_Altbr1 1770_Pyrtt1 169435_Cocsa1 122395_Hyspu1 110584_Rhyru1 9192_Stano2 1143769_Aspni7	PF02585.12 PIG-L
Cluster10318	5427_Fusgr1 8581_Colgr1 7300_Cormi1 10117_Fusox1 59609_Trire2 6343_Verda1 5097_Beaba1	PF00400.27 WD40
Cluster10319	1208907_Aspni7 6981_Ascsa1 322132_Aurpu1 190075_Clafu1 13160_Botci1 138494_Pench1 56911_Trire2	PF00474.12 SSF
Cluster10320	8531_Altbr1 1208_Lepmu1 9083_Stano2 9086_Stano2 179952_Cocsa1 8666_Pyrtt1 8670_Pyrtt1
Cluster10322	8563_Altbr1 3844_Cormi1 7108_Beaba1 4121_Metan1 57008_Trire2 718_Fusgr1 152203_Sepmu1
Cluster10323	8618_Altbr1 681_Lepmu1 1757_Pyrtt1 118647_Hyspu1 118308_Rhyru1 353791_Cocsa1 8954_Stano2
Cluster10325	121893_Hyspu1 115211_Rhyru1 1158517_Aspni7 3994_Triru1 140757_Pench1 4635_Parbr1 3992_Triru1
Cluster10328	8830_Altbr1 355053_Cocsa1 6824_Lepmu1 119490_Hyspu1 6823_Lepmu1 4487_Pyrtt1 7196_Triru1
Cluster10332	113742_Hyspu1 111546_Hyspu1 2508_Verda1 12547_Fusox1 114364_Rhyru1 2870_Fusox1 2509_Verda1	PF12796.2 Ank_2 PF00023.25 Ank
Cluster10334	141795_Pench1 6695_Verda1 1032_Beaba1 1178065_Aspni7 378616_Aurpu1 9520_Colgr1 318679_Bauco1	PF05368.8 NmrA
Cluster10343	9732_Altbr1 3054_Pyrtt1 33232_Cocsa1 4517_Lepmu1 4287_Stano2 8752_Lepmu1 6171_Pyrtt1
Cluster10345	9909_Altbr1 11258_Pyrtt1 9910_Altbr1 11256_Pyrtt1 11257_Pyrtt1 9911_Altbr1 26193_Cocsa1
Cluster10347	9977_Altbr1 11353_Pyrtt1 58197_Cocsa1 9182_Lepmu1 122047_Hyspu1 346099_Aurpu1 116179_Rhyru1
Cluster10349	10065_Altbr1 11656_Stano2 109668_Rhyru1 113670_Hyspu1 4093_Pyrtt1 38396_Cocsa1 6668_Lepmu1
Cluster10353	2482_Verda1 2855_Neucr2 4227_Colgr1 4228_Colgr1 12870_Fusgr1 114088_Maggr1 5747_Fusox1
Cluster10359	26_Ascsa1 3917_Ascsa1 9574_Botci1 1706_Metan1 5405_Beaba1 25_Ascsa1 6764_Neucr2
Cluster10363	15701_Fusox1 5717_Neucr2 11095_Fusgr1 6696_Colgr1 55519_Trire2 1220_Metan1 462_Verda1	PF01480.12 PWI PF14259.1 RRM_6 PF00642.19 zf-CCCH PF13893.1 RRM_5
Cluster10364	512_Ascsa1 138550_Oidma1 1954_Verda1 1467_Metan1 117822_Rhyru1 9540_Metan1 13478_Fusox1	PF05426.7 Alginate_lyase
Cluster10366	7938_Metan1 6827_Cormi1 120385_Trire2 6613_Fusgr1 1926_Fusox1 8013_Verda1 7778_Colgr1	PF03101.10 FAR1
Cluster10367	4911_Beaba1 294_Cormi1 110910_Trire2 3063_Metan1 119442_Maggr1 7112_Neucr2 1566_Colgr1	PF05345.7 He_PIG
Cluster10368	14705_Fusox1 11538_Fusgr1 103336_Trire2 7437_Neucr2 583_Colgr1 2938_Metan1 4952_Verda1
Cluster10371	9897_Beaba1 715_Beaba1 9600_Beaba1 700_Beaba1 8962_Beaba1 9898_Beaba1 4411_Metan1	PF11917.3 DUF3435
Cluster10377	2773_Marbr1 8243_Marbr1 7482_Marbr1 128398_Oidma1 3435_Marbr1 7610_Marbr1 8283_Pyrco1	PF00665.21 rve PF07727.9 RVT_2
Cluster10378	144097_Pench1 140956_Pench1 137559_Pench1 140923_Pench1 144116_Pench1 148232_Pench1 140957_Pench1	PF07727.9 RVT_2
Cluster10382	4476_Ascsa1 70195_Trire2 33_Fusgr1 8093_Lepmu1 10097_Fusgr1 115092_Hyspu1 5069_Fusox1
Cluster10384	1572_Ascsa1 48127_Oidma1 3058_Marbr1 562_Verda1 4013_Colgr1 10404_Metan1 6136_Neucr2
Cluster10385	190817_Clafu1 67226_Sepmu1 641_Beaba1 32714_Bauco1 8206_Cormi1 10263_Stano2 115562_Rhyru1
Cluster10386	2162_Ascsa1 181579_Oidma1 61594_Oidma1 10119_Verda1 55744_Oidma1 184941_Oidma1 3790_Botci1
Cluster10389	489_Aurpu1 159656_Sepmu1 194211_Clafu1 113555_Hyspu1 414052_Bauco1 110159_Rhyru1 3291_Pyrtt1	PFU
Cluster10392	10621_Fusgr1 5036_Beaba1 1915_Metan1 1716_Cormi1 6200_Fusgr1 112001_Trire2 15841_Fusox1
Cluster10400	10335_Ascsa1 111144_Trire2 112325_Trire2 361_Beaba1 5916_Cormi1 1595_Cormi1 9491_Metan1	PF01476.15 LysM
Cluster10404	2707_Neucr2 113843_Maggr1 8982_Colgr1 3237_Verda1 8038_Marbr1 5862_Botci1 4357_Fusox1
Cluster10408	6011_Metan1 119258_Maggr1 113410_Maggr1 121218_Maggr1 8352_Fusgr1 71123_Trire2 8353_Fusgr1	PF06140.8 Ifi-6-16
Cluster10409	3812_Ascsa1 8859_Neucr2 137932_Pench1 3816_Beaba1 10085_Metan1 8746_Fusgr1 9689_Fusox1	PF07367.6 FB_lectin
Cluster10410	4645_Fusgr1 4075_Verda1 11995_Fusox1 106798_Trire2 8566_Neucr2 110967_Rhyru1 120794_Maggr1	PF00583.19 Acetyltransf_1
Cluster10412	4077_Colgr1 4388_Beaba1 6978_Cormi1 103725_Trire2 6379_Metan1 703_Verda1 6416_Neucr2	PF00172.13 Zn_clus
Cluster10415	3622_Colgr1 119789_Maggr1 5874_Neucr2 10458_Fusgr1 25473_Blugr1 2327_Fusox1 7179_Verda1
Cluster10419	10589_Colgr1 77629_Trire2 1020_Cormi1 7025_Fusgr1 16856_Fusox1 1519_Beaba1 4665_Metan1	PF12597.3 DUF3767
Cluster10426	5567_Colgr1 110032_Trire2 13021_Fusox1 9910_Verda1 3285_Metan1 113581_Maggr1 2134_Fusgr1
Cluster10427	6397_Beaba1 107591_Trire2 1024_Colgr1 119073_Maggr1 5772_Cormi1 1504_Verda1 602_Metan1
Cluster10428	7614_Botci1 8898_Botci1 8900_Botci1 8891_Botci1 8902_Botci1 15918_Botci1 8903_Botci1
Cluster10429	118193_Maggr1 111509_Maggr1 3862_Fusgr1 5491_Neucr2 118194_Maggr1 7892_Colgr1 4680_Fusox1
Cluster10434	15947_Fusox1 17486_Fusox1 17685_Fusox1 11894_Fusox1 16287_Fusox1 17302_Fusox1 8175_Fusox1
Cluster10438	3224_Colgr1 258_Beaba1 5472_Cormi1 885_Fusox1 657_Metan1 1081_Fusgr1 118904_Maggr1
Cluster10440	7255_Ascsa1 11559_Botci1 1171950_Aspni7 8337_Pyrtt1 8866_Pyrtt1 145901_Pench1 6381_Stano2
Cluster10442	201_Triru1 44520_Oidma1 17023_Fusox1 6636_Verda1 36975_Oidma1 102604_Oidma1 145300_Pench1
Cluster10446	1156415_Aspni7 9284_Metan1 104353_Trire2 147854_Pench1 104201_Trire2 138152_Pench1 3430_Beaba1
Cluster10450	9479_Neucr2 41607_Aspni7 7722_Metan1 143080_Pench1 184405_Clafu1 141400_Pench1 631_Beaba1	PF01820.16 Dala_Dala_lig_N PF07478.8 Dala_Dala_lig_C
Cluster10453	8447_Verda1 1227_Colgr1 6962_Beaba1 223_Metan1 120577_Trire2 116689_Maggr1 43_Fusox1
Cluster10454	3063_Beaba1 56408_Trire2 3538_Cormi1 6987_Metan1 1898_Fusox1 5851_Fusgr1 112759_Maggr1	PF00385.19 Chromo
Cluster10458	10305_Colgr1 3102_Verda1 2984_Neucr2 1969_Fusgr1 2463_Beaba1 9388_Metan1 4221_Fusox1	PF00646.28 F-box PF12937.2 F-box-like
Cluster10462	3960_Triru1 1182741_Aspni7 5634_Parbr1 2239_Triru1 136916_Pench1 3953_Triru1 6107_Triru1	PF13649.1 Methyltransf_25
Cluster10464	108208_Trire2 3081_Beaba1 9384_Colgr1 4417_Cormi1 1793_Metan1 6680_Verda1 2840_Neucr2	PF08558.5 TRF PF00249.26 Myb_DNA-binding
Cluster10465	9733_Colgr1 6007_Metan1 5944_Beaba1 104911_Trire2 1812_Cormi1 8360_Fusgr1 7587_Fusox1
Cluster10467	4462_Fusox1 1714_Fusgr1 9420_Colgr1 2932_Neucr2 111117_Maggr1 108199_Trire2 6705_Verda1
Cluster10468	118513_Maggr1 4456_Fusox1 3858_Colgr1 2355_Verda1 1720_Fusgr1 107745_Trire2 2071_Neucr2
Cluster10470	16067_Fusox1 16163_Fusox1 17569_Fusox1 6609_Beaba1 10084_Metan1 141268_Pench1 13531_Fusox1	PF06100.6 Strep_67kDa_ant
Cluster10472	135667_Sepmu1 1163036_Aspni7 111397_Rhyru1 69055_Trire2 184506_Clafu1 191912_Clafu1 1213468_Aspni7	PF00857.15 Isochorismatase
Cluster10473	145493_Bauco1 195711_Clafu1 51980_Sepmu1 186278_Clafu1 117458_Maggr1 8260_Beaba1 151644_Sepmu1	PF13810.1 DUF4185
Cluster10474	3786_Neucr2 2449_Metan1 460_Colgr1 58746_Trire2 3126_Fusgr1 6116_Verda1 3537_Fusox1	PF12921.2 ATP13
Cluster10475	9432_Cormi1 120937_Trire2 3741_Beaba1 3943_Fusgr1 4758_Fusox1 2472_Metan1 116773_Maggr1
Cluster10476	274682_Aurpu1 13897_Aurpu1 274746_Aurpu1 42049_Aurpu1 319769_Aurpu1 279490_Aurpu1 43364_Aurpu1
Cluster10477	1130412_Aspni7 137140_Pench1 477_Parbr1 7531_Neucr2 9916_Colgr1 8760_Fusgr1 9660_Fusox1	PF04927.7 SMP
Cluster10479	1085672_Aspni7 1180132_Aspni7 1131564_Aspni7 36538_Aspni7 38067_Aspni7 1154127_Aspni7 1133040_Aspni7
Cluster10480	1181348_Aspni7 115093_Oidma1 11565_Fusox1 58639_Trire2 9236_Metan1 5494_Parbr1 136833_Pench1
Cluster10481	142375_Pench1 142419_Pench1 140381_Pench1 149966_Pench1 141276_Pench1 142283_Pench1 148501_Pench1
Cluster10482	1171228_Aspni7 12725_Pyrco1 149390_Pench1 1359_Triru1 5483_Triru1 5482_Triru1 8117_Triru1
Cluster10484	1132355_Aspni7 142994_Pench1 147390_Pench1 141160_Pench1 142620_Pench1 144675_Pench1 137637_Pench1
Cluster10487	1207238_Aspni7 7856_Colgr1 341328_Aurpu1 165766_Cocsa1 141213_Sepmu1 195377_Clafu1 35189_Bauco1	PF07883.6 Cupin_2
Cluster10488	1182748_Aspni7 350053_Aurpu1 4974_Fusox1 54_Fusgr1 139940_Pench1 144603_Pench1 114493_Maggr1
Cluster10492	20499_Blugr1 24757_Blugr1 20494_Blugr1 20498_Blugr1 20492_Blugr1 20512_Blugr1 20497_Blugr1
[truncated: 8,142 more rows]

## Sheet: Perma1 losses enrichment
GOID	Godescr	corrected p-value	uncorrected p-value	FDR_RATE	EXPECTED_FALSE_POSITIVES	enrihcment ratio	gene fams with GO																																										corrected p-value
[truncated: 63 more rows]
[truncated: 5,000 more columns]

[truncated: 2 more sheets: Cadsp1 lossesenrishment, Cadsp1_Perma1 losses enrichm]
