# Supplementary material for: Comparative genomics provides insights into the lifestyle and reveals functional heterogeneity of dark septate endophytic fungi
Source: Sci Rep. 2018 Apr 20;8:6321. doi: 10.1038/s41598-018-24686-4 (PMC5910433; doi:10.1038/s41598-018-24686-4)
Supplement: Supplementary file 4 — Dataset 3 [file 41598_2018_24686_MOESM4_ESM.xlsx]

## Sheet: PFAM_enrichment
Table S3 Expanded Pfams of Cadophora sp. and Periconia macrospinosa (labelled with green) compared to non-DSE species, based on enrichment analysis and hypergeometric distribution tests.
																																				data for hypergeometric distribution analysis1
PFAM	Altbr1	Ascsa1	Aspni7	Aurpu1	Bauco1	Beaba1	Blugr1	Botci1	Cadsp1	Clafu1	Cocsa1	Colgr1	Cormi1	Fusgr1	Fusox1	Hyspu1	Lepmu1	Maggr1	Marbr1	Metan1	Neucr2	Oidma1	Parbr1	Pench1	Perma1	Pyrco1	Pyrtt1	Rhyru1	Sepmu1	Stano2	Trire2	Triru1	Tubme1	Verda1		DSE_domains	Other_domains	DSE_all_domains	Other_all_domains	RATIO	p VALUE	uncorrected p VALUE		PFAM_name (shown under p<0.0001)	PFAM_description (shown under p<0.0001)
PF12013	0	1	1	1	0	0	0	0	13	0	0	0	0	0	11	0	0	0	0	1	0	7	0	2	17	1	2	0	1	0	0	0	0	0		30	28	35556	366401	11.041	0	0		OrsD	Orsellinic acid/F9775 biosynthesis cluster protein D
PF06985	46	82	31	3	44	25	1	65	470	101	118	52	17	97	78	130	40	42	15	36	67	376	7	8	177	15	47	94	9	103	44	3	1	33		647	1830	34939	364599	3.68942	0	2.05271e-198		HET	Heterokaryon incompatibility protein (HET)
PF00172	72	167	324	205	114	192	25	104	460	98	173	184	162	233	265	83	108	99	82	149	130	441	50	324	337	71	103	111	118	77	178	91	52	157		797	4742	34789	361687	1.74738	0	1.5568e-54		Zn_clus	Fungal Zn(2)-Cys(6) binuclear cluster domain
PF13374	6	23	12	15	4	9	0	15	65	6	32	13	5	8	50	11	2	8	4	17	4	101	6	16	97	23	2	29	1	6	6	5	22	4		162	465	35424	365964	3.59917	0	2.27005e-49		TPR_10	Tetratricopeptide repeat
PF00067	99	51	154	65	57	79	14	132	236	137	137	157	57	120	183	178	69	140	48	126	46	183	32	101	323	49	107	212	84	141	78	65	28	77		559	3206	35027	363223	1.80808	0	5.43942e-43		p450	Cytochrome P450
PF13843	0	0	0	0	0	0	0	0	33	0	0	1	0	1	19	0	0	0	0	2	0	1	10	0	6	3	0	2	0	0	0	0	0	0		39	39	35547	366390	10.3072	0	3.01534e-40		DDE_Tnp_1_7	Transposase IS4
PF05729	4	32	26	22	6	30	1	19	109	2	49	22	15	41	56	30	6	21	3	35	13	87	4	20	68	17	8	39	3	16	29	4	0	19		177	679	35409	365750	2.69261	0	9.20804e-35		NACHT	NACHT domain (HET)
PF00106	93	133	142	106	117	68	18	103	288	144	116	117	67	122	204	160	76	93	62	84	66	236	33	113	214	42	111	157	89	120	110	41	39	97		502	3279	35084	363150	1.58467	0	3.56106e-25		adh_short	Short-chain dehydrogenase
PF13424	3	25	29	5	5	16	5	22	86	5	64	8	6	24	31	25	2	9	4	16	4	214	2	42	82	36	9	25	1	11	6	6	83	8		168	751	35418	365678	2.30964	0	5.32741e-25		TPR_12	Tetratricopeptide repeat
PCWDE*	138	105	97	123	45	13	3	112	283	87	129	163	9	119	185	113	111	133	104	16	82	182	3	79	164	49	114	139	42	130	46	1	18	198		447	2888	35139	363541	1.60131	0	1.66247e-23		-	-
CASy TOTAL*	554	486	518	548	318	405	172	557	1078	542	596	666	377	583	868	565	531	634	451	437	442	789	170	427	772	329	521	611	351	572	411	225	218	630		1850	15504	33736	350925	1.24122	0	3.48647e-23		-	-
PF11917	0	3	4	2	2	16	0	0	38	4	3	0	0	0	3	4	0	3	2	5	0	9	21	8	9	1	1	1	0	0	0	0	0	6		47	98	35539	366331	4.94357	0	3.0383e-22		DUF3435	Protein of unknown function (DUF3435)
CASy_AA*	83	37	66	56	29	41	10	78	159	79	76	106	38	72	121	107	83	93	59	55	54	68	17	22	157	47	69	118	29	100	33	21	29	76		316	1972	35270	364457	1.65585	0	2.97418e-19		-	-
CASy_GH *	245	245	234	282	165	174	73	249	497	280	256	293	162	245	385	266	226	262	193	192	192	467	73	222	323	132	239	271	172	257	200	80	87	269		820	7088	34766	359341	1.19575	0	1.16514e-08		-	-
PF00400	323	388	431	387	366	405	347	359	642	368	540	371	323	391	426	389	344	343	365	427	393	660	339	416	441	378	362	376	366	341	438	379	379	348		1083	12468	34503	353961	0.891108	0	2.49867e-06		WD40	WD40 repeat
PF12520	0	1	2	0	2	9	0	0	32	0	2	0	0	0	5	0	1	2	0	4	0	7	0	16	5	0	0	4	1	0	0	0	0	8		37	64	35549	366365	5.95811	1.8074e-14	1.73957e-21		DUF3723	Protein of unknown function (DUF3723)
PF11951	27	65	105	53	27	62	3	52	185	39	41	61	56	76	98	47	32	36	28	57	17	212	13	87	82	14	35	58	24	43	54	28	12	46		267	1608	35319	364821	1.71513	1.88521e-14	1.70879e-18		Fungal_trans_2	Fungal specific transcription factor domain (DUF)
PF13358	0	0	0	1	0	6	0	1	26	0	4	1	0	4	0	0	0	0	0	3	0	10	0	11	5	0	2	0	0	0	0	1	0	0		31	44	35555	366385	7.26016	4.92748e-14	5.37231e-22		DDE_3	DDE superfamily endonuclease
PF07690	160	204	356	240	170	221	36	192	454	246	202	267	213	252	358	260	152	181	130	220	123	394	71	284	370	83	187	335	157	234	167	129	59	194		824	6477	34762	359952	1.31733	4.73039e-13	9.92725e-17		MFS_1	Major Facilitator Superfamily
PF04082	85	132	275	139	81	138	21	84	341	104	125	153	127	191	250	106	90	84	62	137	95	355	51	208	193	54	102	140	82	91	132	62	49	144		534	3949	35052	362480	1.39838	1.44721e-12	9.70505e-16		Fungal_trans	Fungal specific transcription factor domain
PF00135	29	18	49	32	24	11	9	43	96	31	32	32	12	31	57	33	22	21	24	15	11	72	7	24	55	17	23	26	16	31	14	12	3	21		151	802	35435	365627	1.94271	4.25757e-12	1.33829e-15		Coesterase	Carboxylesterase family
PF00931	0	17	8	1	2	5	0	6	37	4	17	2	5	10	6	7	0	6	0	7	2	52	1	5	23	6	3	15	0	1	2	4	3	3		60	200	35526	366229	3.09263	4.93536e-12	6.92386e-16		NB-ARC	NB-ARC domain
PF00098	28	24	2	4	5	29	25	37	6	29	12	28	22	27	19	16	28	20	26	28	35	4	18	24	10	30	34	28	2	13	1	21	14	21		16	654	35570	365775	0.251578	1.25359e-11	1.23716e-13		zf-CCHC	Zinc knuckle
PF11807	8	10	21	2	5	25	2	25	46	17	12	34	18	5	7	25	7	15	6	14	7	49	6	3	50	4	13	24	37	14	9	8	0	6		96	438	35490	365991	2.26028	3.96439e-11	1.74634e-14		DUF3328	Domain of unknown function (DUF3328)
PF01494	26	15	76	41	49	35	5	46	123	64	43	51	30	47	92	72	26	42	21	46	24	123	10	47	88	18	40	69	40	54	33	15	12	24		211	1336	35375	365093	1.62998	4.98671e-10	7.13446e-13		FAD_binding_3	FAD binding domain
PF01565	39	12	48	17	10	29	4	34	76	34	46	37	25	45	66	46	25	37	25	28	23	51	11	35	88	16	42	54	21	48	28	18	13	32		164	999	35422	365430	1.69359	4.16462e-09	1.07916e-11		FAD_binding_4	FAD binding domain
PF03171	6	10	24	16	12	11	1	10	38	18	13	17	12	10	14	19	7	15	11	14	6	26	7	19	45	7	14	22	10	16	9	7	4	12		83	399	35503	366030	2.14465	7.01278e-09	1.51546e-11		2OG-FeII_Oxy	2OG-Fe(II) oxygenase superfamily
PF05792	0	0	0	0	0	0	0	0	0	0	0	22	0	59	12	0	28	0	0	0	0	0	0	0	0	0	0	0	0	66	0	0	0	13		0	200	35586	366229	0	1.36562e-08	1.31456e-09		Candida_ALS	Candida agglutinin-like (ALS)
PF05368	14	36	40	24	20	12	2	25	77	23	23	26	7	42	86	29	10	21	7	25	10	82	5	23	51	2	18	35	6	21	27	10	2	30		128	743	35458	365686	1.7767	2.15779e-08	7.50968e-11		NmrA	NmrA-like family
PF12697	34	46	75	50	52	54	10	50	127	60	45	53	35	67	103	74	36	55	31	52	28	122	19	52	103	28	42	70	36	49	48	26	20	45		230	1567	35356	364862	1.51469	2.20943e-08	8.4375e-11		Abhydrolase_6	Alpha/beta hydrolase family
PF04479	9	23	25	18	5	10	0	18	57	9	12	12	12	29	43	13	7	6	9	12	7	39	4	23	25	4	8	13	2	10	10	11	2	20		82	425	35504	366004	1.98899	1.15784e-07	8.37595e-10		RTA1	RTA1 like protein
PF11374	5	0	4	4	3	2	0	0	12	7	5	6	3	4	4	7	3	4	1	2	8	2	0	2	20	3	4	8	4	8	0	0	1	1		32	105	35554	366324	3.14006	3.01599e-07	2.03437e-09		DUF3176	Protein of unknown function (DUF3176)
PF14226	7	10	22	12	10	9	0	9	30	17	11	15	11	9	12	17	6	14	6	15	5	21	6	18	41	6	14	23	11	15	8	6	4	11		71	360	35515	366069	2.03286	3.9993e-07	3.99717e-09		DIOX_N	non-haem dioxygenase in morphine synthesis N-terminal
PF13936	0	0	0	0	0	0	0	0	0	0	0	0	0	0	0	0	0	0	0	0	0	0	0	0	6	0	0	0	0	0	0	0	0	0		6	0	35580	366429	inf	4.809e-07	0		HTH_38	Helix-turn-helix
CASy_CBM*	63	76	67	43	18	66	16	68	150	30	98	95	66	89	149	46	64	114	46	52	71	88	12	51	116	41	61	60	28	61	58	43	26	92		266	1958	35320	364471	1.40188	7.34878e-07	5.61252e-09		-	-
PF11905	4	13	11	6	2	7	1	12	35	3	7	9	7	13	14	5	4	3	3	4	1	28	3	6	12	1	4	7	4	8	4	3	0	11		47	208	35539	366221	2.32848	1.40193e-06	2.15932e-08		DUF3425	Domain of unknown function (DUF3425)
PF00732	23	9	36	28	15	11	1	39	55	30	30	33	14	21	34	30	21	30	24	19	9	25	6	25	59	18	24	39	21	37	15	4	8	26		114	705	35472	365724	1.66718	1.84104e-06	2.37888e-08		GMC_oxred_N	Glucose-methanol-choline oxidoreductase
PF08031	14	4	29	4	4	10	0	17	33	11	17	18	8	17	24	17	10	18	8	8	11	24	1	18	41	6	21	18	5	20	11	9	5	12		74	399	35512	366030	1.91161	2.02611e-06	2.68087e-08		BBE	Berberine and berberine like
PF03443	24	6	7	6	1	1	1	10	27	2	24	28	1	13	18	21	22	22	11	1	14	8	0	4	43	10	26	29	2	27	3	0	2	28		70	372	35516	366057	1.93946	2.12753e-06	3.42237e-08		Glyco_hydro_61	Glycoside hydrolase family 61
PF00076	74	82	86	85	77	81	73	78	91	89	79	79	74	74	78	82	74	80	76	74	102	78	63	88	83	88	84	83	82	76	82	77	80	71		174	2549	35412	363880	0.701435	2.44953e-06	3.80408e-08		RRM_1	RNA recognition motif. (a.k.a. RRM, RBD, or RNP domain)
PF01753	5	15	7	17	2	5	4	9	35	13	9	6	6	7	9	10	5	9	19	7	7	12	2	3	20	8	17	6	8	14	11	5	3	6		55	266	35531	366163	2.13083	2.62347e-06	3.78114e-08		zf-MYND	MYND zinc finger
CASy_CE*	43	25	20	37	16	15	9	37	91	33	47	50	13	45	53	37	36	52	32	10	24	36	4	21	53	25	39	48	15	49	16	8	10	50		144	955	35442	365474	1.55488	2.64538e-06	3.75479e-08		-	-
PF05199	18	9	35	27	14	13	1	32	52	26	29	35	15	22	35	32	20	24	21	18	10	29	6	23	57	17	22	40	20	31	14	4	7	25		109	674	35477	365755	1.66729	2.81983e-06	4.55772e-08		GMC_oxred_C	Glucose-methanol-choline oxidoreductase family
PF13738	16	13	32	17	15	17	2	17	74	32	24	19	22	19	42	28	10	20	12	28	11	46	7	31	30	11	20	41	20	25	11	6	4	19		104	637	35482	365792	1.68314	3.72336e-06	5.55815e-08		Pyr_redox_3	Pyridine nucleotide-disulphide oxidoreductase
PF00083	80	68	124	106	68	61	19	90	232	95	75	99	65	118	220	94	68	78	50	67	46	170	29	119	104	41	69	123	56	98	68	30	22	110		336	2626	35250	363803	1.32054	3.89056e-06	3.59264e-08		Sugar_tr	Sugar (and other) transporter
PF00651	15	30	13	56	27	13	6	35	74	71	30	15	15	18	24	62	22	15	28	15	13	10	9	11	40	19	29	25	20	27	13	8	9	13		114	716	35472	365713	1.64152	3.92991e-06	5.31071e-08		BTB	BTB/POZ domain
PF08240	48	52	101	58	43	39	3	50	130	61	57	59	39	52	111	57	39	53	28	54	32	118	18	67	89	23	54	70	44	51	43	20	11	48		219	1603	35367	364826	1.40928	5.1652e-06	6.47916e-08		ADH_N	Alcohol dehydrogenase GroES-like domain
PF03221	9	1	1	3	2	7	1	11	12	2	19	2	5	5	15	1	1	3	1	4	4	4	1	31	27	2	15	1	2	2	4	1	2	3		39	165	35547	366264	2.43541	5.17287e-06	8.97461e-08		HTH_Tnp_Tc5	Tc5 transposase DNA-binding domain
PF13517	0	4	0	1	0	0	0	0	22	0	0	0	2	9	6	0	0	0	0	0	0	5	0	0	1	0	0	36	0	0	2	0	0	6		23	71	35563	366358	3.33716	5.75943e-06	9.91114e-08		VCBS	Repeat domain in Vibrio, Colwellia, Bradyrhizobium and Shewanella
PF13894	24	26	28	28	21	31	13	17	84	21	34	28	17	27	42	17	24	34	26	21	32	43	11	33	38	27	28	19	17	15	19	14	19	33		122	789	35464	365640	1.59422	6.19627e-06	9.42907e-08		zf-C2H2_4	C2H2-type zinc finger
PF09362	15	3	2	6	4	4	2	4	23	2	10	4	4	4	7	30	14	13	3	4	10	8	1	1	24	2	10	26	3	12	3	1	2	10		47	224	35539	366205	2.16207	8.47859e-06	2.12657e-07		DUF1996	Domain of unknown function (DUF1996)
PF03006	4	2	3	4	2	6	2	6	23	2	5	3	4	2	8	2	4	3	3	4	3	5	2	4	7	2	4	2	3	5	5	4	1	5		30	114	35556	366315	2.71118	9.96256e-06	2.21857e-07		HlyIII	Haemolysin-III related
PF08531	0	0	3	3	1	0	0	2	14	1	1	0	0	3	8	0	0	1	1	0	0	3	0	2	2	0	0	0	1	2	0	0	1	5		16	38	35570	366391	4.33708	1.1225e-05	1.46112e-07		Bac_rhamnosid_N	Alpha-L-rhamnosidase N-terminal domain
PF04828	7	9	17	20	14	9	0	7	40	15	14	18	5	13	18	14	9	8	4	10	9	38	3	23	26	6	8	9	9	12	14	10	3	12		66	367	35520	366062	1.85336	1.90331e-05	4.12718e-07		GFA	Glutathione-dependent formaldehyde-activating enzyme
PF08659	7	4	37	5	0	14	0	16	23	8	14	30	12	11	13	19	10	25	7	22	7	33	3	23	49	0	20	28	7	15	9	9	1	5		72	414	35514	366015	1.79239	1.93302e-05	4.75724e-07		KR	KR domain
PF00107	42	52	103	58	44	36	5	55	124	61	55	64	37	59	109	70	41	48	31	48	32	118	19	69	94	21	57	74	44	56	41	23	15	46		218	1633	35368	364796	1.37692	1.93566e-05	3.48826e-07		ADH_zinc_N	Zinc-binding dehydrogenase
PF01822	3	33	4	18	13	24	3	20	71	16	15	34	17	28	26	18	8	20	23	27	35	29	2	3	18	13	12	4	11	9	20	7	18	38		89	551	35497	365878	1.66488	2.61191e-05	6.66719e-07		WSC	WSC domain
PF01073	2	5	2	4	3	1	1	5	11	4	3	2	1	2	5	9	3	4	2	4	2	5	0	5	16	1	1	12	3	3	4	3	1	2		27	104	35559	366325	2.67453	3.34563e-05	1.11877e-06		3Beta_HSD	3-beta hydroxysteroid dehydrogenase/isomerase family
PF08238	33	39	34	37	37	38	36	17	35	34	35	36	37	35	30	35	35	38	37	37	57	44	30	34	34	38	34	34	39	36	39	32	39	35		69	1151	35517	365278	0.61654	4.103e-05	1.4375e-06		Sel1	Sel1 repeat (Cytochrome c oxidase)
PF07519	3	3	26	15	6	3	0	14	21	11	6	11	3	8	10	7	5	11	1	4	1	15	0	3	20	2	4	6	4	7	0	2	0	7		41	198	35545	366231	2.13351	4.94711e-05	1.61068e-06		Tannase	Tannase and feruloyl esterase
PF07859	16	24	31	23	27	22	5	29	67	33	18	24	21	31	51	22	20	20	15	18	14	53	12	26	42	10	20	27	28	24	15	14	10	21		109	724	35477	365705	1.55193	5.15194e-05	1.34507e-06		Abhydrolase_3	Alpha/beta hydrolase fold
PF07143	0	2	1	0	0	0	0	1	8	0	0	0	0	0	2	1	0	0	1	0	0	7	0	1	2	0	0	0	0	0	0	1	0	0		10	17	35576	366412	6.05848	6.03646e-05	7.07677e-07		CrtC	CrtC N-terminal lipocalin domain
PF14295	5	1	0	8	14	5	0	1	1	34	11	3	5	12	11	9	1	3	0	0	4	2	0	3	1	0	5	2	5	10	5	0	0	0		2	159	35584	366270	0.129473	7.64436e-05	1.27116e-05		PAN_4	PAN domain
PF05699	1	0	0	0	0	22	0	1	2	0	2	0	1	0	79	0	0	0	0	22	0	3	0	16	0	0	11	2	2	0	0	0	0	0		2	162	35584	366267	0.127074	8.03856e-05	9.71007e-06		Dimer_Tnp_hAT	FAM200A (hAT family C-terminal dimerisation region)
PF05592	1	6	7	8	3	0	1	6	27	4	5	4	0	7	21	4	1	4	5	0	2	14	0	5	3	0	1	2	2	6	1	0	2	9		30	131	35556	366298	2.35924	0.000122704	4.58791e-06
PF00153	94	106	113	121	112	106	91	99	137	109	114	118	105	114	114	103	109	109	107	118	114	122	84	121	127	112	113	114	110	103	101	95	95	105		264	3451	35322	362978	0.786129	0.000126305	2.59452e-06
PF00891	9	7	26	3	6	6	3	16	17	11	15	15	9	9	15	25	7	15	4	10	8	34	1	9	42	2	8	31	5	16	3	10	2	3		59	343	35527	366086	1.77248	0.000139122	5.96432e-06
PF06441	3	5	3	6	4	4	0	3	10	11	5	3	5	7	8	5	4	5	2	5	2	8	1	3	20	2	3	4	5	7	5	1	2	3		30	134	35556	366295	2.3064	0.000144881	7.27401e-06
PF03702	1	3	1	1	0	1	0	1	3	0	0	0	0	0	3	0	1	0	0	2	2	4	0	1	9	1	1	1	2	0	2	0	0	1		12	29	35574	366400	4.26193	0.000157459	6.40778e-06
lipase_abH03*	10	4	6	9	5	4	4	7	22	5	8	6	1	8	10	7	7	5	5	5	2	8	0	4	13	8	3	0	4	6	9	0	1	8		35	169	35551	366260	2.13363	0.000166251	8.3104e-06
PF00698	11	5	50	9	5	17	3	23	26	15	19	45	16	19	19	33	16	35	10	33	11	52	5	27	68	3	26	38	13	23	17	13	3	11		94	625	35492	365804	1.55012	0.000168186	6.29445e-06
PF00903	5	4	8	3	6	5	0	4	22	7	6	6	5	4	11	10	6	6	5	7	4	23	3	7	15	5	4	6	3	6	3	5	2	3		37	182	35549	366247	2.09448	0.000175904	7.33318e-06
PF01738	6	8	11	6	6	5	3	9	26	8	6	10	6	8	9	9	4	7	9	6	9	18	1	5	16	4	5	9	6	8	5	4	4	6		42	220	35544	366209	1.96693	0.000179996	9.47127e-06
melanin_alb1*	13	4	48	7	5	18	2	24	24	16	20	44	16	16	16	30	16	32	9	35	9	49	4	28	67	25	2	40	15	20	16	14	3	11		91	607	35495	365822	1.5451	0.000229909	9.56947e-06
PF12796	56	137	121	53	37	152	21	127	244	61	90	127	81	175	280	196	55	93	31	268	73	208	55	253	201	355	75	174	36	121	84	75	13	120		445	3803	35141	362626	1.20748	0.000245145	4.6225e-06
PF14765	8	3	38	6	2	16	0	19	24	12	14	40	13	15	14	27	13	29	8	25	9	39	3	22	52	1	21	31	9	18	12	8	1	9		76	485	35510	365944	1.61486	0.00024647	1.03771e-05
PF04616	18	6	12	30	5	2	0	5	38	21	15	17	1	17	31	11	9	18	9	1	6	16	1	14	20	5	15	16	8	15	2	1	1	19		58	347	35528	366082	1.72229	0.000301007	1.59621e-05
PF13414	31	35	29	35	31	32	29	30	35	40	34	31	31	34	30	38	31	30	28	34	33	28	28	35	29	34	36	33	32	31	26	31	36	27		64	1023	35522	365406	0.64355	0.000332068	1.84985e-05
PF00248	27	33	40	37	30	17	5	38	82	30	29	32	19	33	47	38	22	23	21	26	19	71	11	34	43	22	32	35	22	24	28	13	9	34		125	901	35461	365528	1.43006	0.000334177	1.25578e-05
PF14420	4	12	5	0	1	5	1	5	29	2	6	7	3	10	9	12	1	9	4	4	10	22	2	6	6	4	3	10	1	6	2	3	4	4		35	177	35551	366252	2.03715	0.000367826	2.22958e-05
PF00271	67	82	74	76	73	72	69	69	89	74	76	76	70	72	79	77	73	75	79	76	81	80	65	74	88	81	80	82	74	72	75	73	66	72		177	2384	35409	364045	0.763323	0.000368608	1.25553e-05
PF05721	2	3	18	8	7	4	0	7	24	4	12	9	3	7	14	9	3	5	2	15	3	17	2	12	16	4	6	9	6	9	5	4	2	4		40	215	35546	366214	1.91675	0.000373041	2.65368e-05
PF00536	4	2	1	1	1	1	2	3	9	2	3	1	2	2	2	1	3	1	2	0	3	2	0	1	7	3	3	1	1	3	0	1	2	2		16	56	35570	366373	2.94287	0.000471742	4.35859e-05
PF12340	3	3	1	1	0	3	1	2	8	1	2	2	4	4	3	1	3	3	3	2	1	2	0	2	9	0	2	4	2	3	2	2	0	0		17	62	35569	366367	2.82424	0.000474627	4.50849e-05
PF02801	10	5	49	8	5	18	3	24	25	14	21	43	16	18	17	31	17	33	11	33	11	51	5	27	65	3	26	39	13	22	15	14	4	12		90	618	35496	365811	1.50083	0.000554289	2.93706e-05
2nd_KS*	9	5	50	8	5	18	3	22	25	13	21	43	16	18	15	28	15	32	10	33	11	50	5	27	63	25	3	38	13	19	15	14	4	11		88	599	35498	365830	1.51402	0.000574817	2.60456e-05
PF11954	0	3	3	0	0	2	0	0	7	0	0	0	5	2	2	1	0	0	1	2	0	4	0	3	5	1	0	3	0	1	0	2	0	0		12	35	35574	366394	3.53125	0.000631306	5.58443e-05
PF00296	0	4	4	5	0	2	0	2	11	6	2	5	3	2	4	6	0	1	2	1	6	3	0	5	10	0	2	9	4	3	4	0	0	4		21	89	35565	366340	2.43047	0.000650469	6.72935e-05
PF12799	4	7	9	7	5	7	5	5	4	7	6	8	8	9	7	5	3	8	3	9	11	8	9	9	3	8	5	7	6	6	11	9	10	6		7	227	35579	366202	0.317394	0.000721519	7.84752e-05
PF14273	5	1	0	0	0	1	0	0	9	0	4	1	2	0	0	3	4	4	0	1	2	3	1	0	6	1	5	5	0	4	0	3	0	3		15	53	35571	366376	2.91505	0.000759911	8.26762e-05
PF02065	4	6	7	3	2	4	0	4	15	2	6	7	3	4	7	5	7	6	5	3	0	24	2	2	15	3	6	5	2	4	8	0	0	7		30	148	35556	366281	2.08815	0.0007889	4.91785e-05
PF13460	7	23	17	13	12	13	2	11	39	16	10	13	9	14	38	17	4	10	6	15	7	38	6	16	27	6	11	25	11	16	13	7	6	16		66	428	35520	366001	1.58895	0.000829865	5.37821e-05
PF07727	0	1	0	0	0	1	8	1	1	1	0	0	0	0	4	1	0	2	13	13	0	7	0	76	2	0	18	2	2	1	0	0	0	0		3	151	35583	366278	0.204509	0.000896689	0.000138928
PF01425	19	24	22	25	21	26	1	20	67	27	20	25	30	24	61	29	19	15	12	24	8	23	12	24	28	9	21	31	23	26	15	12	7	16		95	671	35491	365758	1.45907	0.000905767	5.09961e-05
PF14087	2	0	1	2	3	0	0	2	8	3	2	2	1	6	6	1	1	1	0	1	0	4	1	2	7	0	1	2	1	5	1	2	0	2		15	55	35571	366374	2.80903	0.00104392	0.000128337
PF11915	6	9	8	12	4	3	1	3	18	7	7	13	5	12	14	7	7	6	5	3	7	5	2	6	20	14	6	11	2	7	7	2	2	10		38	213	35548	366216	1.83792	0.00113821	9.56901e-05
PF00144	9	6	11	8	7	22	0	6	35	11	8	10	19	17	21	20	5	9	2	18	7	37	3	11	19	3	8	18	6	11	9	6	1	7		54	336	35532	366093	1.65587	0.00122329	7.86081e-05
PF01915	12	15	16	21	8	8	0	14	43	18	15	18	7	20	31	14	12	17	11	5	9	31	3	16	21	8	12	18	8	16	12	5	4	16		64	420	35522	366009	1.57009	0.0013031	9.27025e-05
PF00109	14	5	50	8	5	19	3	24	26	15	23	44	16	18	17	29	17	34	10	36	11	52	5	28	65	3	27	43	13	26	17	15	5	12		91	644	35495	365785	1.45618	0.00139317	7.39141e-05
PF00264	15	5	8	5	5	7	3	9	21	14	12	13	7	15	11	15	9	17	12	8	9	7	6	5	27	13	11	11	13	12	3	1	4	7		48	292	35538	366137	1.69359	0.00148934	0.000105722
PF13278	7	2	2	2	2	7	1	4	10	2	8	8	6	5	8	5	5	6	2	9	2	11	2	6	18	0	4	6	2	6	4	3	1	4		28	142	35558	366287	2.03121	0.00158911	0.000132819
PF01061	16	23	36	18	9	17	3	18	55	20	22	26	14	33	36	18	18	14	13	19	11	30	11	36	32	13	20	19	11	21	18	11	14	27		87	615	35499	365814	1.45777	0.00170798	9.69279e-05
PF00013	18	20	17	20	21	20	21	18	19	20	19	19	19	20	19	19	18	20	20	18	36	20	18	10	17	20	19	15	19	18	19	17	19	20		36	616	35550	365813	0.601369	0.00185158	0.000158179
PF01557	4	5	12	6	8	4	1	5	26	8	7	7	6	10	18	8	5	7	4	6	7	30	3	10	13	5	6	10	5	5	5	3	5	7		39	232	35547	366197	1.73176	0.00256885	0.000256753
PF02668	10	16	21	11	11	11	2	13	30	19	12	18	10	15	16	20	5	10	9	12	13	19	3	14	29	7	13	24	8	13	14	4	6	13		59	392	35527	366037	1.55072	0.00270477	0.000214397
PF12695	5	2	9	9	7	7	2	6	18	9	7	8	4	11	14	11	4	9	1	12	7	13	1	7	19	9	6	5	5	8	7	6	3	5		37	219	35549	366210	1.74045	0.0028554	0.000321165
PF14310	11	14	16	20	5	8	0	13	37	17	12	16	7	18	26	15	11	15	10	4	8	28	3	16	20	7	8	15	8	12	11	3	5	15		57	377	35529	366052	1.55773	0.00294431	0.000237355
PF05225	10	0	0	0	0	3	0	8	2	0	26	0	1	0	1	0	0	1	0	0	2	3	0	20	17	0	12	1	0	0	0	0	0	0		19	88	35567	366341	2.22387	0.00317039	0.000441475
PF00270	47	52	47	47	48	50	44	47	55	47	50	46	48	47	51	46	50	48	51	55	50	46	45	50	59	53	59	48	50	49	47	45	44	44		114	1551	35472	364878	0.756058	0.00325679	0.000174859
CASy_GT *	93	95	120	115	88	104	62	110	138	106	100	103	92	107	130	102	99	103	97	123	94	115	63	101	111	72	99	93	98	90	92	71	61	103		249	3101	35337	363328	0.825594	0.00334971	0.000117745
PF07110	5	4	10	2	2	0	0	3	7	5	7	3	0	3	4	11	5	2	0	4	0	6	0	4	15	0	5	9	1	7	5	0	1	2		22	110	35564	366319	2.06006	0.00335266	0.000495869
PF04909	5	10	18	10	8	6	0	9	26	9	11	7	6	9	15	11	6	7	5	10	5	30	4	9	17	4	8	12	5	9	5	4	5	4		43	266	35543	366163	1.66536	0.00342232	0.000303844
PF01498	0	0	0	0	0	0	0	0	4	0	5	0	0	1	1	0	0	0	1	1	0	2	0	4	4	0	5	0	1	0	1	0	0	0		8	22	35578	366407	3.74498	0.00371972	0.000604435
PF07995	0	0	0	0	0	0	0	0	1	0	0	0	0	0	1	0	1	2	0	1	0	0	0	0	4	0	0	2	0	0	0	0	0	1		5	8	35581	366421	6.43639	0.00380823	0.000355793
PF01636	13	16	34	22	3	46	1	16	59	21	16	5	87	17	37	26	20	11	6	69	3	10	12	83	42	5	17	18	32	19	9	51	6	28		101	759	35485	365670	1.37127	0.00386119	0.000257856
PF13472	9	8	6	5	0	5	3	5	30	5	10	11	7	10	12	14	6	11	11	2	6	16	3	5	9	5	12	15	5	10	4	6	1	12		39	240	35547	366189	1.674	0.00425149	0.000480025
PF01328	5	1	7	8	7	1	0	8	20	24	7	6	0	5	13	4	6	5	11	5	2	4	1	2	11	1	9	1	17	10	4	0	0	1		31	175	35555	366254	1.82476	0.00431843	0.000402526
PF00665	0	0	0	0	0	0	5	24	0	1	0	0	0	0	9	0	0	0	5	9	0	0	0	15	1	2	14	3	1	0	0	0	0	0		1	88	35585	366341	0.116987	0.00444509	0.00117658
PF07691	2	3	5	3	1	1	0	3	16	2	1	4	1	6	12	4	3	2	1	1	1	6	0	4	2	2	2	4	1	3	3	0	1	3		18	85	35568	366344	2.18114	0.00475723	0.000755525
PF01485	13	10	7	31	24	7	6	17	38	26	9	16	14	14	11	19	12	9	15	10	18	14	9	9	23	17	14	10	15	9	17	6	3	10		61	421	35525	366008	1.49281	0.00485362	0.000431232
PF00514	6	16	14	13	15	14	16	13	15	14	14	15	6	15	14	14	15	6	15	14	15	15	15	16	9	14	14	14	14	15	15	7	15	14		24	432	35562	365997	0.571767	0.00495656	0.000579054
PF07731	7	8	14	13	11	11	2	12	30	19	11	21	9	13	18	21	6	17	8	16	11	28	3	13	24	5	9	14	8	11	8	6	6	7		54	366	35532	366063	1.52002	0.00577647	0.000551451
PF07717	6	9	6	6	6	10	9	9	6	9	7	9	8	9	10	9	7	8	9	9	9	8	7	8	6	9	9	9	9	9	9	8	10	9		12	268	35574	366161	0.460878	0.00582669	0.000682566
PF00443	16	14	15	15	15	13	14	15	14	18	17	13	13	14	14	18	16	14	14	13	17	15	16	14	14	15	15	18	17	16	13	17	13	13		28	480	35558	365949	0.600344	0.00612378	0.000668092
PF01734	7	14	8	12	10	7	5	5	27	8	13	6	5	10	17	14	12	5	5	6	9	21	5	10	20	14	10	20	7	12	7	3	9	11		47	307	35539	366122	1.57718	0.00631642	0.000538501
lipase_abH32*	5	4	0	0	0	0	0	0	10	0	0	2	1	4	4	3	1	4	2	0	5	4	0	1	5	0	1	18	0	2	1	0	0	6		15	68	35571	366361	2.27193	0.00636645	0.00126921
PF00550	28	21	120	27	19	60	8	55	56	53	66	66	40	65	50	52	39	55	21	96	22	85	16	69	136	18	105	84	41	55	69	52	14	28		192	1599	35394	364830	1.2377	0.00667468	0.000319428
PF07732	8	9	14	13	12	11	2	12	30	19	11	20	9	14	16	20	6	17	8	16	11	27	5	13	24	5	11	14	8	10	8	7	7	6		54	369	35532	366060	1.50765	0.00763717	0.000653696
PF06925	0	0	0	0	0	0	0	0	2	0	0	0	0	0	0	0	0	0	0	0	0	0	0	0	0	0	0	0	0	0	0	0	0	0		2	0	35584	366429	inf	0.00783543	0
PF12851	0	0	0	0	0	0	0	0	2	0	0	0	0	0	0	0	0	0	0	0	0	0	0	0	0	0	0	0	0	0	0	0	0	0		2	0	35584	366429	inf	0.00783543	0
PF12903	0	0	0	0	0	0	0	0	1	0	0	0	0	0	0	0	0	0	0	0	0	0	0	0	1	0	0	0	0	0	0	0	0	0		2	0	35584	366429	inf	0.00783543	0
PF13842	0	0	0	0	0	0	0	0	1	0	0	0	0	0	0	0	0	0	0	0	0	0	0	0	1	0	0	0	0	0	0	0	0	0		2	0	35584	366429	inf	0.00783543	0
PF01814	2	4	4	5	1	3	0	3	14	1	4	6	2	3	6	6	3	2	2	3	4	10	3	6	7	4	3	6	1	3	3	2	1	5		21	111	35565	366318	1.94864	0.00827903	0.00127037
PF00221	1	0	3	2	1	1	0	1	2	0	0	1	0	1	3	1	0	1	0	3	1	3	0	1	7	1	1	2	0	2	0	0	0	2		9	32	35577	366397	2.89651	0.00856004	0.00205307
PF00149	23	25	26	24	29	30	16	19	27	22	23	25	31	27	28	29	23	24	22	28	29	30	16	28	26	21	27	26	22	20	25	26	19	22		53	785	35533	365644	0.694757	0.00873972	0.00071713
PF01544	10	20	10	11	8	12	4	13	31	18	15	10	11	15	11	23	9	8	8	8	11	25	8	11	24	12	14	20	10	16	12	6	7	9		55	385	35531	366044	1.47173	0.00914923	0.000976993
PF00933	14	16	19	22	9	11	1	18	42	19	15	18	9	22	33	15	13	19	12	9	11	35	5	17	23	8	13	17	10	17	13	6	5	17		65	468	35521	365961	1.43093	0.00925174	0.000813336
PF02449	1	1	0	2	1	1	0	0	6	2	1	1	0	1	2	0	0	0	0	0	0	2	0	1	1	0	1	1	1	1	0	0	0	1		7	21	35579	366408	3.43281	0.00951538	0.00226423
PF00078	4	3	2	1	0	16	15	21	4	1	6	2	2	2	3	3	2	2	18	20	2	1	2	15	3	6	26	3	0	2	0	1	1	2		7	184	35579	366245	0.391614	0.0100369	0.00143448
PF12138	2	1	5	2	0	0	1	3	9	3	1	0	1	0	0	3	3	1	3	5	2	6	0	2	4	0	3	5	1	4	0	0	0	1		13	58	35573	366371	2.30843	0.0103233	0.002169
PF01370	16	15	32	21	15	12	6	19	41	17	18	21	11	21	35	14	10	8	8	16	14	42	5	19	29	7	15	24	12	17	15	6	6	17		70	514	35516	365915	1.40311	0.0105007	0.00089719
PF00075	2	5	6	2	4	8	10	4	16	6	9	5	1	1	4	6	4	3	7	15	4	4	1	10	10	2	5	2	2	6	2	4	5	0		26	149	35560	366280	1.79737	0.0105211	0.00126027
PF14223	0	0	0	0	0	0	0	0	0	0	0	0	0	0	1	0	0	0	0	0	0	0	0	0	3	2	0	0	0	0	0	0	0	0		3	3	35583	366426	10.2978	0.0112993	0.000915663
PF07714	1	4	4	0	0	1	0	3	12	1	2	0	4	2	0	2	3	0	1	0	2	4	1	1	1	3	0	5	5	1	0	4	2	3		13	59	35573	366370	2.26929	0.0113064	0.00251197
PF01400	5	0	0	0	0	0	0	1	2	3	1	1	0	1	1	4	0	0	0	0	0	0	0	0	5	0	1	2	1	0	1	0	0	0		7	22	35579	366407	3.27677	0.011603	0.0029985
PF03959	3	4	20	6	5	3	2	6	17	10	5	9	4	5	4	9	5	10	7	5	6	14	3	8	14	1	4	10	6	3	5	2	1	5		31	190	35555	366239	1.68063	0.0120973	0.00141251
PF06863	0	0	0	0	0	0	0	0	3	0	1	0	0	1	0	1	0	0	0	2	0	2	0	0	1	0	0	0	0	0	0	0	0	0		4	7	35582	366422	5.88455	0.0121786	0.00229045
PF13810	0	1	0	0	0	0	0	0	4	2	0	1	0	0	0	0	0	0	1	0	1	0	0	0	0	0	0	0	1	0	0	0	0	0		4	7	35582	366422	5.88455	0.0121786	0.00229045
PF14510	4	8	11	6	3	4	1	8	21	5	8	10	2	12	14	4	6	5	4	6	4	11	3	10	10	2	6	5	4	5	4	3	4	9		31	191	35555	366238	1.67183	0.0123241	0.0015226
PF00840	5	5	2	1	2	0	0	3	10	3	6	6	0	2	3	4	3	7	3	0	6	10	0	2	8	2	3	4	0	5	2	0	0	6		18	95	35568	366334	1.95149	0.012517	0.00250764
PF00806	16	20	18	16	17	19	19	18	19	17	18	18	17	15	16	17	11	17	17	17	35	20	17	18	18	20	18	17	13	18	21	17	20	20		37	577	35549	365852	0.659939	0.0126031	0.00119256
PF03055	4	1	5	1	3	3	0	2	13	3	4	3	1	2	11	4	4	3	2	1	2	3	1	1	4	1	3	4	3	2	1	2	1	4		17	85	35569	366344	2.05991	0.0127968	0.00186091
PF05730	7	8	9	8	7	15	3	9	32	14	16	26	15	18	14	9	13	20	11	16	14	19	4	9	21	5	12	9	14	8	15	6	2	17		53	372	35533	366057	1.46774	0.0128319	0.0012164
PF14040	0	0	0	2	0	1	0	0	1	1	1	0	1	0	0	0	0	0	0	2	0	1	0	0	4	1	1	0	0	1	0	0	0	0		5	12	35581	366417	4.29088	0.0135765	0.00334446
PF13577	6	4	6	3	3	1	0	4	5	2	2	2	1	2	1	8	1	4	1	2	3	13	0	0	12	1	2	5	0	6	4	0	0	1		17	88	35569	366341	1.98967	0.0145248	0.00263038
PF02129	0	1	7	4	6	1	0	2	10	2	3	4	0	4	9	3	0	3	0	1	2	11	0	2	5	0	3	0	1	5	0	0	0	1		15	75	35571	366354	2.05985	0.0147361	0.00319215
PF05001	0	0	9	10	14	0	14	8	0	14	12	0	0	0	0	12	13	0	11	0	0	10	7	12	9	0	11	12	10	0	0	9	14	0		9	202	35577	366227	0.45864	0.0149778	0.00269319
PF06772	2	2	1	0	1	2	0	2	6	7	2	0	4	2	3	2	0	0	1	3	0	4	2	0	6	0	3	3	1	1	3	2	1	1		12	55	35574	366374	2.24704	0.0159186	0.00381083
PF02463	5	6	6	6	4	6	6	5	4	6	5	6	6	6	6	6	6	7	7	6	7	5	7	6	4	6	6	5	4	6	6	6	6	6		8	187	35578	366242	0.440388	0.0160123	0.00286893
PF01490	17	12	23	16	13	13	5	13	13	17	12	16	11	28	30	15	10	10	7	15	7	20	5	26	13	5	12	12	13	13	10	5	4	15		26	430	35560	365999	0.622333	0.0164343	0.00186056
lipase_total*	32	17	23	17	8	19	5	17	48	22	18	21	18	25	28	20	16	31	15	26	11	30	4	21	29	19	11	28	10	18	23	2	5	27		77	587	35509	365842	1.35147	0.0164497	0.00139215
PF09248	1	0	0	1	1	1	0	0	4	0	2	2	0	2	2	0	0	0	0	1	1	2	0	0	3	1	1	2	0	3	0	0	1	0		7	24	35579	366405	3.00369	0.0167359	0.00496107
PF00190	4	0	6	5	7	8	0	4	17	12	5	5	7	9	11	10	5	2	2	5	2	8	1	5	11	2	6	8	4	7	7	5	2	9		28	173	35558	366256	1.66709	0.0173534	0.00243166
PF14518	1	0	0	1	0	1	0	0	0	0	1	0	0	0	0	0	1	0	1	1	0	0	0	1	5	1	1	0	0	2	1	0	0	0		5	13	35581	366416	3.9608	0.0174529	0.00490712
PF13634	4	7	4	8	10	10	1	10	8	14	5	8	8	16	15	8	5	11	8	8	14	5	5	5	5	13	6	11	7	5	9	3	5	6		13	254	35573	366175	0.526839	0.0176648	0.00296738
PF00227	15	16	17	16	16	16	16	17	16	16	16	16	16	16	16	16	16	16	16	17	18	16	12	15	16	14	16	14	16	17	15	16	14	16		32	505	35554	365924	0.65217	0.0180914	0.00178234
PF11999	0	1	0	0	0	0	0	0	3	0	0	0	1	0	0	0	1	0	1	0	0	0	0	0	0	0	0	0	0	0	0	0	0	0		3	4	35583	366425	7.72332	0.0184801	0.00330703
PF13465	17	30	35	32	26	27	21	20	69	15	22	29	27	27	32	22	21	25	27	24	30	36	19	44	32	27	20	16	24	14	26	23	28	20		101	806	35485	365623	1.29115	0.0190384	0.00141466
PF10544	1	2	1	1	1	1	0	0	5	0	1	1	1	2	2	2	0	0	0	0	0	8	0	0	3	0	1	1	0	2	2	0	0	1		8	31	35578	366398	2.65766	0.0191832	0.00594841
PF00734	9	31	8	6	4	3	0	16	29	0	11	21	1	12	13	10	5	22	12	4	21	36	0	6	19	7	12	12	3	10	14	0	3	28		48	340	35538	366089	1.45431	0.0196082	0.0021588
PF14559	1	3	2	3	2	3	2	2	1	2	2	1	2	2	3	1	3	2	2	4	5	2	1	4	0	2	2	1	3	1	2	3	1	0		1	69	35585	366360	0.149208	0.0197905	0.00643388
PF00856	23	29	16	22	16	20	9	20	46	25	24	21	18	18	17	28	20	23	23	15	21	21	11	16	34	18	22	29	22	21	15	13	9	17		80	622	35506	365807	1.3251	0.0198931	0.00186216
PF03159	2	2	0	0	0	2	2	2	0	2	0	2	2	2	1	2	2	3	2	2	2	0	1	2	0	2	2	2	0	2	1	2	1	2		0	49	35586	366380	0	0.02038	0.00669141
PF01585	5	8	8	7	6	7	7	8	7	7	5	8	7	8	7	8	5	8	8	8	8	7	7	8	4	7	6	8	7	4	8	7	7	7		11	226	35575	366203	0.501027	0.0213567	0.00320183
PF14214	0	0	0	1	0	0	0	0	1	1	0	0	0	0	55	1	0	0	0	11	0	0	0	1	13	0	0	0	0	0	0	0	0	2		14	72	35572	366357	2.00259	0.0218674	0.00528705
PF13383	1	2	0	0	0	0	0	1	4	0	1	2	0	0	0	0	1	0	1	0	0	0	0	0	1	0	2	0	1	1	0	0	0	1		5	14	35581	366415	3.67788	0.0219957	0.00689222
PF00787	12	13	14	13	13	14	12	10	12	13	13	13	13	12	13	12	12	13	13	13	17	11	11	14	13	14	12	12	12	13	13	14	12	12		25	408	35561	366021	0.630684	0.0220337	0.00272322
PF00112	0	0	0	0	0	0	0	0	1	0	0	0	0	0	0	0	0	0	0	0	0	1	0	0	1	0	0	0	0	0	0	0	0	0		2	1	35584	366428	20.5951	0.0221192	0
PF02635	0	0	0	0	0	0	0	0	2	0	0	0	0	0	0	0	0	0	1	0	0	0	0	0	0	0	0	0	0	0	0	0	0	0		2	1	35584	366428	20.5951	0.0221192	0
PF03318	0	0	0	0	0	0	0	1	0	0	0	0	0	0	0	0	0	0	0	0	0	0	0	0	2	0	0	0	0	0	0	0	0	0		2	1	35584	366428	20.5951	0.0221192	0
PF12724	0	0	0	0	0	0	0	0	2	0	0	0	0	0	0	0	0	0	0	1	0	0	0	0	0	0	0	0	0	0	0	0	0	0		2	1	35584	366428	20.5951	0.0221192	0
PF13248	0	0	0	0	0	0	0	0	0	0	0	0	0	0	0	0	1	0	0	0	0	0	0	0	2	0	0	0	0	0	0	0	0	0		2	1	35584	366428	20.5951	0.0221192	0
PF00319	2	3	4	2	2	2	2	1	11	2	2	2	2	2	4	2	2	2	2	3	2	5	2	11	5	2	3	2	2	2	2	2	2	7		16	87	35570	366342	1.8941	0.0233231	0.0052358
CASy_PL*	24	2	9	11	0	2	0	10	36	9	15	15	3	20	23	4	19	5	20	3	4	11	0	9	8	5	10	17	6	10	5	0	3	35		44	309	35542	366120	1.46682	0.023812	0.00260805
PF02133	7	11	12	15	7	5	1	6	22	13	13	14	6	8	10	14	4	7	5	9	3	9	4	9	16	3	11	11	10	13	4	7	4	6		38	261	35548	366168	1.49971	0.0244545	0.00318823
PF04116	5	5	10	8	6	16	4	5	8	7	6	8	18	8	8	5	5	6	5	17	6	8	4	14	4	6	4	6	6	4	6	8	5	6		12	235	35574	366194	0.525644	0.0245268	0.00397742
PF01040	3	2	11	3	2	4	2	5	6	4	6	7	3	5	5	9	2	5	3	4	4	3	2	5	17	3	4	11	3	6	5	3	2	3		23	139	35563	366290	1.70428	0.0253995	0.00397349
PF14269	2	1	12	13	6	4	0	3	4	14	1	1	5	3	3	6	1	1	4	2	0	8	0	12	0	0	2	4	5	0	2	2	0	4		4	121	35582	366308	0.340323	0.025633	0.00485411
PF04408	7	10	5	6	6	9	10	9	7	10	7	9	9	10	10	9	10	9	9	10	9	9	8	10	9	10	9	9	10	9	10	10	10	9		16	286	35570	366143	0.575865	0.0257448	0.00407588
PF07876	2	2	6	4	2	3	0	3	12	3	3	4	3	5	5	2	3	5	2	5	3	7	3	4	7	4	4	4	4	2	3	2	0	5		19	107	35567	366322	1.82888	0.0260883	0.00387264
PF02417	2	0	2	2	2	2	0	0	8	2	2	2	2	2	20	0	2	2	0	2	2	4	2	2	7	2	1	2	0	1	2	6	4	5		15	79	35571	366350	1.95553	0.0265269	0.00501781
PF01095	7	2	3	7	1	0	0	5	16	2	3	3	0	7	8	7	3	1	4	0	2	5	0	2	1	1	2	4	0	6	0	0	0	8		17	93	35569	366336	1.88267	0.0266691	0.00444144
PF03881	1	3	4	2	1	3	0	1	12	2	1	1	2	2	2	6	1	4	0	4	2	5	0	3	1	2	2	2	1	1	1	2	1	4		13	66	35573	366363	2.02857	0.0267589	0.00621051
PF02214	0	0	0	0	0	1	0	1	0	0	0	1	1	1	0	1	0	2	0	0	0	0	0	0	5	0	2	1	0	0	1	2	0	1		5	15	35581	366414	3.43267	0.0272407	0.00933462
PF08192	0	0	0	0	0	0	0	0	3	0	0	0	0	0	0	0	0	0	0	0	0	1	0	1	0	0	0	0	0	0	0	2	1	0		3	5	35583	366424	6.17864	0.0276434	0.00746484
PF06422	7	10	20	7	3	6	1	9	26	9	10	12	7	15	17	8	7	5	5	8	4	13	4	18	13	4	11	8	6	9	7	4	6	14		39	274	35547	366155	1.46614	0.0283933	0.00401697
PF14529	1	0	1	0	0	9	8	1	0	1	7	1	1	1	3	1	0	1	1	9	1	2	1	9	1	0	4	1	1	1	1	0	0	0		1	67	35585	366362	0.153663	0.0294881	0.0076644
PF00018	16	17	17	11	17	16	18	13	16	18	15	14	15	16	15	17	14	15	17	14	21	17	13	16	16	14	15	12	15	12	17	15	12	12		32	486	35554	365943	0.677702	0.0300772	0.00350596
PF10528	0	0	0	7	0	4	0	1	0	3	0	0	2	3	5	0	2	1	0	6	0	1	0	0	0	0	0	0	2	0	2	0	0	4		0	43	35586	366386	0	0.0303219	0.0123546
PF00179	24	22	25	24	22	21	16	19	26	28	24	23	21	21	22	25	22	19	23	19	22	23	17	22	25	21	26	26	25	24	21	23	23	22		51	715	35535	365714	0.73409	0.030378	0.0029546
PF00071	25	25	26	24	25	27	22	25	35	30	26	26	26	29	27	30	27	31	26	26	33	32	20	29	27	29	26	24	26	24	26	26	26	25		62	849	35524	365580	0.751527	0.0304839	0.00244966
PF04261	0	1	0	0	1	0	0	1	3	1	0	0	0	1	1	1	0	0	0	1	1	1	0	4	2	0	0	0	1	0	1	0	0	0		5	16	35581	366413	3.21812	0.0332166	0.0122594
PF02627	4	2	3	2	3	1	0	1	10	4	4	2	1	3	6	6	4	1	2	2	1	6	1	4	5	2	3	5	3	5	1	1	0	1		15	84	35571	366345	1.8391	0.0335423	0.00827314
PF01423	14	16	16	16	15	16	15	13	15	16	15	16	14	15	14	14	15	16	15	10	20	16	10	15	16	15	15	14	16	14	16	16	12	14		31	474	35555	365955	0.673148	0.0337981	0.00350925
PF01399	15	12	14	15	14	14	14	13	14	15	15	14	14	14	13	15	15	14	14	13	14	14	10	13	15	15	15	15	14	14	13	15	14	13		29	446	35557	365983	0.669266	0.0351987	0.00403767
PF12224	0	1	0	4	1	1	0	8	11	4	0	3	1	4	4	0	0	3	5	4	2	3	0	0	1	1	0	1	1	0	2	5	0	3		12	61	35574	366368	2.02599	0.0354767	0.00820028
PF00085	14	18	15	12	15	17	17	13	16	15	14	18	17	19	20	16	14	13	16	17	15	16	7	14	16	16	14	14	14	19	15	11	11	15		32	481	35554	365948	0.684756	0.0355611	0.00415341
PF08530	0	1	7	5	6	1	0	2	10	2	3	3	0	4	9	3	0	3	0	1	2	10	0	2	4	0	3	0	1	6	0	0	0	1		14	75	35572	366354	1.92247	0.0366646	0.00730254
PF13508	2	6	5	4	5	4	2	3	18	5	3	3	5	5	12	8	1	7	3	6	6	10	3	8	4	1	4	3	2	3	5	2	1	2		22	139	35564	366290	1.63013	0.0370504	0.00726802
PF07470	5	2	3	2	1	1	0	2	11	7	5	5	1	4	7	4	4	4	3	4	2	8	0	2	7	2	4	6	4	3	2	0	0	9		18	106	35568	366323	1.74893	0.0376498	0.00708566
PF03572	3	2	0	3	1	1	7	2	9	3	6	5	1	1	2	8	6	3	3	2	1	3	1	2	7	1	6	4	1	7	1	3	0	2		16	91	35570	366338	1.81083	0.0384794	0.00765307
PF00566	13	12	12	13	13	13	12	10	12	13	13	12	13	13	11	13	13	13	12	13	12	11	10	11	13	12	13	13	13	13	13	12	12	13		25	395	35561	366034	0.651464	0.0385314	0.00446733
PF01042	7	4	13	9	3	7	1	5	21	8	5	11	6	10	15	4	4	5	5	6	3	13	3	14	9	2	4	10	6	4	4	4	3	7		30	205	35556	366224	1.50731	0.0386487	0.00648821
PF13606	0	0	1	0	0	1	1	3	1	1	0	0	2	1	1	0	0	1	1	1	1	1	0	0	5	0	0	3	0	0	2	2	0	0		6	23	35580	366406	2.68646	0.0387101	0.0149047
PF01041	0	0	1	0	0	1	0	0	1	0	0	0	1	1	0	0	0	0	0	0	0	0	0	1	2	0	0	0	0	0	0	1	0	0		3	6	35583	366423	5.14885	0.0387796	0.0134801
PF01083	9	4	5	9	3	5	2	11	20	11	14	12	4	12	12	2	8	19	11	2	3	8	1	5	13	10	11	1	6	10	4	2	0	14		33	230	35553	366199	1.47784	0.0389758	0.00614775
PF00627	6	8	8	10	10	8	5	11	6	10	9	8	8	8	7	8	7	8	8	6	7	6	7	8	8	10	8	9	10	6	7	7	8	8		14	254	35572	366175	0.567381	0.0399293	0.00550019
PF03625	0	0	0	0	0	0	0	0	2	0	0	0	0	0	0	0	0	0	0	0	0	1	0	0	0	0	0	0	1	0	0	0	0	0		2	2	35584	366427	10.2975	0.0416483	0.00943026
PF10979	0	0	0	0	0	0	0	0	1	0	0	0	0	0	0	0	0	0	0	0	0	1	0	0	1	0	0	0	0	0	0	1	0	0		2	2	35584	366427	10.2975	0.0416483	0.00943026
PF13444	0	0	0	0	0	0	0	0	1	0	0	0	0	0	0	0	0	0	0	0	0	0	1	0	1	1	0	0	0	0	0	0	0	0		2	2	35584	366427	10.2975	0.0416483	0.00943026
PF13948	0	0	0	0	0	0	0	0	0	0	0	0	0	0	0	2	0	0	0	0	0	0	0	0	2	0	0	0	0	0	0	0	0	0		2	2	35584	366427	10.2975	0.0416483	0.00943026
PF00646	13	10	16	23	11	12	4	9	29	48	10	7	8	12	9	30	14	10	13	12	12	18	11	21	29	14	16	22	18	11	9	9	9	7		58	448	35528	365981	1.33364	0.0416842	0.00481477
PF12681	2	3	5	1	0	3	0	0	15	2	2	2	6	5	8	5	1	3	1	8	0	9	2	4	1	0	0	4	0	3	3	5	2	5		16	94	35570	366335	1.75302	0.0429852	0.00992693
PF13646	5	7	8	7	8	11	7	7	8	9	7	8	6	12	7	7	6	10	6	13	8	23	6	8	7	7	7	7	7	8	6	9	7	8		15	262	35571	366167	0.58935	0.0438358	0.00674564
PF01408	10	13	16	17	12	11	1	6	31	14	10	13	9	17	19	14	6	10	8	7	6	25	4	17	17	8	10	19	9	13	11	7	5	14		48	361	35538	366068	1.36963	0.0448233	0.00556243
PF00097	5	3	5	8	4	5	6	5	5	6	6	6	4	4	5	6	8	8	4	3	6	5	3	7	3	5	6	6	2	6	5	6	4	6		8	168	35578	366261	0.490219	0.0453409	0.00834783
PF00022	13	12	12	12	12	13	12	8	13	12	12	12	12	12	13	11	12	11	12	12	14	12	11	12	12	13	12	13	12	12	12	12	14	12		25	386	35561	366043	0.66667	0.0457234	0.00618792
PF07993	7	9	34	11	6	8	2	19	20	14	8	17	7	11	15	7	4	12	4	16	2	17	5	20	25	5	12	15	9	7	10	9	4	9		45	335	35541	366094	1.38366	0.0463039	0.00579796
melanin_abr1*	6	8	14	10	10	11	2	12	27	17	9	17	9	13	17	20	5	13	8	17	10	26	3	12	18	9	3	14	8	8	8	6	5	5		45	335	35541	366094	1.38366	0.0463039	0.00579796
PF08423	3	3	1	2	0	2	3	4	1	3	1	2	2	2	2	3	3	3	3	2	1	0	3	4	1	4	5	3	0	4	0	4	4	2		2	78	35584	366351	0.263984	0.0463615	0.0120105
peptidase_Asp*	6	12	5	5	4	26	4	17	15	9	8	15	21	19	19	8	5	19	7	27	22	23	3	7	8	11	3	6	6	8	15	7	3	14		23	364	35563	366065	0.650409	0.0481268	0.00575194
PF00350	8	19	11	11	10	14	4	9	22	10	10	16	9	10	14	13	12	17	10	11	13	14	6	8	24	5	10	15	9	10	10	9	6	9		46	342	35540	366087	1.38547	0.0483701	0.00533558
melanin_abr2*	6	8	14	9	10	11	2	12	27	17	10	17	9	14	20	19	6	15	8	17	10	27	3	12	19	9	3	14	8	8	8	6	5	5		46	342	35540	366087	1.38547	0.0483701	0.00533558
PF01239	9	8	8	9	9	10	9	6	8	10	10	9	7	8	8	10	9	9	6	8	9	8	6	9	8	9	10	10	10	6	9	9	9	7		16	273	35570	366156	0.603309	0.0483828	0.00716652
PF03067	2	0	1	1	0	1	0	2	5	1	4	3	0	3	2	2	2	3	2	0	1	0	0	3	4	0	3	3	1	3	0	0	0	1		9	44	35577	366385	2.10648	0.0491182	0.0152381
PF00160	11	10	10	12	12	11	11	11	10	12	11	10	10	10	10	11	12	10	10	10	11	10	7	11	11	11	12	9	12	10	10	10	9	10		21	336	35565	366093	0.643352	0.0497334	0.00664097
PF12359	2	3	1	1	0	3	1	2	4	1	2	2	4	3	3	1	3	2	2	2	1	2	0	2	7	0	3	3	2	3	2	1	0	0		11	57	35575	366372	1.98745	0.0498339	0.0121545
PF00544	7	1	7	5	0	0	0	7	15	4	5	6	0	9	10	1	6	3	9	0	1	2	0	4	4	2	2	5	2	4	0	0	2	15		19	119	35567	366310	1.6444	0.0501472	0.0102757
PF07287	1	0	2	1	3	0	0	1	10	3	4	3	2	1	5	8	0	1	0	2	1	6	2	1	3	1	1	9	0	6	0	0	0	7		13	71	35573	366358	1.88569	0.0506173	0.0105914
PF13521	0	1	0	0	0	0	0	0	1	0	0	0	0	1	2	1	0	0	0	0	0	0	0	0	2	0	0	1	0	0	1	0	0	0		3	7	35583	366422	4.41329	0.0518303	0.0212996
PF01048	2	6	31	14	2	9	2	1	7	2	14	12	3	11	28	2	2	9	1	25	4	21	4	2	29	2	3	10	2	2	25	2	2	6		36	261	35550	366168	1.4207	0.0518959	0.00770416
PF00394	6	8	14	10	11	11	2	12	27	18	9	18	9	14	18	22	6	17	8	18	10	26	2	10	20	5	10	17	8	10	8	6	5	6		47	354	35539	366075	1.3676	0.0522298	0.00603644
PF00141	9	6	4	7	5	6	4	4	15	6	10	12	5	8	15	6	8	11	8	5	7	8	2	4	15	2	8	6	4	8	8	3	1	10		30	210	35556	366219	1.4714	0.0527133	0.00848623
PF00320	7	9	8	9	8	12	7	8	8	10	8	10	9	8	9	4	6	9	8	7	11	8	8	9	7	8	7	7	8	6	8	5	8	7		15	256	35571	366173	0.603173	0.0539094	0.0087159
PF01161	7	4	7	3	5	3	1	5	8	2	5	7	2	4	4	7	7	9	4	1	3	7	2	4	14	5	5	7	3	8	3	1	3	6		22	144	35564	366285	1.57351	0.0544674	0.0101232
PF00009	15	15	15	16	16	15	15	14	17	15	16	15	16	15	15	16	15	15	14	15	19	15	14	15	17	15	16	16	15	17	15	15	17	15		34	492	35552	365937	0.711305	0.0545656	0.00621598
PF13088	0	0	1	0	0	0	0	0	3	0	1	0	0	1	1	2	0	1	0	1	1	1	0	4	2	0	0	3	0	0	0	1	0	1		5	19	35581	366410	2.70998	0.0557119	0.024023
PF00628	14	15	16	17	17	12	14	12	16	19	15	16	12	11	10	13	13	13	13	11	16	13	13	14	13	12	14	12	17	12	12	14	9	11		29	432	35557	365997	0.690982	0.0585068	0.00650065
PF02661	0	0	1	2	0	3	0	0	5	0	0	3	2	3	4	0	0	0	0	1	0	1	0	2	1	0	0	1	0	0	0	1	0	2		6	26	35580	366403	2.37646	0.058986	0.0250224
PF07632	1	0	2	1	0	0	0	0	4	2	1	2	0	2	4	1	1	1	0	0	0	2	0	1	2	0	1	1	0	1	0	0	0	2		6	26	35580	366403	2.37646	0.058986	0.0250224
PF13826	0	1	1	2	2	1	0	0	2	2	0	1	1	1	1	2	1	0	1	2	1	2	1	0	4	0	0	2	0	0	1	0	0	0		6	26	35580	366403	2.37646	0.058986	0.0250224
PF13417	11	14	13	14	15	13	2	9	31	23	7	10	11	14	17	16	11	5	9	14	5	33	2	16	18	4	9	15	10	10	16	14	4	9		49	375	35537	366054	1.34595	0.0591165	0.00674474
PF05193	8	8	10	9	8	8	8	6	8	8	8	8	8	8	16	8	8	8	8	10	9	10	7	8	8	8	7	8	8	8	8	8	7	8		16	267	35570	366162	0.616876	0.0591185	0.00918065
PF00118	11	10	9	10	10	10	10	11	11	10	10	10	10	10	10	10	11	11	10	10	10	10	11	11	10	10	11	10	10	9	10	11	13	10		21	329	35565	366100	0.657053	0.0596707	0.00861158
PF13415	7	4	7	6	3	9	4	3	4	4	6	4	6	9	8	5	3	5	3	7	9	7	5	8	6	6	6	7	4	8	8	6	5	8		10	190	35576	366239	0.541819	0.0604989	0.0101964
PF03068	0	0	0	0	0	12	0	0	0	0	2	0	6	2	9	0	0	0	0	20	0	0	1	0	1	0	1	1	0	1	0	0	0	2		1	57	35585	366372	0.180626	0.0606654	0.0181198
PF07989	2	2	2	1	1	2	2	2	1	2	0	2	2	2	2	2	2	2	2	2	2	0	2	2	0	2	2	2	2	2	1	2	2	2		1	57	35585	366372	0.180626	0.0606654	0.0181198
PF01266	17	13	30	28	15	23	4	19	48	20	20	24	21	34	61	17	14	24	14	23	14	32	12	33	33	10	20	27	21	24	13	12	8	19		81	666	35505	365763	1.25291	0.0611782	0.00555934
PF08493	0	0	0	0	0	0	0	0	1	4	5	2	0	0	1	5	2	1	0	2	0	7	0	0	7	0	1	3	1	3	0	1	0	0		8	38	35578	366391	2.16805	0.0611827	0.0180421
PF00790	4	5	4	5	4	5	5	5	3	4	4	4	6	6	5	3	4	5	5	5	6	5	5	3	4	4	4	5	4	5	5	4	5	4		7	147	35579	366282	0.490233	0.0638647	0.0127148
PF05014	0	1	0	0	0	0	0	0	1	1	0	0	0	0	0	0	0	0	1	0	0	0	0	0	1	0	0	0	0	0	0	0	0	0		2	3	35584	366426	6.865	0.0653824	0.0255437
PF12804	0	0	0	0	0	0	0	0	1	0	0	1	0	0	0	0	0	1	0	0	0	0	0	1	1	0	0	0	0	0	0	0	0	0		2	3	35584	366426	6.865	0.0653824	0.0255437
PF00249	11	5	5	9	10	8	3	6	5	11	11	6	7	8	12	10	7	5	4	5	12	7	4	6	10	9	11	8	8	7	10	9	10	6		15	250	35571	366179	0.617659	0.0661364	0.0111635
melanin_arp2*	34	32	51	40	43	24	5	32	79	53	36	33	22	34	65	50	26	32	22	22	19	72	14	42	45	38	18	54	35	34	30	17	12	30		124	1071	35462	365358	1.19285	0.0662389	0.00498314
PF05551	0	1	0	0	0	0	0	1	2	0	0	0	0	2	0	3	0	0	0	0	0	1	0	0	1	0	0	0	0	0	0	0	0	0		3	8	35583	366421	3.86162	0.0666997	0.0307704
PF06742	0	0	0	0	0	0	0	0	2	1	1	0	0	1	0	0	0	0	0	2	0	2	0	0	1	0	0	0	0	1	0	0	0	0		3	8	35583	366421	3.86162	0.0666997	0.0307704
PF00025	9	9	8	8	8	8	7	8	7	8	8	7	8	8	8	6	8	8	7	9	9	8	6	9	8	8	8	8	7	9	7	8	8	9		15	254	35571	366175	0.607925	0.0667725	0.00947487
PF00457	4	2	3	3	2	0	0	2	4	2	5	6	0	3	3	4	2	5	2	0	2	8	0	1	10	0	4	2	1	7	3	0	0	5		14	81	35572	366348	1.78004	0.0669605	0.0128699
PF10503	3	2	2	5	4	0	0	1	7	0	4	6	0	3	4	5	3	4	2	0	4	5	0	1	7	1	2	6	2	7	1	0	0	4		14	81	35572	366348	1.78004	0.0669605	0.0128699
PF01336	7	7	5	8	8	8	5	6	7	7	7	7	8	7	9	9	6	6	6	6	9	9	6	8	6	7	8	6	7	6	7	7	7	7		13	226	35573	366203	0.592156	0.0675433	0.0109461
PF00291	8	10	15	13	9	13	7	8	15	13	10	11	12	15	20	12	12	12	10	15	11	14	10	18	11	10	14	14	11	11	12	12	9	15		26	386	35560	366043	0.693356	0.0685661	0.00925184
PF02900	1	2	4	3	5	1	0	2	9	2	2	4	1	3	4	2	1	2	1	2	1	7	2	2	3	1	2	2	2	2	1	0	1	2		12	67	35574	366362	1.84452	0.0697648	0.0152977
PF12550	0	0	0	2	0	0	0	0	0	0	0	1	0	1	21	0	0	1	0	0	0	3	0	0	0	1	0	0	0	0	1	0	1	2		0	34	35586	366395	0	0.0699448	0.0309937
PF13602	2	5	10	3	5	6	0	2	12	6	6	3	5	4	14	3	1	3	2	6	2	14	2	5	9	1	3	5	2	5	6	4	0	6		21	141	35565	366288	1.53391	0.0714169	0.0142089
PF01602	9	8	8	8	8	8	9	8	8	8	8	8	8	8	8	8	8	8	8	8	8	8	8	9	8	8	9	8	8	10	8	8	8	9		16	263	35570	366166	0.626265	0.0722744	0.0107776
PF00571	14	15	12	12	14	15	12	11	16	12	11	12	14	13	17	14	13	12	12	16	19	15	14	14	14	13	13	14	13	15	15	15	15	12		30	438	35556	365991	0.705025	0.0724989	0.00781266
PF06609	2	2	3	2	4	1	1	3	13	6	5	2	2	2	8	18	3	0	3	3	2	14	2	4	6	1	2	10	3	9	0	0	0	5		19	122	35567	366307	1.60395	0.0725349	0.0126287
PF01757	4	9	3	7	0	3	3	3	14	11	5	7	2	3	4	3	4	4	10	6	5	9	5	6	7	0	3	2	7	4	3	3	0	4		21	142	35565	366287	1.5231	0.0730952	0.0150565
lipase_abH01*	3	1	6	3	2	0	0	4	7	2	2	0	0	2	1	0	1	2	1	2	0	7	0	2	3	2	1	6	0	1	1	0	0	2		10	54	35576	366375	1.90711	0.0731676	0.0199187
PF08719	1	1	0	4	2	1	0	0	3	4	4	2	1	1	1	2	0	0	2	1	0	1	1	1	5	1	1	1	0	1	1	1	2	3		8	41	35578	366388	2.0094	0.0752246	0.0259487
PF12171	3	6	6	7	5	10	2	4	6	4	7	11	3	5	4	8	4	9	8	7	8	11	6	5	4	5	5	4	6	3	7	3	4	4		10	184	35576	366245	0.559496	0.0757472	0.0135524
PF00169	9	11	10	12	12	10	13	7	12	10	12	9	9	10	8	12	11	8	11	9	14	9	11	11	10	9	12	13	13	13	9	9	13	9		22	338	35564	366091	0.670015	0.0768537	0.00954911
PF05739	7	9	6	9	9	10	9	8	9	9	8	9	9	9	9	9	8	8	8	8	12	9	6	6	8	11	8	9	10	10	9	8	6	8		17	273	35569	366156	0.641034	0.0781276	0.0116644
PF00415	4	11	9	7	9	6	6	10	7	7	4	8	10	8	16	6	6	8	5	9	8	6	7	4	8	10	8	4	8	5	8	7	12	9		15	245	35571	366184	0.630273	0.0808179	0.0136249
PF00413	0	0	0	0	0	1	0	0	2	0	1	0	0	0	1	1	0	0	1	2	0	0	0	0	1	0	0	1	0	1	0	0	0	0		3	9	35583	366420	3.43254	0.0832648	0.041674
PF03902	1	0	1	1	0	0	0	0	2	0	1	0	0	0	1	0	1	0	0	0	0	0	0	1	1	0	0	0	0	0	1	0	0	1		3	9	35583	366420	3.43254	0.0832648	0.041674
PF13813	0	4	7	5	3	1	2	2	7	4	6	4	2	4	2	3	3	3	3	2	1	9	1	9	10	5	2	5	4	3	3	5	0	3		17	110	35569	366319	1.59164	0.0835223	0.0175225
PF00561	10	10	10	9	12	10	5	7	19	17	13	11	7	11	12	8	10	8	8	6	5	20	2	6	20	5	11	13	9	12	13	6	5	7		39	298	35547	366131	1.34798	0.0837174	0.0116508
PF00642	5	10	9	10	9	8	6	9	8	10	8	9	6	11	11	7	12	6	8	8	11	11	7	11	10	13	10	7	11	8	11	7	8	7		18	284	35568	366145	0.652451	0.0841696	0.0120799
PF00575	6	10	8	8	9	9	9	9	9	8	7	10	8	10	11	9	9	11	9	8	11	8	8	9	9	9	9	10	8	7	10	10	10	8		18	285	35568	366144	0.65016	0.08443	0.011641
PF00096	19	33	29	27	23	27	11	19	58	20	33	27	18	35	39	18	21	23	27	22	34	46	14	30	35	22	25	18	27	24	18	21	14	26		93	790	35493	365639	1.21273	0.0850987	0.00716738
PF09351	4	2	1	0	2	2	2	1	1	1	2	3	2	3	4	1	2	2	0	1	2	3	0	2	0	0	2	0	2	2	1	0	0	2		1	51	35585	366378	0.20188	0.0863258	0.0299335
PF00637	10	10	10	10	10	10	10	9	10	10	11	10	10	10	10	11	11	10	10	10	10	10	9	10	11	11	10	10	10	11	10	10	10	10		21	323	35565	366106	0.669269	0.0863432	0.0106735
lipase_abH23*	2	1	4	1	1	5	0	1	2	4	3	3	4	2	3	3	2	4	1	8	0	4	1	7	1	3	3	1	1	3	2	0	3	2		3	82	35583	366347	0.376667	0.086604	0.0253259
PF00257	0	0	0	0	0	0	0	0	1	0	0	0	0	0	0	0	0	0	0	0	0	0	0	0	0	0	0	0	0	0	0	0	0	0		1	0	35585	366429	inf	0.0885191	0
PF00643	0	0	0	0	0	0	0	0	0	0	0	0	0	0	0	0	0	0	0	0	0	0	0	0	1	0	0	0	0	0	0	0	0	0		1	0	35585	366429	inf	0.0885191	0
PF01697	0	0	0	0	0	0	0	0	1	0	0	0	0	0	0	0	0	0	0	0	0	0	0	0	0	0	0	0	0	0	0	0	0	0		1	0	35585	366429	inf	0.0885191	0
PF01710	0	0	0	0	0	0	0	0	1	0	0	0	0	0	0	0	0	0	0	0	0	0	0	0	0	0	0	0	0	0	0	0	0	0		1	0	35585	366429	inf	0.0885191	0
PF02609	0	0	0	0	0	0	0	0	0	0	0	0	0	0	0	0	0	0	0	0	0	0	0	0	1	0	0	0	0	0	0	0	0	0		1	0	35585	366429	inf	0.0885191	0
PF02839	0	0	0	0	0	0	0	0	1	0	0	0	0	0	0	0	0	0	0	0	0	0	0	0	0	0	0	0	0	0	0	0	0	0		1	0	35585	366429	inf	0.0885191	0
PF03743	0	0	0	0	0	0	0	0	0	0	0	0	0	0	0	0	0	0	0	0	0	0	0	0	1	0	0	0	0	0	0	0	0	0		1	0	35585	366429	inf	0.0885191	0
PF05068	0	0	0	0	0	0	0	0	1	0	0	0	0	0	0	0	0	0	0	0	0	0	0	0	0	0	0	0	0	0	0	0	0	0		1	0	35585	366429	inf	0.0885191	0
PF05804	0	0	0	0	0	0	0	0	0	0	0	0	0	0	0	0	0	0	0	0	0	0	0	0	1	0	0	0	0	0	0	0	0	0		1	0	35585	366429	inf	0.0885191	0
PF10184	0	0	0	0	0	0	0	0	1	0	0	0	0	0	0	0	0	0	0	0	0	0	0	0	0	0	0	0	0	0	0	0	0	0		1	0	35585	366429	inf	0.0885191	0
PF10708	0	0	0	0	0	0	0	0	1	0	0	0	0	0	0	0	0	0	0	0	0	0	0	0	0	0	0	0	0	0	0	0	0	0		1	0	35585	366429	inf	0.0885191	0
PF11703	0	0	0	0	0	0	0	0	1	0	0	0	0	0	0	0	0	0	0	0	0	0	0	0	0	0	0	0	0	0	0	0	0	0		1	0	35585	366429	inf	0.0885191	0
PF13346	0	0	0	0	0	0	0	0	1	0	0	0	0	0	0	0	0	0	0	0	0	0	0	0	0	0	0	0	0	0	0	0	0	0		1	0	35585	366429	inf	0.0885191	0
PF13382	0	0	0	0	0	0	0	0	1	0	0	0	0	0	0	0	0	0	0	0	0	0	0	0	0	0	0	0	0	0	0	0	0	0		1	0	35585	366429	inf	0.0885191	0
PF13488	0	0	0	0	0	0	0	0	0	0	0	0	0	0	0	0	0	0	0	0	0	0	0	0	1	0	0	0	0	0	0	0	0	0		1	0	35585	366429	inf	0.0885191	0
PF13851	0	0	0	0	0	0	0	0	0	0	0	0	0	0	0	0	0	0	0	0	0	0	0	0	1	0	0	0	0	0	0	0	0	0		1	0	35585	366429	inf	0.0885191	0
PF14113	0	0	0	0	0	0	0	0	1	0	0	0	0	0	0	0	0	0	0	0	0	0	0	0	0	0	0	0	0	0	0	0	0	0		1	0	35585	366429	inf	0.0885191	0
PF14360	0	0	0	0	0	0	0	0	0	0	0	0	0	0	0	0	0	0	0	0	0	0	0	0	1	0	0	0	0	0	0	0	0	0		1	0	35585	366429	inf	0.0885191	0
PF00082	11	14	15	11	10	38	5	12	53	20	13	28	30	30	33	19	12	29	13	56	12	33	9	6	19	13	14	12	13	16	24	20	6	21		72	598	35514	365831	1.24026	0.0885267	0.00879559
PF01926	11	15	13	11	11	12	12	12	14	11	13	12	11	15	14	14	11	11	11	11	16	19	11	13	14	14	14	16	10	11	14	10	11	12		28	402	35558	366027	0.716981	0.0894421	0.0115982
PF00043	8	8	17	11	10	11	3	13	22	14	9	5	8	11	12	15	11	4	8	12	4	31	1	10	18	5	3	17	11	11	10	9	5	3		40	310	35546	366119	1.32901	0.0903324	0.012911
PF05577	4	5	5	2	2	5	2	6	3	5	7	4	5	3	3	5	2	7	2	6	4	6	2	1	3	2	5	6	4	5	4	2	2	3		6	126	35580	366303	0.490247	0.0906397	0.0195552
PF11051	1	4	4	6	3	1	0	5	2	4	1	4	1	4	3	0	2	5	2	1	1	4	3	3	0	1	1	1	1	1	1	2	0	0		2	70	35584	366359	0.29416	0.0919634	0.021879
PF11468	0	0	0	0	0	0	0	1	1	0	0	0	0	0	0	0	0	0	1	0	0	2	0	0	1	0	0	0	0	0	0	0	0	0		2	4	35584	366425	5.14873	0.0924239	0.0461267
PF10584	6	7	7	7	7	7	7	7	5	6	7	7	7	7	7	7	6	7	7	6	7	7	3	5	7	6	7	4	7	6	7	7	6	4		12	205	35574	366224	0.602617	0.0934046	0.0159029
PF00191	4	4	8	8	6	5	1	5	4	5	5	5	6	5	7	5	5	4	4	6	9	4	6	5	6	3	6	5	6	6	9	4	6	10		10	177	35576	366252	0.581634	0.0945628	0.0186208
PF13343	1	0	0	1	0	0	0	0	2	1	2	1	1	1	1	0	0	2	1	1	0	0	0	0	2	0	1	0	0	0	2	0	0	0		4	16	35582	366413	2.57443	0.0947545	0.0475024
PF13893	3	5	3	6	4	4	5	5	4	4	3	4	7	8	5	5	4	5	6	3	5	3	6	4	4	5	4	5	6	4	5	9	3	6		8	154	35578	366275	0.534804	0.0949434	0.0171413
PF00232	5	4	3	6	3	1	0	5	10	3	4	1	1	3	6	3	3	2	4	3	2	13	0	4	5	1	4	3	0	3	2	0	2	3		15	97	35571	366332	1.59257	0.0953882	0.0229216
PF03105	8	11	9	9	7	13	10	9	10	7	8	12	12	12	11	10	8	11	10	10	12	11	7	8	10	11	11	10	7	9	9	9	6	10		20	307	35566	366122	0.670629	0.0966654	0.0123697
PF03358	4	2	2	2	2	4	0	2	7	0	4	2	3	2	3	1	1	3	2	3	0	7	0	4	4	2	2	1	1	1	2	0	2	0		11	64	35575	366365	1.77003	0.09856	0.0239674
PF00775	5	3	13	7	3	5	0	5	15	7	4	8	5	6	8	6	4	5	6	7	4	10	3	7	9	6	4	7	8	4	4	1	2	4		24	171	35562	366258	1.44549	0.0996588	0.0172034
PF00176	21	31	30	27	24	20	20	31	35	26	26	29	21	31	30	28	25	26	29	23	29	31	22	25	31	26	29	34	21	32	25	25	22	23		66	842	35520	365587	0.80677	0.101156	0.00842283
PF13499	6	11	13	13	10	11	8	12	14	12	11	15	11	11	13	10	10	12	13	10	17	11	9	10	10	9	10	10	14	7	10	10	11	12		24	352	35562	366077	0.701867	0.101426	0.0130699
PF13714	1	1	5	1	4	2	0	2	7	3	1	1	2	3	5	5	2	0	0	3	1	5	1	6	4	0	1	3	1	1	2	2	0	1		11	65	35575	366364	1.7428	0.101584	0.026049
PF00753	8	8	15	6	10	8	2	9	27	13	11	12	7	8	14	10	12	7	6	13	11	24	5	12	12	4	7	10	13	11	8	5	4	7		39	300	35547	366129	1.33898	0.102788	0.0125567
PF00632	5	6	6	6	6	6	6	6	6	7	5	6	6	6	6	5	6	6	6	6	10	6	5	6	5	6	5	5	6	5	6	6	6	7		11	191	35575	366238	0.592895	0.105615	0.0172058
PF13649	1	3	5	2	4	3	1	5	6	2	4	2	2	1	1	4	1	2	1	2	1	6	1	3	7	0	6	4	3	3	3	6	0	1		13	83	35573	366346	1.61301	0.106154	0.0283146
PF00063	7	5	5	4	4	5	5	5	5	5	4	5	6	5	6	5	7	5	5	5	6	5	6	5	4	5	5	5	4	5	4	5	6	5		9	164	35577	366265	0.564969	0.106609	0.019252
PF07926	1	1	1	1	0	1	1	1	0	1	0	1	1	1	1	1	1	1	1	1	1	0	1	1	0	1	1	1	1	1	1	1	1	1		0	29	35586	366400	0	0.10673	0.0516621
PF03636	1	1	1	1	1	0	0	3	0	1	1	1	1	0	1	1	1	0	1	1	0	3	1	1	0	1	1	1	1	1	2	1	1	0		0	31	35586	366398	0	0.108154	0.0421128
PF14197	1	0	1	1	1	2	0	0	0	1	0	2	2	1	2	1	1	0	0	2	1	0	1	1	0	1	1	1	1	1	2	0	1	2		0	31	35586	366398	0	0.108154	0.0421128
PF00899	8	9	9	9	10	9	9	7	10	10	9	9	9	9	9	9	9	9	9	8	14	9	8	9	9	9	10	9	10	9	9	9	9	8		19	291	35567	366138	0.672138	0.108341	0.0143514
PF14608	4	4	3	2	4	4	3	3	4	2	3	2	0	4	4	4	3	0	4	3	2	3	3	3	0	3	3	3	2	4	3	2	5	2		4	94	35582	366335	0.438107	0.108704	0.0275277
PF01476	7	4	24	5	0	24	0	4	31	7	29	29	36	15	26	1	9	13	46	30	18	9	0	22	22	0	9	10	4	2	15	20	0	13		53	431	35533	365998	1.26662	0.108868	0.012613
PF03098	3	3	3	3	3	4	2	2	8	3	2	5	1	6	9	5	2	2	3	5	4	3	6	3	8	5	2	4	3	3	1	2	2	3		16	107	35570	366322	1.53998	0.11097	0.0248705
PF00587	7	8	8	6	6	7	7	7	7	6	7	7	9	7	8	6	7	7	7	9	9	7	7	7	7	7	8	7	6	6	7	7	6	7		14	227	35572	366202	0.634914	0.111116	0.017249
PF13950	3	1	3	2	2	1	2	2	7	1	3	1	1	1	2	1	2	1	2	2	2	1	1	2	2	1	2	3	1	2	1	1	1	1		9	52	35577	366377	1.78237	0.111752	0.0349349
PF00620	7	8	7	8	9	8	8	8	9	7	8	8	7	8	8	8	9	8	8	7	15	8	7	7	8	11	8	8	8	9	8	7	10	7		17	262	35569	366167	0.667967	0.113467	0.0174654
PF03144	12	13	13	13	14	13	11	12	16	12	14	12	13	13	12	14	13	14	14	13	16	14	11	13	14	15	14	14	12	12	14	13	13	12		30	418	35556	366011	0.738799	0.113827	0.0141415
PF14520	2	0	0	0	0	1	0	2	0	1	1	1	1	1	1	2	2	1	2	0	1	0	2	2	0	1	2	2	0	1	0	2	1	1		0	33	35586	366396	0	0.113866	0.0343284
PF07728	10	10	10	10	10	9	10	9	10	10	10	10	9	9	9	9	10	9	10	9	11	10	10	10	10	10	10	10	10	10	1	10	7	9		20	300	35566	366129	0.68629	0.114394	0.0157144
PF00675	6	6	7	6	6	6	6	5	6	6	5	6	6	6	13	6	5	6	5	7	7	7	7	6	6	6	5	6	5	5	6	7	6	6		12	198	35574	366231	0.623934	0.114777	0.0211863
PF04488	7	9	11	4	3	8	4	5	7	6	7	5	6	5	5	5	6	10	7	10	4	14	5	8	5	3	8	4	4	5	8	5	3	4		12	198	35574	366231	0.623934	0.114777	0.0211863
PF00432	10	4	5	6	7	6	4	7	7	5	7	4	6	8	8	8	4	6	6	5	6	7	3	8	5	9	6	5	4	10	7	7	7	4		12	199	35574	366230	0.620797	0.114812	0.020355
PF00621	7	6	6	6	5	6	6	6	6	6	6	6	6	6	5	8	6	6	6	6	7	6	7	8	6	6	7	7	6	7	6	6	6	6		12	200	35574	366229	0.617691	0.115014	0.01955
PF00929	7	8	8	7	5	5	6	4	6	6	7	7	5	6	6	6	6	4	6	4	8	6	6	8	6	7	7	8	5	6	8	6	6	6		12	200	35574	366229	0.617691	0.115014	0.01955
PF00122	19	18	23	16	17	25	12	19	29	17	21	26	24	27	36	17	20	23	20	27	18	23	17	31	23	18	19	22	17	20	21	20	17	22		52	672	35534	365757	0.796494	0.116248	0.0116019
PF12006	1	0	1	3	2	0	0	1	4	1	1	1	0	1	4	1	1	1	0	1	1	1	0	1	2	0	1	1	1	1	0	0	0	1		6	28	35580	366401	2.2067	0.118231	0.0333811
PF06470	4	4	4	5	3	4	4	3	2	4	3	4	4	4	5	4	4	4	4	4	4	2	4	4	4	5	4	4	2	4	3	4	4	4		6	123	35580	366306	0.502209	0.118354	0.0229269
PF03637	4	4	4	4	4	4	4	5	4	4	4	4	6	4	4	6	5	4	4	6	10	4	3	4	4	5	4	5	4	4	6	4	3	7		8	147	35578	366282	0.560282	0.119081	0.0239488
PF01207	4	5	4	5	5	5	4	5	5	5	4	5	5	5	3	4	4	5	5	5	5	5	4	4	3	5	3	4	6	4	5	4	7	5		8	148	35578	366281	0.556495	0.119453	0.0228573
PF04607	0	0	0	0	0	1	0	1	0	0	0	0	0	3	0	1	0	3	0	0	0	0	0	0	3	0	0	2	0	0	0	0	0	0		3	11	35583	366418	2.80842	0.120901	0.0667345
PF11017	1	0	0	0	0	1	0	0	2	0	0	1	0	0	0	2	0	0	0	0	0	1	0	0	1	1	0	1	0	1	2	0	0	0		3	11	35583	366418	2.80842	0.120901	0.0667345
PF00307	9	9	10	8	9	9	7	8	9	9	9	9	5	9	9	8	8	9	9	8	12	8	7	9	9	9	9	8	9	7	9	9	9	9		18	275	35568	366154	0.67382	0.121572	0.0166711
PF09118	4	3	0	2	2	3	2	6	10	5	4	4	2	5	5	3	4	5	3	2	2	4	1	2	4	1	5	3	1	3	1	2	1	2		14	92	35572	366337	1.56716	0.121795	0.0289243
PF12855	1	2	1	2	2	2	1	2	4	1	3	2	1	2	4	1	2	2	2	1	2	2	1	2	5	2	2	2	2	1	2	0	0	2		9	54	35577	366375	1.71635	0.123004	0.0411679
PF13848	1	1	1	2	1	2	2	2	1	1	1	4	2	2	3	2	1	4	2	2	1	4	1	1	1	1	1	3	1	5	2	1	1	4		2	62	35584	366367	0.332124	0.123615	0.0388047
PF00201	4	4	6	7	3	7	1	9	17	4	5	11	7	10	13	5	4	7	5	10	4	9	2	2	6	3	1	7	2	3	5	0	1	6		23	167	35563	366262	1.41842	0.123784	0.0217875
PF00909	4	6	4	4	4	2	1	5	14	3	5	4	2	4	5	6	2	3	3	2	4	9	1	3	3	3	5	3	4	5	2	1	4	3		17	116	35569	366313	1.50929	0.124276	0.0251453
PF01431	1	1	0	1	0	0	0	1	2	0	1	2	0	1	2	0	1	1	1	0	0	1	0	1	2	0	1	0	0	1	0	0	0	1		4	18	35582	366411	2.28837	0.124631	0.0651101
PF13396	1	1	0	0	1	0	0	1	3	1	1	1	0	1	1	1	1	1	2	0	0	0	0	0	1	0	1	1	1	1	0	0	0	0		4	18	35582	366411	2.28837	0.124631	0.0651101
PF08242	6	4	26	3	2	8	1	16	12	5	9	23	4	10	12	11	8	12	3	15	3	23	4	14	26	1	16	26	7	10	8	6	1	3		38	300	35548	366129	1.30461	0.124918	0.0173923
PF08241	11	12	15	10	13	15	4	14	27	15	8	14	13	18	24	17	4	13	10	12	7	21	9	13	20	8	9	11	9	9	12	15	6	11		47	382	35539	366047	1.26726	0.125727	0.0158426
PF11937	3	2	2	2	2	2	1	2	4	2	3	2	2	2	11	3	3	2	2	2	2	3	1	2	8	2	3	3	1	3	2	2	0	1		12	75	35574	366354	1.64774	0.126393	0.029441
PF12296	1	2	8	2	1	11	0	6	16	12	0	10	12	1	1	1	0	7	0	12	0	9	1	1	1	1	1	1	7	2	1	2	0	4		17	117	35569	366312	1.49638	0.126416	0.0265642
PF00454	7	8	7	8	8	8	8	8	8	8	8	8	8	7	7	8	9	8	8	8	8	8	6	7	8	8	8	8	8	8	8	7	8	8		16	249	35570	366180	0.661502	0.128537	0.0182997
PF04143	2	2	2	2	0	2	0	2	6	0	2	2	1	4	4	2	2	1	4	2	2	2	2	2	4	2	2	1	0	1	2	2	2	2		10	58	35576	366371	1.77556	0.128915	0.0288673
PF00650	5	5	7	5	4	9	4	4	6	5	5	6	9	7	6	5	5	5	6	9	6	5	5	8	5	5	5	5	5	5	5	6	5	7		11	183	35575	366246	0.618827	0.129364	0.0240302
PF00702	17	15	19	13	14	20	8	15	23	13	18	23	21	23	28	14	16	19	17	23	15	19	14	29	19	14	16	17	13	16	17	18	13	18		42	555	35544	365874	0.778971	0.12958	0.013312
PF03151	5	5	6	8	5	7	5	5	7	7	5	7	7	9	6	5	4	5	7	6	6	6	3	5	4	7	4	4	8	4	7	3	7	7		11	185	35575	366244	0.612134	0.129885	0.0221494
PF12738	6	6	7	5	5	6	6	5	7	5	6	6	3	5	6	6	7	6	7	6	9	6	5	6	4	6	7	7	6	4	5	7	7	1		11	185	35575	366244	0.612134	0.129885	0.0221494
PF00743	5	8	7	6	4	17	0	7	22	12	5	15	14	21	24	9	4	5	5	9	7	13	3	9	13	4	5	12	4	10	10	4	3	11		35	272	35551	366157	1.3253	0.130359	0.0174335
PF00622	2	3	2	2	3	4	3	4	3	4	2	4	3	5	4	5	2	3	3	8	3	3	2	2	2	6	2	2	2	4	4	2	5	4		5	107	35581	366322	0.481095	0.131334	0.0273486
PF13489	14	40	23	10	16	19	5	20	63	29	19	57	18	52	74	37	15	23	15	26	40	51	19	22	39	58	21	33	23	22	24	22	21	28		102	896	35484	365533	1.1727	0.131714	0.0106468
PF03104	6	5	5	5	5	5	5	5	4	5	5	5	5	5	6	4	5	5	5	5	5	5	5	5	5	5	5	5	5	4	5	4	5	4		9	158	35577	366271	0.586433	0.132953	0.0252003
PF00388	3	5	3	4	4	7	3	5	5	6	4	7	6	9	14	3	4	7	4	7	6	3	3	3	4	4	4	4	6	3	6	3	3	6		9	159	35577	366270	0.582743	0.133413	0.0241167
PF13181	4	2	3	6	3	2	2	6	4	2	4	2	5	6	5	6	6	5	1	2	6	5	4	8	3	5	6	2	2	3	3	4	3	7		7	130	35579	366299	0.554366	0.13351	0.0299915
PF01217	7	7	7	6	6	7	5	6	7	5	8	8	6	7	7	7	7	7	7	6	8	7	7	8	7	9	7	7	6	8	7	7	7	6		14	220	35572	366209	0.655128	0.134366	0.022456
PF02567	1	3	2	1	1	2	0	1	5	1	1	1	2	5	4	1	1	1	0	1	1	3	0	1	3	1	1	1	0	1	2	2	0	2		8	44	35578	366385	1.87238	0.134375	0.0354306
PF03357	7	7	7	7	7	7	8	7	7	7	7	7	7	7	6	7	7	6	7	7	9	7	5	7	7	8	7	7	7	6	7	6	7	8		14	223	35572	366206	0.646309	0.135443	0.0200914
PF00397	11	11	11	9	9	12	11	14	16	11	13	13	12	12	11	11	14	13	12	12	12	16	9	11	11	16	12	11	11	14	13	11	9	12		27	379	35559	366050	0.733357	0.136455	0.0162886
PF02615	1	0	1	2	1	1	0	0	2	1	1	1	1	1	1	1	1	1	1	1	2	2	1	1	4	0	1	2	1	1	1	1	0	1		6	31	35580	366398	1.99313	0.136881	0.0480215
PF03664	2	2	1	1	1	0	0	1	3	0	2	2	0	1	1	0	1	4	0	0	0	4	0	1	3	0	2	1	0	3	1	0	0	0		6	31	35580	366398	1.99313	0.136881	0.0480215
PF05057	3	6	5	5	5	3	2	5	13	3	3	6	3	6	7	5	3	4	3	9	6	11	3	8	8	4	3	5	3	3	5	4	3	7		21	151	35565	366278	1.43229	0.137461	0.0240654
PF13847	3	4	11	2	6	6	3	5	12	8	8	4	1	6	8	6	5	8	2	8	3	15	3	7	12	6	5	8	5	5	6	5	3	4		24	179	35562	366250	1.38086	0.137583	0.0246553
PF08550	2	5	3	3	3	5	3	4	14	3	3	4	4	4	15	3	3	3	5	3	4	6	4	4	4	3	3	3	3	3	3	3	4	4		18	125	35568	366304	1.48301	0.137991	0.0252938
PF08740	3	4	3	2	2	6	1	3	7	4	3	5	6	5	7	5	3	6	4	6	3	6	1	5	11	2	6	3	3	2	3	3	4	6		18	125	35568	366304	1.48301	0.137991	0.0252938
PF00493	6	6	6	6	6	6	7	6	6	6	6	6	6	6	6	6	6	6	6	6	6	6	6	6	6	6	6	6	6	6	6	6	6	6		12	193	35574	366236	0.640107	0.140626	0.0257534
PF03422	0	1	0	0	0	0	0	0	2	0	1	1	0	1	1	0	0	2	0	0	0	3	0	0	1	0	1	0	0	1	0	0	0	0		3	12	35583	366417	2.57438	0.141656	0.0803394
PF10250	0	4	0	1	1	0	1	2	3	0	0	0	0	0	0	0	0	0	1	0	1	1	0	0	0	0	0	0	0	0	0	0	0	0		3	12	35583	366417	2.57438	0.141656	0.0803394
PF10340	2	1	0	0	0	0	0	0	1	0	1	0	0	0	0	0	0	0	0	0	0	2	0	0	2	2	2	0	0	0	0	0	1	1		3	12	35583	366417	2.57438	0.141656	0.0803394
PF14241	1	0	1	0	0	0	0	0	2	0	1	0	0	0	0	1	1	0	1	0	0	1	1	1	1	1	0	0	0	0	0	1	1	0		3	12	35583	366417	2.57438	0.141656	0.0803394
PF03129	6	7	7	5	5	6	6	6	6	5	6	6	7	6	6	6	6	6	6	7	8	7	6	6	6	6	7	7	5	6	6	5	6	7		12	197	35574	366232	0.627103	0.142015	0.0220445
PF01212	1	2	4	1	2	2	1	1	5	1	3	4	2	3	5	1	1	1	2	3	1	3	2	3	5	1	2	1	3	1	2	2	0	1		10	62	35576	366367	1.66099	0.142549	0.0395353
PF03537	1	1	2	1	0	1	1	1	3	1	1	1	2	2	3	9	2	1	2	1	1	1	0	2	5	0	2	4	0	1	0	0	0	2		8	46	35578	366383	1.79096	0.14338	0.0425262
PF14622	1	1	1	1	1	1	1	1	3	3	3	1	1	0	0	2	2	1	2	1	1	1	1	2	5	2	3	2	2	4	1	1	1	1		8	46	35578	366383	1.79096	0.14338	0.0425262
PF00596	6	3	5	5	5	2	1	5	14	7	7	7	3	4	6	7	3	6	4	2	2	15	2	3	7	4	7	12	5	6	3	3	3	2		21	155	35565	366274	1.39531	0.144937	0.0288141
PF00854	9	7	4	4	1	5	1	3	10	7	12	10	9	5	7	7	5	5	4	6	3	5	4	10	15	4	12	6	7	11	3	4	3	4		25	187	35561	366242	1.37687	0.144981	0.0234373
PF00439	10	12	9	13	10	11	10	11	14	13	11	11	12	11	12	11	10	11	11	11	13	11	10	10	11	10	13	11	11	9	11	12	8	11		25	350	35561	366079	0.735314	0.145749	0.0195428
PF00295	7	9	22	14	7	1	0	19	22	15	4	7	1	6	15	8	6	3	5	1	2	23	0	5	7	1	5	7	5	5	4	0	2	12		29	221	35557	366208	1.35148	0.145995	0.0208005
PF03114	4	5	5	5	5	5	5	6	6	7	5	5	3	5	5	6	5	6	5	5	6	6	5	7	4	5	6	6	5	5	5	5	5	5		10	168	35576	366261	0.612808	0.146139	0.027338
PF09347	2	0	2	4	3	1	0	0	5	4	5	1	2	2	2	6	2	1	1	2	1	0	0	1	5	0	4	5	4	5	1	1	0	1		10	63	35576	366366	1.63462	0.14717	0.0424324
PF07992	14	18	18	15	12	16	10	20	29	17	17	17	17	23	38	18	12	15	13	23	13	31	7	16	34	12	14	19	15	15	17	15	10	16		63	533	35523	365896	1.21748	0.14835	0.0149024
PF01112	2	3	2	3	3	4	2	3	3	3	3	5	4	5	4	3	4	5	3	5	5	4	4	4	3	4	3	3	3	4	5	3	2	5		6	115	35580	366314	0.537157	0.149928	0.0343888
PF05572	0	0	1	1	1	11	0	0	10	3	0	7	7	2	2	2	1	2	5	16	2	0	0	1	3	2	1	4	4	1	1	2	0	6		13	85	35573	366344	1.57505	0.150416	0.0322418
PF00515	14	26	25	19	10	20	17	17	31	18	21	23	15	20	22	19	14	19	23	23	24	19	17	20	17	25	17	19	14	16	18	19	24	18		48	615	35538	365814	0.803403	0.150882	0.0153108
PF03953	4	4	4	3	3	9	4	5	4	4	5	6	5	5	5	4	4	4	4	5	5	6	3	5	4	4	4	4	3	4	5	4	5	5		8	144	35578	366285	0.571959	0.150996	0.0274812
PF07719	12	8	15	10	8	17	15	10	14	8	10	15	14	8	5	9	12	16	11	14	16	13	7	17	12	10	10	9	15	7	9	7	14	10		26	361	35560	366068	0.741423	0.151872	0.0196705
PF14604	4	9	8	10	7	8	7	7	8	7	8	11	9	7	6	6	7	8	7	11	8	6	7	7	8	5	6	8	7	7	7	7	9	9		16	240	35570	366189	0.686326	0.153092	0.0250047
PF06983	0	0	0	0	0	0	0	0	1	0	0	0	0	1	1	0	0	0	0	0	0	1	1	0	1	0	0	0	0	0	0	1	0	1		2	6	35584	366423	3.43247	0.153454	0.0940089
PF07998	0	1	0	0	0	0	0	1	1	0	0	1	0	1	0	1	0	0	0	0	0	0	0	0	1	0	0	1	0	0	0	0	0	0		2	6	35584	366423	3.43247	0.153454	0.0940089
PF08560	0	0	0	0	0	0	0	0	1	0	1	0	0	1	1	1	0	0	0	0	0	0	0	0	1	0	0	0	0	1	0	0	1	0		2	6	35584	366423	3.43247	0.153454	0.0940089
PF14307	0	2	0	0	0	0	0	0	2	0	0	0	0	0	0	0	0	0	4	0	0	0	0	0	0	0	0	0	0	0	0	0	0	0		2	6	35584	366423	3.43247	0.153454	0.0940089
PF08487	0	1	0	1	1	2	0	0	1	1	2	1	1	2	2	2	1	0	0	1	2	1	1	2	5	0	2	2	0	1	1	0	3	0		6	33	35580	366396	1.87233	0.153538	0.0588911
PF00150	13	19	10	25	15	7	4	16	33	14	14	15	7	15	21	19	12	12	13	8	6	19	3	13	15	9	13	18	7	19	8	3	6	12		48	395	35538	366034	1.25162	0.153951	0.0174675
PF05922	4	1	3	3	2	13	2	2	3	3	5	7	8	12	13	3	7	7	3	17	6	1	1	2	8	8	5	5	3	6	4	12	3	6		11	177	35575	366252	0.639815	0.15897	0.0304268
PF02913	4	3	6	4	4	5	2	5	13	3	6	5	3	6	8	8	4	3	3	4	4	7	3	4	6	3	4	7	4	5	4	3	2	3		19	139	35567	366290	1.40772	0.160545	0.032088
PF10604	1	0	1	2	4	1	0	1	4	3	2	2	0	1	6	2	1	2	2	1	1	4	0	1	4	0	2	2	2	3	1	0	0	1		8	49	35578	366380	1.6813	0.16152	0.0541029
PF00128	7	7	15	14	8	4	3	8	7	15	6	12	4	7	12	9	6	9	4	5	10	5	5	16	10	4	7	9	13	6	4	2	8	7		17	251	35569	366178	0.697262	0.162173	0.0253264
PF01545	9	7	7	9	7	7	5	11	8	7	9	8	8	8	9	9	10	9	8	7	12	7	6	7	9	6	9	9	7	9	7	6	5	8		17	252	35569	366177	0.694493	0.162308	0.0245194
PF00037	1	1	0	0	0	1	1	1	0	1	0	1	1	1	1	1	1	1	1	1	1	0	1	1	0	1	1	1	0	1	0	1	1	1		0	25	35586	366404	0	0.163309	0.0777472
PF10495	1	1	0	1	0	1	0	1	0	1	0	1	1	1	1	1	1	1	1	1	1	0	1	1	0	1	1	1	1	1	0	1	0	1		0	25	35586	366404	0	0.163309	0.0777472
PF05988	0	0	0	0	0	1	0	0	2	0	0	0	1	0	0	0	0	0	0	1	0	7	0	1	1	0	0	1	0	0	1	0	0	0		3	13	35583	366416	2.37635	0.163484	0.0942999
PF00724	9	7	19	10	7	3	0	8	18	8	4	12	6	15	23	7	4	4	3	9	3	10	3	12	13	4	7	13	6	7	9	1	1	8		31	242	35555	366187	1.31932	0.164354	0.0226309
PF08696	1	1	0	0	0	1	1	1	0	1	1	1	1	1	1	1	1	1	1	0	2	0	1	1	0	1	1	1	0	1	0	1	1	1		0	26	35586	366403	0	0.164401	0.0701952
PF09668	1	1	1	0	0	1	1	1	0	1	0	1	1	1	1	1	1	1	1	1	1	0	1	1	0	1	1	1	0	1	0	1	1	1		0	26	35586	366403	0	0.164401	0.0701952
PF13912	0	1	0	0	0	1	0	0	0	0	1	5	1	0	0	0	2	0	0	2	4	3	0	2	0	0	0	2	0	0	0	2	0	0		0	26	35586	366403	0	0.164401	0.0701952
PF00091	4	4	4	3	3	8	4	6	4	4	5	6	6	5	5	5	4	4	4	5	5	6	3	5	5	4	4	6	3	5	6	4	6	5		9	151	35577	366278	0.613631	0.165172	0.0339048
PF01412	5	5	5	5	5	5	5	4	5	5	5	5	5	5	5	5	5	4	5	5	5	5	3	5	4	5	4	3	5	4	5	5	5	5		9	152	35577	366277	0.609592	0.165215	0.0325371
PF00867	6	4	4	5	4	4	4	7	4	6	5	5	4	4	4	5	6	4	4	4	5	3	5	5	5	5	7	5	6	6	4	5	4	4		9	153	35577	366276	0.605606	0.165513	0.0312117
PF05970	2	3	0	0	0	2	2	0	3	9	1	4	2	2	50	5	5	4	4	20	6	1	2	4	6	2	4	6	1	4	2	2	0	4		9	153	35577	366276	0.605606	0.165513	0.0312117
PF00498	7	9	10	10	8	13	7	8	10	8	8	10	16	9	8	8	9	9	9	9	12	9	5	9	11	13	9	10	8	8	10	10	10	11		21	299	35565	366130	0.723037	0.167697	0.0232345
PF00467	4	3	3	2	1	2	4	4	2	2	3	3	2	2	2	4	4	5	3	3	4	3	1	2	3	6	4	5	3	4	2	4	3	2		5	99	35581	366330	0.519983	0.16828	0.0416786
PF03972	1	1	6	1	4	1	1	4	8	3	3	1	1	3	5	3	2	1	1	1	1	10	1	3	3	1	2	2	1	3	1	1	1	1		11	71	35575	366358	1.59549	0.168495	0.0403799
PF10373	2	3	3	2	1	2	2	1	9	2	2	2	2	3	3	4	2	2	2	1	2	3	2	3	2	3	3	3	2	1	2	2	2	2		11	71	35575	366358	1.59549	0.168495	0.0403799
PF01341	3	3	2	1	1	0	0	1	3	0	3	4	0	1	1	2	3	3	1	0	3	2	0	1	5	1	3	2	0	4	1	0	0	4		8	50	35578	366379	1.64767	0.168714	0.0581548
PF02543	0	0	0	0	0	1	0	0	0	0	0	0	0	0	0	0	0	0	0	0	0	0	0	0	1	0	0	0	0	0	0	0	0	0		1	1	35585	366428	10.2973	0.169203	0.0971132
PF03209	0	0	0	0	0	0	0	0	1	0	0	0	0	0	0	0	0	0	0	0	0	0	0	1	0	0	0	0	0	0	0	0	0	0		1	1	35585	366428	10.2973	0.169203	0.0971132
PF03490	0	0	0	0	0	0	0	0	0	0	0	0	0	0	1	0	0	0	0	0	0	0	0	0	1	0	0	0	0	0	0	0	0	0		1	1	35585	366428	10.2973	0.169203	0.0971132
PF07602	0	0	0	0	0	0	0	0	1	0	0	0	0	0	0	0	0	0	0	0	0	0	0	0	0	0	0	1	0	0	0	0	0	0		1	1	35585	366428	10.2973	0.169203	0.0971132
PF07670	0	0	0	0	0	0	0	0	1	0	0	0	0	0	0	0	0	0	1	0	0	0	0	0	0	0	0	0	0	0	0	0	0	0		1	1	35585	366428	10.2973	0.169203	0.0971132
PF08757	0	0	0	0	0	0	0	0	1	0	0	0	0	0	0	0	0	0	1	0	0	0	0	0	0	0	0	0	0	0	0	0	0	0		1	1	35585	366428	10.2973	0.169203	0.0971132
PF10333	0	0	0	0	0	0	0	0	1	0	0	1	0	0	0	0	0	0	0	0	0	0	0	0	0	0	0	0	0	0	0	0	0	0		1	1	35585	366428	10.2973	0.169203	0.0971132
PF10812	0	0	0	0	0	0	0	0	1	0	0	0	0	0	0	0	0	1	0	0	0	0	0	0	0	0	0	0	0	0	0	0	0	0		1	1	35585	366428	10.2973	0.169203	0.0971132
PF11464	0	0	0	0	0	0	0	0	1	0	0	1	0	0	0	0	0	0	0	0	0	0	0	0	0	0	0	0	0	0	0	0	0	0		1	1	35585	366428	10.2973	0.169203	0.0971132
PF12901	0	0	1	0	0	0	0	0	1	0	0	0	0	0	0	0	0	0	0	0	0	0	0	0	0	0	0	0	0	0	0	0	0	0		1	1	35585	366428	10.2973	0.169203	0.0971132
PF13463	0	0	1	0	0	0	0	0	1	0	0	0	0	0	0	0	0	0	0	0	0	0	0	0	0	0	0	0	0	0	0	0	0	0		1	1	35585	366428	10.2973	0.169203	0.0971132
PF13528	0	0	0	0	0	0	0	0	1	0	0	0	0	0	0	0	0	0	1	0	0	0	0	0	0	0	0	0	0	0	0	0	0	0		1	1	35585	366428	10.2973	0.169203	0.0971132
PF13604	0	0	0	0	0	0	0	0	0	0	0	0	0	0	0	0	0	0	0	1	0	0	0	0	1	0	0	0	0	0	0	0	0	0		1	1	35585	366428	10.2973	0.169203	0.0971132
PF13837	0	0	0	0	0	0	0	1	1	0	0	0	0	0	0	0	0	0	0	0	0	0	0	0	0	0	0	0	0	0	0	0	0	0		1	1	35585	366428	10.2973	0.169203	0.0971132
PF14568	0	0	0	0	0	0	0	0	0	0	0	0	0	0	0	0	0	0	0	0	0	0	0	0	1	0	0	1	0	0	0	0	0	0		1	1	35585	366428	10.2973	0.169203	0.0971132
PF14871	0	0	0	0	0	0	0	0	1	0	0	0	0	0	1	0	0	0	0	0	0	0	0	0	0	0	0	0	0	0	0	0	0	0		1	1	35585	366428	10.2973	0.169203	0.0971132
PF02487	1	2	1	1	0	3	1	1	1	3	1	2	2	3	3	1	1	2	3	2	2	2	3	1	1	4	1	1	1	1	3	1	2	2		2	57	35584	366372	0.361262	0.170492	0.0545932
PF13504	0	2	2	1	3	3	1	2	1	0	4	2	1	3	2	0	2	2	0	4	0	2	3	5	1	4	2	3	1	1	1	0	0	2		2	58	35584	366371	0.355033	0.171018	0.0510501
PF09458	0	0	2	3	3	0	0	2	0	4	0	0	0	8	0	0	2	0	0	0	0	0	0	0	0	0	0	0	0	0	2	0	0	2		0	28	35586	366401	0	0.17109	0.0572204
PF12246	1	1	1	0	1	1	1	1	0	1	0	1	1	1	1	1	1	1	1	1	1	0	1	1	0	1	1	1	1	1	0	1	1	1		0	28	35586	366401	0	0.17109	0.0572204
PF00488	6	6	5	6	6	6	6	6	6	6	6	6	4	5	6	6	6	6	6	6	6	6	6	6	6	6	6	6	6	6	6	6	6	6		12	188	35574	366241	0.65714	0.17144	0.0310378
PF00069	101	138	158	138	110	169	107	108	251	145	131	115	177	130	182	174	136	130	117	160	150	154	131	192	210	110	132	148	134	133	129	159	103	141		461	4442	35125	361987	1.06954	0.171483	0.00628194
PF14551	6	6	6	6	6	6	6	6	6	6	6	6	6	6	5	6	6	6	6	6	6	6	5	6	6	6	6	5	6	6	6	6	7	5		12	189	35574	366240	0.653661	0.171553	0.0299218
PF09729	1	2	2	3	3	3	2	2	8	3	2	2	3	2	3	2	2	2	2	2	1	8	1	2	3	2	2	2	2	2	2	1	2	2		11	72	35575	366357	1.57333	0.171974	0.0430344
peptidase_Cys*	2	1	1	1	0	2	1	2	0	3	2	2	3	2	3	1	1	2	4	3	1	3	1	2	2	1	2	2	4	2	1	2	1	1		2	59	35584	366370	0.349014	0.172226	0.047708
PF02889	6	6	6	6	6	6	6	6	6	6	6	6	5	6	5	6	6	6	6	6	6	6	6	6	6	7	6	6	6	6	6	6	6	6		12	191	35574	366238	0.646813	0.172396	0.0277789
PF02469	6	12	5	6	4	6	0	4	17	12	7	17	4	12	11	8	5	5	8	3	5	8	2	3	10	5	6	6	5	10	5	4	4	14		27	212	35559	366217	1.31165	0.172715	0.0295893
PF05141	4	0	1	1	1	3	0	1	0	4	5	5	2	3	3	0	2	1	1	4	0	3	1	3	2	0	1	4	2	3	1	0	0	1		2	60	35584	366369	0.343196	0.1741	0.0445587
PF00481	7	7	8	7	7	10	5	6	8	7	8	7	12	8	7	7	8	6	7	8	8	6	6	9	7	5	9	8	5	8	6	6	5	6		15	229	35571	366200	0.674339	0.174441	0.0246153
PF00583	18	30	29	33	23	35	8	22	53	26	29	33	35	38	52	35	23	22	25	30	19	46	13	27	45	19	29	33	24	30	30	22	11	25		98	874	35488	365555	1.15501	0.174847	0.0144825
PF08022	8	11	12	12	10	16	5	7	29	12	13	13	13	18	19	11	9	16	11	9	10	22	8	14	17	10	14	10	13	12	12	8	7	20		46	385	35540	366044	1.23059	0.175195	0.0222612
PF08450	3	3	4	7	2	2	0	5	10	4	5	5	3	7	8	5	3	5	4	3	3	5	1	2	7	3	4	8	5	5	2	1	3	2		17	122	35569	366307	1.43504	0.176215	0.0342246
PF00225	10	10	12	9	11	12	10	11	12	12	9	11	12	11	11	14	12	10	10	12	13	11	10	13	14	10	10	13	11	12	12	11	10	12		26	357	35560	366072	0.749739	0.176433	0.0219287
PF00648	3	5	3	3	5	3	1	6	9	5	5	8	3	6	23	5	5	8	2	1	8	9	2	2	11	3	5	5	1	2	5	1	1	7		20	151	35566	366278	1.36405	0.179211	0.0358852
PF02854	5	5	5	5	5	5	5	5	5	5	5	5	5	5	5	6	5	5	5	5	6	5	5	5	5	7	5	6	5	5	5	5	3	5		10	163	35576	366266	0.631614	0.180196	0.033404
PF03031	5	5	5	5	4	5	5	5	5	4	5	5	5	5	5	5	5	5	5	5	9	5	6	5	5	5	5	5	5	5	5	5	5	5		10	163	35576	366266	0.631614	0.180196	0.033404
PF10281	3	6	6	5	4	6	6	7	7	3	3	6	4	5	5	4	3	5	7	4	14	6	5	7	3	6	3	3	5	2	7	6	0	7		10	163	35576	366266	0.631614	0.180196	0.033404
PF00730	5	4	5	6	5	5	4	4	4	5	5	6	6	6	6	6	5	5	5	5	7	4	5	5	6	5	5	5	5	5	5	5	5	5		10	164	35576	366265	0.627761	0.180604	0.0321166
PF01248	4	5	5	5	5	5	5	5	5	5	5	5	6	5	5	5	5	5	5	6	5	5	5	7	5	6	5	6	5	5	5	5	5	5		10	165	35576	366264	0.623955	0.181253	0.0308668
PF13855	4	7	4	7	6	7	5	4	9	7	8	7	7	6	5	8	6	7	10	7	12	6	5	6	4	4	7	5	6	5	7	5	5	3		13	198	35573	366231	0.675947	0.183526	0.0326258
PF00808	5	7	7	6	6	6	6	6	7	6	7	7	6	7	7	6	5	7	7	7	10	7	2	7	6	8	6	6	5	5	6	6	6	5		13	200	35573	366229	0.669184	0.183762	0.0304302
PF04183	0	0	2	0	0	0	0	0	2	0	0	0	0	1	0	0	0	0	0	1	0	1	0	1	0	1	0	0	0	0	0	0	0	0		2	7	35584	366422	2.94211	0.186218	0.118832
PF15496	0	1	0	0	0	0	1	2	3	0	0	0	0	1	2	0	0	0	1	1	0	1	1	1	0	0	0	0	1	0	0	1	0	0		3	14	35583	366415	2.2066	0.186223	0.108364
PF13513	3	5	5	3	3	7	4	6	4	2	2	4	6	5	5	2	4	3	6	6	6	4	6	3	4	5	2	3	5	2	6	5	4	5		8	137	35578	366292	0.601195	0.187468	0.0373385
PF00884	2	5	10	6	3	9	0	3	14	5	2	4	9	15	24	4	3	6	2	8	3	13	3	16	11	0	2	8	3	4	5	4	2	10		25	193	35561	366236	1.33404	0.187806	0.0295442
PF03571	1	4	2	1	1	3	0	1	8	1	1	1	6	3	1	4	1	3	1	2	1	1	3	1	1	3	2	3	1	1	1	1	1	1		9	57	35577	366372	1.626	0.187883	0.0512656
PF00579	4	4	4	5	4	5	4	4	4	4	4	4	4	5	7	4	4	4	6	6	4	4	4	4	4	4	4	5	4	4	4	4	3	4		8	138	35578	366291	0.596837	0.188006	0.0357852
PF07944	0	1	1	1	1	1	0	2	5	1	1	3	1	2	3	3	1	2	0	2	0	5	0	1	2	1	0	2	2	1	1	0	0	1		7	40	35579	366389	1.80213	0.189637	0.0521504
PF01535	4	7	5	4	0	7	4	3	5	3	6	3	6	8	5	3	4	8	7	4	6	2	2	3	3	4	4	7	3	5	5	1	5	2		8	140	35578	366289	0.588307	0.189948	0.0328263
PF03901	5	4	4	4	4	4	4	6	4	4	4	5	4	5	5	5	4	6	4	5	4	4	5	4	4	4	4	4	4	4	5	4	4	4		8	140	35578	366289	0.588307	0.189948	0.0328263
PF13924	1	0	1	1	3	0	0	0	3	2	1	3	0	0	0	0	2	2	1	0	0	2	0	0	2	0	1	1	3	2	0	0	0	0		5	26	35581	366403	1.98033	0.191108	0.0664844
PF08544	3	3	4	3	3	3	3	3	3	4	3	4	4	4	4	3	3	4	3	5	4	3	3	4	3	3	3	3	3	4	3	3	3	4		6	109	35580	366320	0.566734	0.191345	0.0456969
PF00696	1	3	4	3	3	5	3	4	3	3	3	4	5	3	4	4	3	3	3	5	4	4	3	3	3	4	4	4	3	3	3	3	3	3		6	110	35580	366319	0.561581	0.19135	0.0436375
PF01156	5	5	2	4	4	3	0	3	3	3	4	5	3	2	3	4	3	4	3	5	6	5	2	3	3	3	4	4	4	2	4	2	3	3		6	110	35580	366319	0.561581	0.19135	0.0436375
PF08407	3	4	5	3	3	3	3	3	3	3	3	3	3	5	6	3	3	3	3	3	3	5	3	5	3	5	3	3	3	3	3	3	3	3		6	110	35580	366319	0.561581	0.19135	0.0436375
PF09995	1	0	4	1	1	1	0	1	5	2	2	2	2	3	1	3	1	2	1	1	1	5	4	4	4	2	2	1	2	1	2	2	1	2		9	58	35577	366371	1.59796	0.192804	0.0547903
PF01344	3	1	1	0	1	3	1	4	6	1	2	11	1	6	6	4	2	4	1	0	1	8	2	3	6	0	4	1	1	3	2	1	1	1		12	80	35574	366349	1.54473	0.194165	0.040747
PF02260	3	2	4	4	4	4	4	4	3	4	3	4	4	4	2	2	3	4	3	4	4	4	4	4	3	4	3	3	4	3	4	4	3	4		6	114	35580	366315	0.54187	0.195022	0.0361022
PF13561	23	16	35	22	25	15	4	20	41	37	19	21	11	28	39	35	15	11	15	20	12	43	12	24	35	13	15	42	18	23	17	11	10	18		76	669	35510	365760	1.17013	0.196388	0.0179815
PF00690	9	7	14	8	8	14	5	9	13	8	10	15	12	15	22	8	10	13	9	16	8	9	8	16	12	8	10	11	7	9	11	11	8	12		25	340	35561	366089	0.756962	0.196782	0.0256316
PF01398	6	7	7	7	6	7	7	6	7	6	6	7	7	7	7	7	6	7	7	7	7	7	6	7	7	7	6	7	6	5	7	7	7	7		14	213	35572	366216	0.676671	0.196822	0.0287963
PF12222	1	1	1	1	1	0	2	1	4	0	1	2	0	0	0	1	1	1	2	1	1	1	1	1	1	1	1	1	1	1	0	0	0	1		5	27	35581	366402	1.90698	0.200107	0.073672
PF00412	6	9	9	9	11	9	9	10	9	8	8	10	8	8	7	4	8	9	8	7	10	9	6	9	9	10	8	3	8	7	10	7	9	5		18	258	35568	366171	0.718253	0.202547	0.0289239
PF06011	4	4	4	4	4	5	4	5	5	4	4	6	5	7	5	4	3	5	5	7	5	5	4	5	4	5	4	4	4	4	4	4	4	6		9	147	35577	366282	0.630335	0.204499	0.0398064
PF03765	5	4	5	4	4	7	3	1	4	4	5	4	7	5	5	4	4	5	4	9	5	3	4	7	5	3	5	4	4	5	4	6	4	5		9	148	35577	366281	0.626074	0.204872	0.0382658
PF00241	4	6	6	6	5	5	5	6	6	5	6	6	6	6	8	5	6	6	6	6	7	5	5	8	6	4	6	6	5	6	6	5	5	6		12	183	35574	366246	0.675103	0.207915	0.0370699
PF05192	6	6	5	6	6	6	6	5	6	6	6	6	4	5	4	6	6	6	6	6	6	6	6	6	6	6	6	6	6	6	6	6	6	5		12	184	35574	366245	0.671433	0.208084	0.0358031
PF01138	6	6	5	6	6	6	6	5	6	6	6	6	6	6	4	6	6	6	6	6	6	6	6	5	6	6	6	6	6	6	6	5	6	6		12	186	35574	366243	0.664209	0.209094	0.0333601
PF02156	1	1	1	0	0	0	0	2	1	0	1	1	0	0	0	0	1	0	1	0	1	1	0	1	2	1	0	1	0	0	0	0	0	1		3	15	35583	366414	2.05949	0.209712	0.122302
PF01553	6	6	5	10	9	5	6	4	6	8	5	7	5	5	5	6	6	6	6	6	5	6	5	5	6	5	6	6	6	5	6	5	5	6		12	187	35574	366242	0.660656	0.20993	0.0321839
PF13371	2	4	3	2	1	1	3	2	2	0	1	3	3	2	2	1	2	4	1	2	3	2	2	5	1	3	3	2	1	1	2	1	3	2		3	69	35583	366360	0.447649	0.211601	0.0565734
PF13659	2	2	1	2	2	3	1	1	1	1	3	2	3	2	2	1	3	3	1	2	3	3	2	3	2	3	3	2	2	3	2	2	2	2		3	69	35583	366360	0.447649	0.211601	0.0565734
PF00125	5	8	7	9	8	7	8	9	10	8	6	8	5	8	8	6	8	8	16	7	10	9	7	7	9	8	7	6	29	6	8	7	8	7		19	268	35567	366161	0.729867	0.21166	0.0299066
PF00703	7	6	6	4	5	6	0	2	12	5	6	5	6	10	8	5	7	8	2	6	6	16	1	6	11	2	6	7	4	10	6	2	2	6		23	178	35563	366251	1.33072	0.212255	0.0340565
PF02535	9	6	9	9	6	10	3	8	10	10	9	9	9	11	13	6	9	10	9	10	9	6	7	12	9	7	9	7	7	9	6	7	8	11		19	270	35567	366159	0.724457	0.212535	0.0282148
PF00564	4	4	4	3	3	3	3	4	4	3	4	4	3	4	4	3	4	4	4	4	4	4	4	4	3	4	4	4	4	4	4	4	4	4		7	121	35579	366308	0.595615	0.212919	0.044976
PF01302	3	4	4	4	4	4	4	4	4	4	3	4	4	4	4	4	3	4	4	4	4	4	3	4	3	4	4	3	4	2	4	4	4	4		7	121	35579	366308	0.595615	0.212919	0.044976
PF01851	4	3	2	4	5	3	4	5	4	4	4	4	2	4	4	3	4	4	4	4	6	5	2	3	3	4	4	3	4	4	4	3	4	5		7	122	35579	366307	0.590731	0.213429	0.0430781
PF12351	1	1	1	1	1	1	1	2	2	1	1	1	1	1	1	1	2	4	1	1	2	1	2	2	5	2	1	1	1	2	1	1	2	2		7	44	35579	366385	1.63828	0.21438	0.0712419
PF00173	19	22	28	24	21	25	15	18	33	28	25	27	25	26	28	21	20	23	20	23	23	39	17	30	28	23	24	25	23	21	21	21	18	25		61	748	35525	365681	0.839453	0.214851	0.0178504
PF02836	6	5	3	2	3	3	0	2	7	3	4	6	4	7	5	3	4	6	2	4	3	10	0	3	9	0	4	3	3	8	2	1	1	6		16	116	35570	366313	1.42046	0.216985	0.0397608
PF08386	2	4	4	4	1	5	0	3	8	4	5	8	2	6	11	3	4	5	2	6	1	7	0	1	8	1	3	8	1	4	5	1	1	5		16	117	35570	366312	1.40832	0.218829	0.0415882
PF04193	13	13	19	19	18	13	6	9	15	16	15	15	11	12	13	10	16	10	11	10	12	13	12	18	18	15	14	13	18	15	12	14	15	12		33	432	35553	365997	0.786378	0.219614	0.0231194
PF03534	0	0	0	0	0	0	0	0	2	0	0	0	0	0	1	3	0	0	0	0	0	3	0	0	0	0	0	0	0	0	0	0	0	1		2	8	35584	366421	2.57434	0.219815	0.143057
PF06140	0	0	0	0	0	0	0	0	0	0	0	0	1	1	0	0	0	1	0	0	2	0	0	0	2	1	0	1	0	0	0	0	1	0		2	8	35584	366421	2.57434	0.219815	0.143057
PF06276	0	0	2	0	0	0	0	0	2	0	0	0	0	1	0	0	0	0	0	1	0	2	0	1	0	1	0	0	0	0	0	0	0	0		2	8	35584	366421	2.57434	0.219815	0.143057
PF13696	0	3	0	1	1	0	1	0	1	1	0	0	0	0	0	0	0	0	1	0	0	0	0	0	1	0	0	0	0	0	0	0	0	0		2	8	35584	366421	2.57434	0.219815	0.143057
PF02845	3	5	6	5	5	4	5	5	5	5	5	5	4	5	5	6	4	4	5	4	7	4	6	5	5	5	5	5	5	4	5	7	5	5		10	158	35576	366271	0.651611	0.220933	0.0404102
PF00679	5	7	6	7	6	6	6	5	6	7	6	6	6	6	6	6	5	5	6	6	7	6	7	6	7	6	6	6	7	6	6	7	6	5		13	194	35573	366235	0.689892	0.221038	0.0373437
PF00041	1	1	1	1	0	1	1	1	4	1	2	1	1	1	1	1	0	1	1	0	1	1	1	1	1	1	1	1	0	1	0	1	1	2		5	29	35581	366400	1.77545	0.221106	0.088349
PF14388	1	2	1	0	0	1	0	1	2	0	0	0	1	2	3	3	0	1	0	4	0	0	0	2	3	0	0	2	0	1	3	0	0	1		5	29	35581	366400	1.77545	0.221106	0.088349
PF01556	4	5	5	5	5	5	5	5	5	5	5	5	4	5	5	5	5	5	5	5	7	6	3	5	5	5	5	5	5	5	5	5	5	5		10	159	35576	366270	0.647511	0.221427	0.0389326
PF03143	5	5	5	5	4	5	5	5	5	5	5	5	5	5	5	5	5	5	4	5	7	5	4	5	5	5	5	5	5	5	5	5	5	5		10	159	35576	366270	0.647511	0.221427	0.0389326
PF05773	5	5	5	6	5	4	5	5	5	5	5	5	5	5	5	5	5	5	5	5	5	5	5	5	5	5	5	6	5	4	6	5	3	5		10	159	35576	366270	0.647511	0.221427	0.0389326
PF00288	5	5	5	5	5	5	5	5	5	5	5	5	5	5	5	5	5	5	5	6	5	5	4	5	5	5	5	5	5	5	5	5	5	5		10	160	35576	366269	0.643462	0.222184	0.0374932
PF04427	5	5	5	5	5	5	5	6	5	5	5	5	5	5	5	6	5	5	5	6	5	5	5	5	5	5	5	5	5	5	5	5	4	4		10	161	35576	366268	0.639464	0.223201	0.036092
PF07819	1	6	3	3	1	6	3	3	9	1	2	3	3	4	4	2	1	2	2	1	7	9	2	1	4	4	3	4	1	1	4	1	1	3		13	92	35573	366337	1.45518	0.225168	0.0476746
PF00657	6	5	6	6	2	1	1	9	14	7	3	8	1	7	7	7	7	4	5	3	4	12	1	5	6	4	2	14	3	3	3	0	1	6		20	153	35566	366276	1.34621	0.226001	0.0387553
PF06280	1	2	0	1	0	6	0	1	8	2	1	4	2	2	2	0	1	9	4	12	1	4	0	0	2	0	3	0	1	1	4	0	0	4		10	68	35576	366361	1.51441	0.227412	0.0579301
PF00137	5	7	9	7	7	9	7	7	10	8	7	9	10	11	9	7	5	10	8	11	7	8	3	9	7	6	7	6	7	6	7	6	7	8		17	240	35569	366189	0.729241	0.227739	0.0354618
PF00970	7	8	14	9	9	7	2	7	10	9	7	9	7	13	13	5	5	8	4	9	8	6	2	13	7	4	6	7	8	8	5	6	5	10		17	240	35569	366189	0.729241	0.227739	0.0354618
PF00735	7	8	7	8	6	8	7	8	9	7	8	7	8	8	9	8	8	8	9	8	9	8	5	8	8	7	8	8	8	6	7	7	7	7		17	242	35569	366187	0.723211	0.228059	0.0334485
PF03810	7	9	7	7	9	8	7	6	8	10	8	7	7	7	7	8	7	7	7	6	8	7	7	7	9	8	7	8	9	9	9	7	8	7		17	242	35569	366187	0.723211	0.228059	0.0334485
PF00152	8	7	8	7	7	9	7	7	8	7	7	7	9	7	9	10	8	7	7	9	8	10	7	8	9	6	7	8	7	8	8	7	6	7		17	244	35569	366185	0.717279	0.229072	0.0315101
PF01612	4	3	3	3	3	2	2	3	8	6	3	3	2	2	4	3	3	3	2	4	3	4	2	2	5	2	5	3	3	4	2	1	3	2		13	94	35573	366335	1.42421	0.231229	0.0524346
PF00226	30	33	26	25	28	26	24	30	37	27	30	27	25	26	28	39	27	25	30	24	33	27	24	27	37	27	29	29	28	28	26	26	28	26		74	888	35512	365541	0.857788	0.232348	0.0175936
PF11790	5	10	2	5	4	3	2	4	11	5	6	3	2	4	5	4	3	4	5	4	4	6	1	1	5	3	5	4	4	4	4	1	1	4		16	122	35570	366307	1.35058	0.232726	0.0510513
PF00382	5	4	4	4	4	4	3	4	4	4	4	4	4	4	4	4	4	4	4	4	6	4	4	4	4	6	4	4	4	3	4	4	4	4		8	131	35578	366298	0.628741	0.232793	0.047716
PF01369	3	4	4	4	4	4	4	5	4	4	4	4	4	4	4	4	3	4	4	4	7	4	4	4	4	4	4	4	4	5	4	4	4	4		8	131	35578	366298	0.628741	0.232793	0.047716
PF10607	4	4	4	4	4	4	4	4	4	4	4	4	4	3	4	4	4	4	4	4	4	4	3	5	4	5	4	4	4	4	4	5	6	4		8	131	35578	366298	0.628741	0.232793	0.047716
PF08446	1	1	1	1	1	1	1	2	4	1	1	1	1	0	1	1	1	1	2	1	0	1	0	1	1	1	1	1	1	1	1	0	1	1		5	30	35581	366399	1.71627	0.232946	0.0957246
PF00850	4	4	4	6	4	4	4	4	4	4	4	4	4	4	4	4	4	4	4	4	4	5	5	4	4	4	4	4	4	4	4	4	4	4		8	132	35578	366297	0.623976	0.233111	0.0458595
PF01053	5	7	7	5	5	6	4	5	9	7	6	7	7	7	10	6	6	7	7	8	8	9	5	8	5	6	5	5	6	8	7	5	4	7		14	205	35572	366224	0.703093	0.233675	0.0375102
PF01237	6	7	5	7	5	6	7	6	7	6	6	7	5	8	8	6	5	7	7	7	10	6	6	5	7	5	6	7	6	7	6	7	5	8		14	205	35572	366224	0.703093	0.233675	0.0375102
PF00995	4	4	4	4	4	5	7	5	4	4	4	4	4	4	4	4	4	4	5	4	4	4	3	4	4	4	5	4	4	4	4	4	3	4		8	133	35578	366296	0.619283	0.233751	0.0440539
PF00398	2	2	1	1	1	2	1	1	1	1	2	1	2	2	2	1	2	2	2	1	2	2	1	2	1	2	2	2	1	2	2	1	2	2		2	52	35584	366377	0.396004	0.233859	0.0756055
PF00610	4	4	4	4	4	4	4	4	4	3	4	4	4	5	11	4	4	4	4	4	5	4	3	4	4	4	4	4	4	4	4	3	4	4		8	134	35578	366295	0.61466	0.234708	0.0422991
PF04068	2	2	1	1	1	2	2	1	1	2	1	2	2	2	2	2	2	2	2	2	2	1	2	2	1	2	2	2	1	1	1	2	1	2		2	54	35584	366375	0.381336	0.23578	0.0665103
PF00006	6	4	4	4	4	5	4	4	4	4	4	4	4	4	4	4	4	4	4	6	4	4	5	4	4	4	5	4	4	4	4	4	4	4		8	135	35578	366294	0.610105	0.235978	0.0405951
PF05686	6	5	6	5	6	5	3	5	6	10	5	4	6	5	5	6	7	5	4	6	4	8	2	8	5	2	5	3	10	4	5	7	1	4		11	167	35575	366262	0.678146	0.236115	0.0437431
PF04130	5	5	5	6	6	5	5	5	6	6	5	5	5	5	5	5	5	5	5	6	5	7	5	5	5	5	5	5	6	5	5	5	6	5		11	168	35575	366261	0.674108	0.236219	0.0422601
PF07247	1	6	3	4	1	1	0	2	6	1	3	3	1	6	6	3	1	2	1	3	2	8	0	2	4	0	1	1	1	1	1	1	1	3		10	70	35576	366359	1.47113	0.236947	0.0644374
PF00782	7	8	8	8	8	10	5	7	8	10	8	7	8	7	8	11	7	7	7	6	9	8	7	6	10	9	8	9	9	8	7	9	9	7		18	252	35568	366177	0.735366	0.238047	0.0344549
PF03169	3	8	13	13	4	22	5	15	17	9	3	17	25	11	17	9	3	12	8	16	11	9	2	8	5	3	3	7	11	4	13	3	3	10		22	300	35564	366129	0.754962	0.238076	0.0307896
PF13147	2	7	5	3	6	2	0	1	8	6	5	8	3	3	6	8	1	3	3	3	5	7	2	5	9	3	3	8	4	6	5	0	1	4		17	128	35569	366301	1.36775	0.239439	0.0444234
PF00024	2	2	3	4	1	2	0	2	5	9	2	6	2	9	4	2	2	2	1	0	1	4	0	1	5	0	2	3	0	1	1	1	0	2		10	71	35576	366358	1.45041	0.242436	0.0677191
PF01222	2	3	4	3	2	4	2	3	4	4	2	5	4	4	6	2	2	3	2	4	2	3	2	7	2	3	3	2	3	2	3	5	3	5		6	104	35580	366325	0.593989	0.242566	0.057079
PF10433	3	3	3	3	4	3	5	3	3	3	3	3	3	3	3	3	3	4	3	3	5	3	3	3	3	3	3	3	3	4	3	3	4	3		6	104	35580	366325	0.593989	0.242566	0.057079
PF03764	3	3	3	3	3	3	3	3	3	3	3	4	3	3	3	3	2	4	3	3	6	5	3	3	3	4	4	3	3	3	3	4	3	3		6	105	35580	366324	0.588331	0.242617	0.054657
PF00496	0	0	0	0	0	0	0	0	0	0	0	0	0	1	0	0	0	0	0	0	0	0	0	0	1	0	0	0	0	1	0	0	0	0		1	2	35585	366427	5.14862	0.242745	0.175365
PF02480	0	0	0	0	0	0	0	0	0	0	0	0	0	0	0	0	0	0	0	0	0	0	0	0	1	2	0	0	0	0	0	0	0	0		1	2	35585	366427	5.14862	0.242745	0.175365
PF03427	0	0	0	0	0	0	0	0	0	0	1	0	0	0	0	0	0	0	0	0	0	1	0	0	1	0	0	0	0	0	0	0	0	0		1	2	35585	366427	5.14862	0.242745	0.175365
PF05547	0	0	0	0	0	0	0	0	1	0	0	0	0	0	0	1	0	0	0	0	0	0	0	0	0	0	0	1	0	0	0	0	0	0		1	2	35585	366427	5.14862	0.242745	0.175365
PF06961	0	0	0	0	0	0	0	0	0	0	1	0	0	0	0	0	1	0	0	0	0	0	0	0	1	0	0	0	0	0	0	0	0	0		1	2	35585	366427	5.14862	0.242745	0.175365
PF07940	0	0	0	0	0	0	0	0	0	0	0	0	1	0	0	0	0	0	0	0	0	1	0	0	1	0	0	0	0	0	0	0	0	0		1	2	35585	366427	5.14862	0.242745	0.175365
PF08524	0	0	0	0	0	0	0	0	0	0	0	0	0	0	0	0	0	0	0	0	0	0	0	0	1	1	0	0	0	0	0	0	1	0		1	2	35585	366427	5.14862	0.242745	0.175365
PF09471	0	0	0	0	0	0	0	0	0	0	0	0	0	0	0	0	0	2	0	0	0	0	0	0	1	0	0	0	0	0	0	0	0	0		1	2	35585	366427	5.14862	0.242745	0.175365
PF09663	0	0	0	0	0	0	0	0	1	0	0	0	0	0	0	0	0	0	0	0	0	0	0	0	0	0	0	0	2	0	0	0	0	0		1	2	35585	366427	5.14862	0.242745	0.175365
PF09849	0	0	0	0	0	0	0	0	1	0	0	1	0	0	0	0	0	0	0	0	0	0	0	0	0	0	0	1	0	0	0	0	0	0		1	2	35585	366427	5.14862	0.242745	0.175365
PF12849	0	0	0	0	0	0	0	0	0	0	0	0	0	0	1	0	0	0	0	0	0	1	0	0	1	0	0	0	0	0	0	0	0	0		1	2	35585	366427	5.14862	0.242745	0.175365
PF07883	7	5	17	10	13	7	1	9	20	14	10	10	7	14	19	12	3	10	4	6	5	32	2	16	15	3	8	11	11	8	6	1	3	9		35	293	35551	366136	1.23024	0.242859	0.0327301
PF14572	3	3	3	3	3	3	3	3	3	3	3	3	3	3	3	3	3	3	3	3	5	3	3	3	3	7	3	3	3	3	3	3	6	4		6	106	35580	366323	0.582779	0.243078	0.0523079
PF01794	8	11	15	12	10	13	6	12	29	14	13	14	14	19	15	10	12	13	12	11	11	21	9	13	18	10	14	12	15	13	12	8	7	23		47	402	35539	366027	1.20415	0.243631	0.0263803
PF01644	3	4	5	3	3	3	3	3	3	3	3	3	3	4	4	3	3	3	3	3	3	4	3	5	3	5	3	3	3	3	3	3	4	3		6	107	35580	366322	0.577331	0.243944	0.0500317
PF02894	4	2	9	8	5	4	0	2	11	4	2	3	4	8	10	5	2	2	2	2	2	11	2	10	6	4	2	4	3	3	3	1	2	5		17	130	35569	366299	1.3467	0.244092	0.0479896
PF12756	4	6	2	4	3	4	2	2	6	4	12	4	5	3	5	6	2	2	5	7	2	6	3	4	11	2	4	4	5	4	3	6	1	4		17	130	35569	366299	1.3467	0.244092	0.0479896
PF07745	1	1	1	2	0	0	0	2	4	2	1	2	0	1	2	1	1	2	1	0	1	2	0	1	1	0	1	1	2	2	0	0	0	1		5	31	35581	366398	1.6609	0.245576	0.103051
PF00689	8	6	10	6	7	13	3	8	13	7	9	13	12	14	18	6	8	13	8	15	7	8	9	15	10	8	9	8	8	9	10	10	10	13		23	308	35563	366121	0.768782	0.245793	0.0331431
PF02136	2	2	5	3	2	2	1	2	2	3	2	3	2	2	3	2	2	3	2	3	2	2	4	5	2	3	2	2	2	1	2	3	3	2		4	79	35582	366350	0.521313	0.246518	0.0628252
PF00581	8	7	12	8	8	14	8	7	14	9	10	8	10	12	18	10	9	9	10	11	11	11	8	12	9	9	10	9	8	8	12	9	8	8		23	311	35563	366118	0.76136	0.246544	0.0307359
PF00484	1	5	3	1	3	2	1	4	8	4	2	3	2	4	7	5	2	4	2	2	3	11	3	3	6	3	2	4	2	3	6	1	0	3		14	101	35572	366328	1.42747	0.246861	0.046975
PF13641	6	5	8	10	7	4	2	6	11	8	10	6	3	5	6	6	6	3	6	6	4	10	2	5	10	2	6	5	5	3	3	2	1	6		21	167	35565	366262	1.29501	0.248226	0.045059
PF01244	1	2	1	1	1	1	0	1	5	1	2	2	2	2	4	3	2	2	1	0	1	3	2	1	3	0	1	5	2	1	2	3	1	1		8	52	35578	366377	1.58429	0.248853	0.0664548
PF00331	6	4	3	4	4	1	0	2	8	3	5	10	0	5	5	3	3	6	4	0	4	2	0	3	6	3	4	4	0	9	1	0	1	4		14	103	35572	366326	1.39975	0.251308	0.0513722
PF01846	4	5	5	4	4	4	4	4	5	4	4	4	4	4	4	5	4	4	5	5	4	5	5	5	4	5	4	4	5	4	4	6	5	4		9	141	35577	366288	0.657169	0.251433	0.0499668
PF00752	6	4	4	5	4	4	4	4	4	6	6	5	5	5	4	3	5	4	4	4	5	4	5	5	5	4	6	4	4	4	4	4	3	4		9	142	35577	366287	0.652539	0.251589	0.048165
PF05637	8	2	4	7	3	4	2	2	3	6	8	2	4	3	5	7	9	2	2	5	3	3	2	4	6	6	9	5	5	6	3	2	2	7		9	142	35577	366287	0.652539	0.251589	0.048165
PF08389	5	4	4	5	5	4	3	3	4	4	4	5	4	4	4	4	5	4	4	5	6	5	4	4	5	5	5	5	4	5	6	4	4	5		9	142	35577	366287	0.652539	0.251589	0.048165
PF02146	3	9	5	7	6	8	6	8	16	6	6	8	8	5	9	6	5	10	8	8	9	7	4	6	10	8	5	7	5	5	8	5	2	9		26	211	35560	366218	1.26902	0.251709	0.0388228
PF06003	1	1	1	1	0	0	0	1	0	0	1	1	1	0	1	0	0	1	1	0	1	1	1	1	0	0	1	0	1	0	1	1	1	1		0	21	35586	366408	0	0.252017	0.117001
PF14392	1	0	0	0	0	0	3	3	0	0	2	0	0	2	0	2	0	1	0	1	0	0	0	2	0	0	1	1	0	0	0	2	0	0		0	21	35586	366408	0	0.252017	0.117001
PF00349	5	5	6	4	4	4	3	5	4	3	4	5	5	6	4	5	4	4	3	4	5	5	4	7	5	4	5	4	3	5	4	7	2	5		9	143	35577	366286	0.647974	0.252049	0.0464062
PF00565	4	5	5	4	5	5	4	5	5	4	4	4	5	5	5	3	4	6	4	5	4	4	4	5	4	5	3	4	4	4	5	6	6	4		9	144	35577	366285	0.643472	0.252808	0.0446908
PF04383	1	2	1	0	1	1	1	1	1	1	1	2	1	1	2	1	0	1	1	2	2	1	0	1	0	1	2	1	1	1	2	0	1	2		1	36	35585	366393	0.286008	0.253327	0.0978582
PF12588	1	0	1	1	1	3	0	0	1	2	1	0	3	2	2	2	1	0	1	4	3	1	0	1	0	0	1	0	1	0	3	0	1	0		1	36	35585	366393	0.286008	0.253327	0.0978582
PF02055	1	1	1	1	3	0	0	0	1	1	1	0	0	0	3	3	1	1	0	0	1	5	0	1	0	0	2	2	2	2	4	0	0	1		1	37	35585	366392	0.278277	0.253821	0.0908068
PF03101	1	0	1	2	0	2	1	0	0	1	1	1	2	1	3	1	1	3	0	2	4	0	1	2	1	0	1	2	1	0	2	0	0	1		1	37	35585	366392	0.278277	0.253821	0.0908068
PF14008	0	2	2	2	3	2	0	0	0	1	0	0	4	1	3	0	0	0	0	3	3	7	0	1	1	0	0	0	0	0	3	0	0	0		1	37	35585	366392	0.278277	0.253821	0.0908068
PF02317	0	0	1	0	0	1	0	0	1	0	0	1	1	0	0	0	0	2	1	1	0	0	0	1	1	0	0	0	0	0	0	0	0	0		2	9	35584	366420	2.28829	0.253841	0.16607
PF06827	0	0	0	1	1	0	0	1	1	0	1	0	0	0	0	0	0	1	0	1	0	1	0	1	1	0	0	0	0	0	1	0	0	0		2	9	35584	366420	2.28829	0.253841	0.16607
PF12255	0	0	0	0	0	0	0	0	2	0	0	0	0	1	1	2	0	0	0	1	0	3	0	0	0	0	0	0	0	0	0	0	0	1		2	9	35584	366420	2.28829	0.253841	0.16607
PF13420	0	0	1	0	1	0	0	0	1	1	0	0	0	0	0	1	0	0	0	0	0	2	0	2	1	0	0	0	0	0	1	0	0	0		2	9	35584	366420	2.28829	0.253841	0.16607
PF14330	0	0	0	0	0	0	0	0	1	0	0	1	0	1	2	0	0	0	0	0	0	2	0	0	1	0	0	3	0	0	0	0	0	0		2	9	35584	366420	2.28829	0.253841	0.16607
PF14863	0	0	2	0	0	0	0	2	2	0	0	0	0	0	0	0	0	0	0	2	0	1	0	2	0	0	0	0	0	0	0	0	0	0		2	9	35584	366420	2.28829	0.253841	0.16607
PF14864	0	0	2	0	0	0	0	2	2	0	0	0	0	0	0	0	0	0	0	2	0	1	0	2	0	0	0	0	0	0	0	0	0	0		2	9	35584	366420	2.28829	0.253841	0.16607
PF01068	5	3	4	5	5	5	3	4	4	5	5	5	5	6	4	5	5	5	3	5	4	3	4	3	5	5	5	4	5	6	5	5	5	4		9	145	35577	366284	0.639033	0.253864	0.0430189
PF03062	5	5	4	5	5	4	4	3	5	5	5	5	4	4	5	5	5	4	5	4	7	4	3	4	4	5	5	6	4	5	4	4	4	4		9	145	35577	366284	0.639033	0.253864	0.0430189
PF01419	0	0	0	0	0	6	0	1	0	0	1	0	1	1	1	0	0	1	1	1	1	1	0	0	0	1	1	0	1	1	0	0	1	1		0	22	35586	366407	0	0.254775	0.105637
PF05899	0	0	2	0	0	0	0	0	0	1	0	0	0	3	8	0	1	0	0	1	0	0	0	4	0	0	0	0	0	2	0	0	0	0		0	22	35586	366407	0	0.254775	0.105637
PF08690	0	1	1	1	1	1	1	0	0	1	0	1	0	1	1	1	1	1	1	1	0	1	1	1	0	1	0	0	1	0	1	0	0	1		0	22	35586	366407	0	0.254775	0.105637
PF12009	1	1	0	0	0	1	1	1	0	1	0	1	1	1	1	1	1	1	1	1	1	0	0	1	0	1	1	1	0	0	0	1	1	0		0	22	35586	366407	0	0.254775	0.105637
PF01062	3	2	2	2	2	2	1	3	4	2	4	2	1	2	4	3	4	2	3	3	2	2	1	2	7	3	3	3	2	3	2	2	3	2		11	77	35575	366352	1.47115	0.25541	0.0570954
PF03732	0	2	0	0	0	2	0	15	1	0	0	0	0	0	0	0	0	0	10	1	0	3	0	1	0	1	3	0	0	0	0	0	0	0		1	38	35585	366391	0.270953	0.25551	0.084202
PF01532	9	11	6	7	10	7	4	9	9	8	10	11	7	10	9	12	8	10	6	8	9	13	9	7	11	5	14	11	9	9	8	6	5	8		20	275	35566	366154	0.748731	0.258164	0.033443
PF00027	4	7	9	7	7	7	6	7	8	7	7	7	6	9	10	7	7	7	7	7	11	7	7	7	8	7	7	7	7	7	7	7	7	5		16	228	35570	366201	0.722472	0.258172	0.0365066
PF00133	6	7	6	5	5	8	8	7	8	5	7	8	7	8	7	10	6	8	7	9	8	7	7	7	8	8	8	7	6	8	6	7	6	9		16	228	35570	366201	0.722472	0.258172	0.0365066
PF07173	0	1	2	1	1	1	0	0	1	1	0	3	2	3	4	1	1	0	0	1	1	4	0	2	0	1	0	0	1	1	2	0	2	3		1	39	35585	366390	0.264005	0.258337	0.0780233
PF01930	1	1	0	0	0	1	1	1	0	0	1	1	1	1	1	0	1	1	1	0	2	0	1	1	0	1	1	1	0	0	0	1	1	1		0	23	35586	366406	0	0.259505	0.095376
PF01177	1	1	2	2	3	1	1	1	3	3	2	3	2	1	4	3	1	1	1	1	1	3	0	2	5	1	1	1	3	3	2	0	1	2		8	54	35578	366375	1.5256	0.259553	0.0749053
PF10551	0	0	0	0	0	1	0	0	0	0	0	1	0	0	11	1	0	0	0	12	0	0	0	4	1	1	2	1	0	0	0	0	0	6		1	40	35585	366389	0.257404	0.262246	0.0722505
PF01384	5	1	1	3	1	3	0	1	6	3	3	4	3	4	4	1	3	3	1	4	2	2	1	3	5	1	2	2	3	4	1	2	1	7		11	79	35575	366350	1.43389	0.262455	0.0629551
PF03936	5	1	6	0	1	2	0	2	5	1	5	4	1	5	5	2	2	7	3	3	0	2	1	3	6	0	1	5	3	2	4	2	0	1		11	79	35575	366350	1.43389	0.262455	0.0629551
PF00982	4	3	6	3	3	5	3	3	3	3	3	3	4	3	3	3	3	3	3	4	3	5	2	10	4	3	3	3	3	3	4	5	3	3		7	115	35579	366314	0.6267	0.265985	0.0576232
PF01394	0	0	1	0	1	1	1	0	0	2	0	1	1	1	1	1	0	1	0	1	1	0	0	1	0	2	0	1	2	0	1	1	1	1		0	24	35586	366405	0	0.266038	0.0861117
PF01576	1	1	0	0	0	1	1	1	0	1	0	1	1	0	1	1	1	1	1	1	1	1	1	1	0	1	1	1	0	1	0	1	1	0		0	24	35586	366405	0	0.266038	0.0861117
PF12247	1	1	0	0	0	1	1	0	0	1	0	1	1	1	1	1	1	1	1	1	1	0	1	1	0	1	1	1	1	1	0	1	1	0		0	24	35586	366405	0	0.266038	0.0861117
PF13243	1	1	4	0	0	0	1	1	0	0	3	0	0	0	1	0	1	2	0	1	0	3	0	1	0	1	1	0	0	1	0	0	1	0		0	24	35586	366405	0	0.266038	0.0861117
PF01793	2	5	3	4	3	3	2	4	4	3	4	4	3	5	4	3	3	4	4	4	5	3	3	3	3	5	3	3	3	3	4	3	6	5		7	116	35579	366313	0.621296	0.266223	0.0553662
PF04997	3	4	3	4	4	4	4	4	4	4	3	5	4	4	2	2	3	4	4	5	4	4	5	3	3	4	3	3	4	3	4	4	1	4		7	116	35579	366313	0.621296	0.266223	0.0553662
PF02148	4	4	5	5	4	3	3	3	3	3	4	4	3	3	3	4	4	4	3	3	3	3	3	4	4	4	5	4	3	4	3	5	5	3		7	118	35579	366311	0.610762	0.267818	0.0510301
PF00611	5	5	5	4	5	5	5	4	5	5	5	5	5	4	4	5	5	5	5	4	5	3	3	5	5	5	5	5	5	5	5	5	5	5		10	151	35576	366278	0.681831	0.268928	0.051811
PF01363	3	4	3	5	6	6	5	3	5	4	5	5	6	5	6	3	5	5	5	4	5	5	6	5	5	5	5	3	5	4	6	5	5	5		10	152	35576	366277	0.677343	0.268948	0.0500715
PF14492	3	5	5	4	5	5	5	5	5	5	5	5	5	4	4	5	4	4	5	5	7	4	5	5	5	4	5	5	4	5	5	5	5	5		10	152	35576	366277	0.677343	0.268948	0.0500715
PF00348	7	4	15	3	4	5	3	4	3	3	8	5	4	5	3	3	3	10	4	7	3	11	2	6	7	3	5	3	4	3	3	3	4	3		10	153	35576	366276	0.672915	0.269254	0.0483682
PF00549	4	5	5	5	4	5	3	4	5	5	5	5	5	5	6	5	5	5	5	5	5	5	5	6	5	5	5	5	5	5	5	5	3	3		10	153	35576	366276	0.672915	0.269254	0.0483682
PF00569	5	4	4	4	6	4	4	5	5	7	5	5	5	4	4	3	5	6	5	5	4	5	3	5	5	5	5	4	6	7	4	7	6	4		10	155	35576	366274	0.664228	0.270713	0.045072
PF03109	4	5	5	5	5	5	5	4	5	6	5	5	4	5	5	5	5	5	4	5	5	5	4	4	5	5	5	5	5	5	6	5	4	5		10	155	35576	366274	0.664228	0.270713	0.045072
PF01031	5	13	9	6	7	11	2	7	14	6	6	11	6	7	9	8	7	10	6	9	8	10	5	6	14	4	6	9	7	6	8	7	5	6		28	232	35558	366197	1.24293	0.274048	0.0402524
PF07938	0	1	0	0	0	0	0	1	3	0	0	1	0	0	0	2	0	1	2	3	0	0	0	1	1	5	0	2	0	0	0	1	1	0		4	21	35582	366408	1.96144	0.274211	0.0937373
lipase_abH08*	2	1	0	0	0	1	0	0	3	0	0	1	1	0	0	1	1	1	0	0	0	2	0	1	1	1	0	2	1	0	3	0	0	2		4	21	35582	366408	1.96144	0.274211	0.0937373
PF01501	3	5	3	7	5	2	2	6	8	7	6	4	1	5	6	8	7	2	4	7	4	9	2	4	11	6	5	6	8	6	2	2	2	3		19	149	35567	366280	1.31321	0.274963	0.0473569
PF02230	2	8	4	4	4	6	2	5	13	8	3	2	8	6	4	5	5	3	4	9	1	6	2	6	6	5	4	4	4	6	5	8	2	4		19	149	35567	366280	1.31321	0.274963	0.0473569
PF03435	2	4	4	2	2	3	1	2	6	2	2	4	2	4	5	2	2	2	3	3	2	2	2	5	5	2	2	2	3	2	2	2	3	2		11	82	35575	366347	1.38142	0.276398	0.0718039
PF01504	3	2	3	3	3	2	2	3	2	3	3	3	2	3	3	3	4	3	2	2	3	2	2	3	3	4	3	3	3	3	3	2	3	3		5	89	35581	366340	0.578424	0.277563	0.0672103
PF07716	2	4	3	2	2	2	2	4	2	1	3	3	3	3	8	5	2	5	3	2	2	2	1	3	3	3	2	3	1	3	2	5	2	2		5	90	35581	366339	0.571995	0.277944	0.0642506
PF01480	2	3	3	3	3	3	3	3	3	2	2	3	3	3	3	3	2	3	2	3	5	3	3	3	2	3	2	3	3	2	3	3	3	3		5	91	35581	366338	0.565708	0.278812	0.0613815
PF02629	2	2	3	3	3	3	2	2	3	3	3	3	3	4	3	3	3	3	3	3	3	3	3	3	2	3	3	3	3	3	3	3	2	2		5	91	35581	366338	0.565708	0.278812	0.0613815
PF11885	3	1	1	7	2	3	1	2	2	2	3	3	3	4	5	3	3	3	1	3	4	2	2	7	3	1	3	3	3	4	3	1	1	4		5	91	35581	366338	0.565708	0.278812	0.0613815
PF12847	0	3	3	2	4	8	0	4	1	6	1	1	7	2	4	2	2	3	1	8	2	5	1	3	4	2	1	2	4	3	3	2	0	2		5	91	35581	366338	0.565708	0.278812	0.0613815
PF05978	0	1	0	2	0	3	0	3	2	2	0	2	2	1	3	0	0	1	1	4	0	1	0	3	4	1	1	1	2	2	1	1	0	0		6	38	35580	366391	1.62595	0.279893	0.088086
PF09335	2	1	1	1	1	1	1	1	3	1	2	2	1	1	1	1	2	1	3	1	1	1	0	1	3	1	2	1	1	2	1	1	1	0		6	38	35580	366391	1.62595	0.279893	0.088086
2nd_TS	1	1	3	0	1	1	0	0	2	0	2	1	0	4	3	0	1	2	2	1	0	2	1	1	4	0	0	3	3	1	3	1	0	0		6	38	35580	366391	1.62595	0.279893	0.088086
PF12770	0	1	6	0	0	0	0	1	5	0	2	1	1	5	17	2	1	2	0	2	0	12	0	0	3	0	0	2	0	0	1	0	1	0		8	57	35578	366372	1.44529	0.280134	0.087565
PF14686	3	1	2	4	0	0	0	0	6	2	4	3	0	3	3	1	4	1	2	0	1	2	0	3	2	1	4	4	1	4	0	0	1	3		8	57	35578	366372	1.44529	0.280134	0.087565
PF02403	2	2	2	2	2	2	2	2	1	2	2	2	2	2	3	2	2	2	2	2	2	2	1	2	2	2	2	2	2	1	2	2	2	2		3	63	35583	366366	0.49029	0.28028	0.0791642
PF03731	2	2	2	2	2	2	2	2	2	2	2	2	2	2	2	2	2	2	2	2	2	2	2	2	1	2	2	2	2	1	2	2	2	2		3	63	35583	366366	0.49029	0.28028	0.0791642
PF12814	2	2	2	2	2	2	2	2	2	2	2	2	2	2	2	2	2	2	2	1	2	2	2	2	1	3	2	2	2	2	2	2	2	1		3	63	35583	366366	0.49029	0.28028	0.0791642
PF13840	2	1	2	2	2	1	1	2	2	2	1	3	1	2	3	3	2	1	2	1	2	3	3	2	1	3	3	1	2	2	2	3	2	2		3	64	35583	366365	0.482628	0.280969	0.0749892
aquap	8	6	6	13	8	5	4	12	15	12	7	5	4	5	8	4	7	6	8	4	1	6	2	6	9	2	7	6	10	7	7	2	2	4		24	194	35562	366235	1.27404	0.281288	0.0418892
PF01253	4	2	3	3	3	2	2	2	2	3	4	3	2	3	3	4	4	2	2	2	2	2	3	3	3	4	4	4	3	4	2	3	3	3		5	93	35581	366336	0.553539	0.281967	0.0559164
PF00164	2	2	2	2	2	2	3	2	2	3	2	2	2	2	2	1	1	2	2	3	3	2	2	2	1	2	2	1	2	2	2	2	2	2		3	65	35583	366364	0.475202	0.282344	0.0709806
PF00177	2	2	2	3	2	2	2	3	1	2	2	2	2	2	2	2	2	2	2	2	2	2	1	2	2	2	2	2	2	2	2	2	2	2		3	65	35583	366364	0.475202	0.282344	0.0709806
PF00305	0	4	0	1	1	0	0	3	3	2	0	0	0	1	2	1	0	1	1	2	1	0	0	0	1	1	0	0	1	0	0	0	0	0		4	22	35582	366407	1.87228	0.283866	0.103443
PF13180	0	1	1	1	2	0	0	1	1	0	1	1	0	1	3	1	1	0	0	1	1	1	0	1	3	0	1	0	1	1	0	0	0	1		4	22	35582	366407	1.87228	0.283866	0.103443
PF00187	5	5	5	3	1	4	0	2	10	0	10	11	3	4	9	2	7	11	4	2	1	2	0	1	5	4	4	1	0	3	2	2	5	4		15	117	35571	366312	1.32026	0.284483	0.0606729
PF08264	5	6	5	4	4	6	5	6	6	4	5	5	5	5	5	7	4	5	5	6	5	5	5	5	5	7	5	4	5	5	5	5	5	5		11	163	35575	366266	0.694795	0.285449	0.0500007
PF01008	5	6	6	5	5	4	5	5	6	3	5	5	3	5	9	7	5	5	6	5	5	6	4	6	5	5	5	6	4	6	5	5	4	5		11	165	35575	366264	0.68637	0.286598	0.0468077
PF13959	4	4	4	4	4	4	4	4	4	4	4	4	3	4	4	4	4	4	4	4	4	4	4	4	4	5	4	4	4	4	4	4	2	3		8	125	35578	366304	0.658931	0.287503	0.0599029
PF00928	4	4	4	4	4	4	4	4	4	4	4	4	4	4	4	4	3	4	4	4	4	4	4	4	4	3	4	4	4	4	4	4	4	4		8	126	35578	366303	0.6537	0.287561	0.05775
PF05050	0	0	0	0	0	3	0	0	0	1	0	2	2	0	0	0	0	0	0	2	0	0	0	0	2	0	0	0	0	0	0	0	0	0		2	10	35584	366419	2.05946	0.287956	0.18743
PF09803	0	1	0	1	1	0	1	1	1	0	0	0	0	0	0	0	0	1	0	0	0	1	0	0	1	1	0	1	0	0	0	1	0	0		2	10	35584	366419	2.05946	0.287956	0.18743
PF11625	0	0	0	0	2	0	0	1	1	2	1	0	0	0	0	0	1	0	1	0	0	0	0	0	1	0	0	0	2	0	0	0	0	0		2	10	35584	366419	2.05946	0.287956	0.18743
PF13650	0	0	0	0	0	0	0	2	1	2	1	0	0	0	0	0	0	1	0	1	0	1	0	0	1	0	0	1	0	1	0	0	0	0		2	10	35584	366419	2.05946	0.287956	0.18743
PF02874	6	4	4	4	4	5	4	3	4	4	4	4	3	4	4	4	4	4	4	4	4	4	4	4	4	4	4	4	4	3	4	4	3	4		8	127	35578	366302	0.648551	0.287967	0.0556447
PF00306	4	4	4	4	4	5	4	3	4	4	4	4	4	3	4	4	4	4	4	6	4	4	4	4	4	4	4	4	4	3	4	4	4	4		8	128	35578	366301	0.643482	0.288717	0.053588
PF01424	3	5	4	4	4	4	5	4	4	4	4	4	4	4	3	4	4	4	4	4	5	4	4	4	4	4	4	4	4	4	4	3	4	4		8	128	35578	366301	0.643482	0.288717	0.053588
PF04969	4	4	4	4	4	4	4	4	4	4	4	4	4	4	4	4	4	4	4	4	7	4	3	4	4	4	4	3	4	4	4	3	4	4		8	128	35578	366301	0.643482	0.288717	0.053588
peptidases_TOTAL*	68	63	44	31	24	151	17	66	125	75	59	109	119	103	115	58	58	123	58	173	63	102	21	44	81	75	38	61	55	74	58	73	24	96		206	2298	35380	364131	0.922608	0.289628	0.0136165
PF00136	4	4	4	4	4	4	4	5	4	4	4	4	4	4	4	4	4	4	4	4	4	4	4	4	4	4	4	4	4	4	4	4	4	4		8	129	35578	366300	0.638492	0.289806	0.0515806
PF00250	2	4	4	5	4	4	4	4	4	5	4	4	4	4	5	5	4	4	4	3	4	3	3	4	4	4	4	5	5	4	4	4	4	4		8	129	35578	366300	0.638492	0.289806	0.0515806
PF00672	0	4	4	4	4	4	4	4	4	4	4	4	4	4	4	4	4	4	4	4	4	8	4	7	4	4	4	4	4	4	4	4	4	2		8	129	35578	366300	0.638492	0.289806	0.0515806
PF01105	4	4	4	4	4	4	4	5	4	3	4	4	4	4	4	4	4	4	4	4	4	4	3	4	4	5	4	4	4	4	4	5	4	4		8	129	35578	366300	0.638492	0.289806	0.0515806
PF11578	1	2	5	2	4	1	0	2	8	3	2	5	1	6	7	4	2	4	1	2	2	8	2	4	4	3	3	1	1	3	2	4	1	1		12	89	35574	366340	1.38849	0.290084	0.0640365
PF01036	3	3	2	3	2	0	1	2	7	4	2	2	0	3	4	3	2	1	3	0	3	1	1	1	2	1	2	3	3	2	0	2	1	2		9	62	35577	366367	1.49485	0.290378	0.0693726
PF02134	4	4	4	4	4	4	4	3	4	4	4	4	4	4	4	4	4	4	4	4	6	4	4	4	4	4	5	4	4	4	4	4	4	4		8	130	35578	366299	0.633579	0.291227	0.0496231
PF02383	4	4	4	4	4	4	4	4	4	4	4	4	4	4	4	4	3	4	4	4	4	4	6	4	4	4	4	4	4	4	4	4	5	4		8	130	35578	366299	0.633579	0.291227	0.0496231
PF13086	10	12	6	10	7	11	7	10	12	12	6	11	7	13	10	16	8	10	8	9	15	9	8	12	12	11	11	15	8	11	9	9	9	7		24	317	35562	366112	0.779435	0.29304	0.0346143
PF13632	3	4	2	3	5	3	0	5	6	2	3	3	3	4	4	2	3	3	3	3	4	3	0	0	6	1	4	3	4	4	3	1	1	5		12	91	35574	366338	1.35797	0.297611	0.0693873
PF00010	11	14	9	13	9	10	7	9	18	14	16	11	10	16	46	10	9	9	10	11	19	15	7	9	12	8	12	9	13	12	9	8	8	11		30	384	35556	366045	0.804288	0.298081	0.0325651
PF00289	10	7	9	9	9	9	7	8	10	9	9	9	9	8	9	8	8	9	7	10	8	9	9	10	10	8	9	9	9	7	7	7	4	8		20	267	35566	366162	0.771182	0.298562	0.0410745
PF01435	2	3	2	2	2	3	2	3	7	2	2	2	3	2	2	2	2	2	2	2	2	2	0	2	2	2	2	2	2	2	2	1	1	2		9	64	35577	366365	1.44813	0.298772	0.0767784
PF01968	3	3	9	5	2	3	1	4	11	5	3	8	3	4	7	4	3	2	2	5	3	8	3	6	5	1	3	10	3	4	3	3	1	2		16	126	35570	366303	1.30769	0.300119	0.0588273
PF00520	5	5	6	7	7	6	4	4	6	5	6	6	5	5	7	6	6	6	5	7	6	5	5	4	6	4	5	5	5	6	7	5	4	6		12	175	35574	366254	0.705981	0.301592	0.0482719
PF03142	5	4	4	5	4	7	4	5	4	7	4	7	6	12	12	4	7	4	5	4	5	5	4	4	8	4	6	5	4	6	6	4	4	8		12	175	35574	366254	0.705981	0.301592	0.0482719
PF01474	1	2	1	1	1	1	1	1	1	1	1	1	2	1	3	1	1	1	1	1	1	1	2	1	5	1	1	1	1	1	3	3	1	1		6	41	35580	366388	1.50696	0.305193	0.105603
PF02366	3	3	3	3	3	3	3	3	3	3	3	3	3	3	3	3	3	3	3	3	4	3	3	3	3	3	3	4	3	3	3	3	3	4		6	99	35580	366330	0.623997	0.305307	0.0702619
PF00780	4	3	3	3	3	3	3	3	3	3	3	3	3	3	2	4	3	3	3	3	4	5	3	3	3	3	3	3	3	3	3	3	3	3		6	100	35580	366329	0.617755	0.30543	0.0674854
PF01853	3	3	3	4	4	3	3	3	3	4	3	3	3	3	3	3	3	3	3	3	3	3	2	3	3	3	4	4	4	3	3	3	3	3		6	101	35580	366328	0.611637	0.305994	0.0647776
PF07973	3	3	2	3	2	3	2	4	3	2	3	4	3	5	5	4	5	3	3	3	5	2	2	4	3	2	4	3	2	3	3	3	2	4		6	101	35580	366328	0.611637	0.305994	0.0647776
PF00387	2	3	2	2	1	4	2	1	3	3	3	5	4	6	12	2	3	5	3	4	4	2	2	2	3	2	3	3	3	3	4	2	1	4		6	102	35580	366327	0.605639	0.306992	0.0621399
PF00551	3	3	3	5	4	4	3	3	3	4	3	4	3	5	3	4	3	3	3	4	3	2	1	3	3	2	3	2	5	3	3	2	2	4		6	102	35580	366327	0.605639	0.306992	0.0621399
PF00676	3	3	5	3	3	3	3	3	3	3	3	3	3	3	4	3	3	3	3	3	3	5	3	4	3	3	3	3	3	3	3	3	3	3		6	102	35580	366327	0.605639	0.306992	0.0621399
PF10681	2	1	1	1	1	0	1	1	2	1	1	0	0	0	0	1	2	0	1	0	0	1	1	1	2	1	1	1	1	1	0	1	1	0		4	24	35582	366405	1.71625	0.307022	0.1225
PF13589	4	5	3	5	4	5	4	3	5	4	4	4	4	5	5	4	4	5	5	4	5	7	4	3	4	6	3	4	4	4	5	3	4	3		9	136	35577	366293	0.681338	0.307283	0.0595985
PF00339	5	3	10	5	4	3	3	2	4	5	6	3	3	4	3	5	4	3	2	5	3	9	4	6	5	4	5	5	4	6	3	4	3	4		9	138	35577	366291	0.67146	0.308076	0.0556244
PF00804	3	3	2	3	3	3	3	3	3	3	3	4	3	3	4	3	2	4	3	4	7	3	3	2	3	3	3	3	3	3	4	3	4	3		6	103	35580	366326	0.599758	0.308414	0.0595734
PF00994	3	3	3	3	3	4	3	2	3	3	3	3	4	3	4	3	3	3	3	2	6	3	2	6	3	3	3	3	3	3	3	3	3	4		6	103	35580	366326	0.599758	0.308414	0.0595734
PF04191	4	4	4	4	3	3	3	3	3	3	3	4	3	4	3	3	3	3	3	3	3	3	3	3	3	3	3	3	3	2	3	3	5	3		6	103	35580	366326	0.599758	0.308414	0.0595734
PF13793	3	3	3	3	3	3	3	3	3	3	3	3	3	3	3	3	3	3	3	3	6	3	3	3	3	5	3	3	3	3	3	3	4	4		6	103	35580	366326	0.599758	0.308414	0.0595734
PF13833	3	1	1	1	2	1	2	4	6	1	3	1	2	2	1	3	3	3	2	0	1	1	1	3	3	3	4	2	3	4	2	3	2	1		9	66	35577	366363	1.40424	0.309379	0.0841239
PF01102	0	0	0	0	0	0	0	0	0	0	0	0	1	0	0	0	0	0	0	0	0	0	0	0	1	0	0	1	0	0	1	0	0	0		1	3	35585	366426	3.4324	0.309777	0.237504
PF01357	0	0	0	0	0	0	0	0	1	0	0	0	0	1	0	0	0	0	1	0	0	0	0	0	0	0	0	1	0	0	0	0	0	0		1	3	35585	366426	3.4324	0.309777	0.237504
PF01674	0	0	0	0	0	0	0	0	0	1	0	0	1	0	0	0	0	0	0	1	0	0	0	0	1	0	0	0	0	0	0	0	0	0		1	3	35585	366426	3.4324	0.309777	0.237504
PF02778	0	0	0	0	0	0	0	0	0	0	0	0	0	0	0	0	0	0	0	0	0	0	1	0	1	0	1	1	0	0	0	0	0	0		1	3	35585	366426	3.4324	0.309777	0.237504
PF02983	0	0	0	0	0	0	0	0	0	0	1	0	0	0	0	0	0	1	0	0	0	0	0	0	1	0	0	0	0	1	0	0	0	0		1	3	35585	366426	3.4324	0.309777	0.237504
PF05025	0	0	0	0	0	0	0	0	1	0	0	2	0	0	0	0	0	0	1	0	0	0	0	0	0	0	0	0	0	0	0	0	0	0		1	3	35585	366426	3.4324	0.309777	0.237504
PF08837	0	0	0	0	0	0	0	0	1	0	0	0	0	0	0	0	0	1	1	0	0	0	0	0	0	0	0	0	0	0	0	0	0	1		1	3	35585	366426	3.4324	0.309777	0.237504
PF09224	0	0	0	0	0	0	0	0	1	0	0	0	0	0	1	0	1	0	0	0	0	0	0	0	0	0	0	0	0	0	0	0	0	1		1	3	35585	366426	3.4324	0.309777	0.237504
PF10013	0	0	0	0	0	0	0	0	1	1	0	0	0	0	0	0	0	0	1	0	0	0	0	0	0	0	0	0	1	0	0	0	0	0		1	3	35585	366426	3.4324	0.309777	0.237504
PF12893	0	1	0	1	0	0	0	0	1	0	0	0	0	0	0	0	0	0	0	0	0	0	0	0	0	0	0	0	0	0	0	1	0	0		1	3	35585	366426	3.4324	0.309777	0.237504
PF12974	0	0	0	0	0	0	0	0	0	0	0	0	0	0	0	0	1	0	0	0	0	0	0	0	1	0	0	1	0	1	0	0	0	0		1	3	35585	366426	3.4324	0.309777	0.237504
PF13367	0	1	0	0	1	0	0	0	1	0	0	0	0	0	0	0	0	0	0	0	0	1	0	0	0	0	0	0	0	0	0	0	0	0		1	3	35585	366426	3.4324	0.309777	0.237504
PF13704	0	2	0	0	0	0	0	1	1	0	0	0	0	0	0	0	0	0	0	0	0	0	0	0	0	0	0	0	0	0	0	0	0	0		1	3	35585	366426	3.4324	0.309777	0.237504
PF13908	0	0	0	0	0	0	0	0	1	0	0	0	0	0	0	0	1	0	0	0	0	0	0	0	0	1	0	1	0	0	0	0	0	0		1	3	35585	366426	3.4324	0.309777	0.237504
PF08613	7	7	7	7	7	7	7	8	9	7	8	7	6	8	7	6	7	7	7	7	7	12	5	11	8	6	7	7	7	7	6	5	7	8		17	229	35569	366200	0.764293	0.313728	0.0477817
PF10294	9	7	7	8	8	5	5	9	8	7	8	7	5	8	6	7	8	9	8	7	9	7	7	6	9	6	8	6	8	8	8	6	7	9		17	233	35569	366196	0.751164	0.314881	0.0430728
PF02541	1	1	1	2	1	1	1	0	4	1	1	1	1	3	3	1	1	2	2	1	2	2	1	1	2	1	1	1	1	1	2	1	1	2		6	42	35580	366387	1.47108	0.315057	0.111241
PF00328	12	8	13	11	10	8	7	8	11	10	12	11	7	11	14	11	10	12	7	8	6	8	5	9	11	6	12	9	9	12	6	6	4	8		22	290	35564	366139	0.781016	0.317769	0.0394738
PF01988	0	2	2	2	2	2	0	1	2	3	0	1	3	2	4	2	0	1	2	2	1	3	1	2	0	1	0	1	2	0	2	1	1	1		2	47	35584	366382	0.438139	0.318707	0.102738
PF10346	0	0	0	3	2	0	0	0	1	0	2	2	0	2	2	2	0	2	0	0	5	0	0	2	1	10	3	2	0	1	2	0	2	3		2	47	35584	366382	0.438139	0.318707	0.102738
PF02732	1	3	3	1	1	3	3	3	3	1	1	3	3	3	3	1	1	3	3	3	3	3	2	3	1	3	1	1	1	1	3	3	3	3		4	73	35582	366356	0.56417	0.319138	0.0840246
PF06398	2	2	2	2	2	2	2	2	2	3	2	2	2	2	2	2	2	2	2	2	6	2	2	3	2	2	2	2	3	3	2	1	3	3		4	73	35582	366356	0.56417	0.319138	0.0840246
PF00668	24	16	72	18	8	50	6	29	38	35	53	32	29	65	42	32	26	42	13	81	11	32	12	42	83	12	103	59	32	46	50	43	6	12		121	1133	35465	365296	1.10002	0.3192	0.0212082
PF08711	3	2	2	3	3	3	2	2	2	2	3	3	2	2	3	2	3	2	2	3	2	2	1	2	2	2	3	3	2	3	3	2	1	1		4	74	35582	366355	0.556545	0.31939	0.0801973
PF00335	1	0	0	0	0	1	1	0	2	0	1	1	1	1	0	2	1	1	2	0	0	1	1	0	2	2	2	1	0	0	2	1	1	1		4	25	35582	366404	1.64759	0.32024	0.131673
PF03747	0	0	0	0	0	1	0	0	0	0	0	0	2	2	3	2	0	0	0	2	1	2	0	2	4	2	0	2	0	1	2	1	0	0		4	25	35582	366404	1.64759	0.32024	0.131673
PF04229	1	2	0	1	1	2	0	0	2	1	1	1	2	1	2	1	1	0	0	1	0	2	0	0	2	0	1	1	1	1	0	0	0	1		4	25	35582	366404	1.64759	0.32024	0.131673
PF05631	1	2	0	1	1	1	0	2	3	1	1	2	1	0	1	0	1	1	1	1	0	0	0	0	1	0	1	0	1	1	1	1	0	2		4	25	35582	366404	1.64759	0.32024	0.131673
PF12349	2	2	2	3	2	3	2	3	2	2	3	3	3	3	3	3	2	2	2	1	2	2	1	1	2	3	3	3	2	3	3	1	3	2		4	75	35582	366354	0.549123	0.320241	0.0764861
PF13519	0	2	1	3	1	3	1	2	2	3	3	2	5	2	5	3	1	3	2	3	4	3	1	1	2	3	2	3	2	1	2	2	2	4		4	75	35582	366354	0.549123	0.320241	0.0764861
PF00764	1	1	2	1	1	2	1	2	1	1	2	2	1	2	2	1	1	1	1	6	2	3	2	1	1	1	1	1	1	1	2	1	1	1		2	49	35584	366380	0.420253	0.32084	0.0911077
PF04931	2	1	1	1	1	2	2	2	1	2	2	2	2	1	1	1	1	2	1	2	2	1	2	2	1	2	2	1	1	1	1	1	1	3		2	49	35584	366380	0.420253	0.32084	0.0911077
PF01843	3	2	3	3	2	3	2	2	2	2	3	3	3	2	3	2	2	2	2	3	2	2	2	2	2	2	3	2	2	2	3	3	1	3		4	76	35582	366353	0.541896	0.321674	0.0728924
PF08590	2	2	3	2	2	2	3	3	2	2	3	2	2	2	1	3	3	2	3	2	2	3	3	2	2	2	3	2	2	1	2	3	5	2		4	76	35582	366353	0.541896	0.321674	0.0728924
PF00375	1	0	0	0	0	0	0	0	1	0	1	1	0	1	1	0	0	1	1	0	0	0	0	0	1	0	1	0	0	1	0	0	0	2		2	11	35584	366418	1.87223	0.321878	0.206835
PF02868	0	0	1	0	0	1	0	0	1	0	0	0	1	1	1	1	0	1	0	1	1	0	0	0	1	0	0	0	0	0	2	0	0	0		2	11	35584	366418	1.87223	0.321878	0.206835
PF03235	0	1	0	0	0	0	0	1	1	0	0	0	0	0	0	1	1	0	1	0	0	1	0	0	1	2	1	1	0	0	0	0	1	0		2	11	35584	366418	1.87223	0.321878	0.206835
PF05960	0	0	0	1	0	1	0	0	1	0	0	1	1	1	1	1	0	0	0	1	0	0	0	0	1	0	0	1	1	0	1	0	0	0		2	11	35584	366418	1.87223	0.321878	0.206835
PF09990	1	0	0	1	1	0	0	0	1	1	1	0	0	0	0	1	1	0	1	0	0	0	0	0	1	0	1	1	0	1	0	0	0	0		2	11	35584	366418	1.87223	0.321878	0.206835
PF11997	1	0	1	1	0	0	0	0	1	0	1	0	0	0	0	1	0	0	1	1	1	0	0	0	1	0	1	1	0	0	0	0	0	1		2	11	35584	366418	1.87223	0.321878	0.206835
PF12256	0	0	0	0	0	0	0	0	2	0	0	0	0	1	1	4	0	0	0	1	0	3	0	0	0	0	0	0	0	0	0	0	0	1		2	11	35584	366418	1.87223	0.321878	0.206835
PF13551	0	0	0	1	2	0	0	0	1	1	2	1	0	0	0	0	1	0	0	0	0	1	0	0	1	0	0	0	1	0	0	1	0	0		2	11	35584	366418	1.87223	0.321878	0.206835
PF00545	1	1	3	1	1	1	0	2	1	2	1	3	1	2	3	2	1	2	1	2	1	3	0	1	1	4	2	0	1	1	1	3	1	2		2	50	35584	366379	0.411847	0.323257	0.085685
PF01536	2	2	1	1	2	1	2	2	1	2	2	2	1	1	1	2	2	1	2	1	1	2	1	1	1	2	2	2	2	2	1	1	2	1		2	50	35584	366379	0.411847	0.323257	0.085685
PF03595	7	3	6	6	4	2	1	5	9	5	7	3	2	10	10	6	6	4	2	3	4	3	1	5	8	2	7	3	3	7	4	2	0	5		17	138	35569	366291	1.2686	0.323453	0.0625119
PF01171	2	2	2	2	2	3	2	3	2	2	2	3	3	3	3	2	2	4	2	3	3	3	3	3	2	2	2	1	2	2	3	2	1	3		4	77	35582	366352	0.534857	0.323674	0.0694175
PF01828	1	4	5	4	1	7	1	3	3	0	2	1	8	1	4	2	1	2	1	4	2	12	0	3	1	0	1	2	1	0	4	0	0	0		4	77	35582	366352	0.534857	0.323674	0.0694175
PF14716	1	2	1	2	2	1	0	2	1	1	2	2	1	2	2	1	1	2	2	2	2	2	2	1	1	1	2	2	2	1	2	2	1	2		2	51	35584	366378	0.40377	0.326524	0.0805192
PF00789	5	4	5	5	5	4	5	4	5	4	6	4	4	5	4	6	5	6	5	5	3	5	5	2	5	4	5	6	4	6	4	5	6	3		10	149	35576	366280	0.690987	0.326741	0.0553953
PF01145	5	5	5	5	4	5	3	4	5	5	5	5	5	5	5	6	5	5	4	4	5	6	3	4	5	4	5	4	4	5	4	5	5	5		10	149	35576	366280	0.690987	0.326741	0.0553953
PF04199	4	2	7	4	4	1	0	2	5	3	4	4	1	3	5	7	3	3	2	2	1	8	2	6	8	2	4	8	2	5	0	1	0	3		13	103	35573	366326	1.29973	0.329447	0.0743178
PF08449	4	4	3	4	5	4	2	3	4	3	4	3	3	3	4	4	4	3	3	4	3	6	4	3	3	2	3	4	3	3	3	5	2	3		7	111	35579	366318	0.649291	0.330505	0.0672256
PF02037	3	6	7	8	3	3	3	7	10	3	4	5	3	3	4	8	5	4	5	3	8	4	4	5	8	4	4	5	5	4	2	5	4	3		18	144	35568	366285	1.28727	0.330532	0.055394
PF01416	3	3	3	3	4	4	3	3	3	4	4	3	4	4	3	3	4	2	3	3	8	3	3	3	4	3	4	3	4	4	3	3	4	4		7	112	35579	366317	0.643492	0.331228	0.0647412
PF00654	3	3	3	4	4	4	3	4	4	3	3	4	3	4	5	4	4	4	4	4	4	3	3	2	3	3	4	4	4	4	3	3	3	3		7	113	35579	366316	0.637796	0.33234	0.0623117
PF02259	2	4	3	3	3	4	4	4	3	3	3	4	5	5	4	3	3	4	4	4	4	4	3	3	4	3	3	3	3	4	4	3	3	4		7	113	35579	366316	0.637796	0.33234	0.0623117
PF02782	3	4	3	4	4	3	3	4	4	4	3	4	3	4	4	3	3	4	4	4	4	5	2	5	3	3	3	3	4	3	3	4	3	3		7	113	35579	366316	0.637796	0.33234	0.0623117
PF00155	17	15	34	23	16	18	9	22	27	16	19	19	16	21	31	18	17	17	14	22	15	25	14	23	23	16	17	21	18	15	19	20	10	21		50	598	35536	365831	0.860757	0.332836	0.0306596
PF00616	2	4	3	3	3	4	5	4	4	3	3	4	4	4	4	3	3	4	4	3	7	4	3	3	3	4	3	3	3	3	4	3	4	3		7	114	35579	366315	0.6322	0.333832	0.0599387
PF03178	4	3	4	3	3	3	3	4	3	4	4	3	3	3	3	4	4	4	3	5	4	3	3	4	4	5	4	4	3	3	3	4	4	3		7	114	35579	366315	0.6322	0.333832	0.0599387
PF09284	1	0	1	1	0	0	0	0	3	1	2	2	0	1	1	0	1	0	2	0	1	0	0	2	1	1	2	2	1	2	0	0	1	1		4	26	35582	366403	1.58422	0.334373	0.140503
PF00368	1	2	5	2	1	1	1	1	2	1	1	1	1	1	6	1	1	1	2	2	1	2	1	3	5	1	1	1	1	1	1	1	1	1		7	48	35579	366381	1.50174	0.335453	0.0909749
PF04030	1	1	1	2	1	1	0	1	5	2	1	3	1	2	4	1	1	2	2	2	1	2	1	3	2	1	1	1	2	1	1	1	2	2		7	48	35579	366381	1.50174	0.335453	0.0909749
PF04146	1	2	1	3	3	1	0	2	6	3	1	1	1	1	1	1	1	2	2	1	1	1	1	1	1	3	1	1	4	1	2	0	2	2		7	48	35579	366381	1.50174	0.335453	0.0909749
PF08030	7	11	14	12	10	14	6	12	28	13	15	14	9	15	13	12	10	11	11	9	11	21	8	13	14	9	13	10	14	11	11	8	8	16		42	371	35544	366058	1.16589	0.340051	0.0386319
PF02171	4	4	3	3	3	3	3	4	6	6	3	2	2	2	5	5	3	4	4	3	3	2	3	3	8	4	5	6	3	3	3	4	3	2		14	110	35572	366319	1.31065	0.34051	0.0671015
PF13964	2	1	0	1	0	2	2	3	3	1	0	3	2	2	2	2	1	5	3	1	2	3	0	0	4	1	3	3	2	1	0	0	1	0		7	49	35579	366380	1.47109	0.341033	0.0958318
PF11976	0	4	2	3	1	2	1	2	7	6	2	2	2	2	2	3	2	2	7	2	4	2	2	2	3	2	2	2	3	2	3	2	1	2		10	76	35576	366353	1.35497	0.341572	0.0840081
PF00999	8	5	7	8	6	6	3	7	7	7	8	6	5	7	10	6	7	7	6	5	5	9	3	7	8	5	9	6	6	11	5	4	3	7		15	204	35571	366225	0.75703	0.341655	0.0527668
PF13405	6	6	5	3	2	5	6	4	7	2	3	6	6	6	3	4	5	6	6	6	7	6	4	5	4	5	2	3	4	7	7	6	4	7		11	157	35575	366272	0.72136	0.342533	0.0602927
PF14259	7	18	11	15	13	10	15	13	15	17	10	14	10	11	12	15	9	11	19	14	14	12	11	7	16	18	8	10	13	10	10	11	11	9		31	388	35555	366041	0.822544	0.343299	0.0371535
PF01066	5	5	5	6	4	5	5	4	6	6	5	5	5	5	6	5	5	5	5	5	7	5	4	5	5	5	5	5	5	5	5	5	5	4		11	161	35575	366268	0.70343	0.345198	0.0533171
PF03727	6	6	7	4	4	5	4	6	5	4	4	6	6	6	7	6	4	4	4	4	5	6	4	7	6	5	5	5	3	4	5	6	3	6		11	161	35575	366268	0.70343	0.345198	0.0533171
PF12511	0	6	1	0	1	3	0	2	9	2	4	3	2	2	6	2	0	4	2	5	10	4	0	10	1	0	0	1	0	0	3	1	1	2		10	77	35576	366352	1.33737	0.346602	0.0871725
PF00209	1	0	0	1	0	1	0	0	2	3	1	2	1	5	13	0	2	3	0	2	0	0	1	2	5	0	3	0	0	3	0	0	0	6		7	50	35579	366379	1.44167	0.347303	0.100613
PF09421	2	1	0	1	2	3	2	1	1	1	1	1	1	3	12	2	2	1	1	1	3	0	0	0	6	2	1	1	1	2	1	0	0	1		7	50	35579	366379	1.44167	0.347303	0.100613
PF07504	1	0	1	0	0	0	0	0	2	1	1	1	1	1	1	0	1	1	2	1	0	0	0	0	2	1	1	1	1	2	1	5	0	2		4	27	35582	366402	1.52554	0.349296	0.148922
PF00378	9	9	9	9	12	16	5	12	24	23	11	14	16	17	22	13	9	8	8	18	8	22	13	14	8	7	10	15	15	11	12	10	6	12		32	395	35554	366034	0.834038	0.349303	0.0395898
PF00667	6	5	8	6	5	5	4	7	12	7	9	10	5	8	12	6	5	9	5	7	5	9	4	6	12	5	7	8	5	5	6	5	4	6		24	204	35562	366225	1.21155	0.351194	0.0543747
PF01507	2	3	2	2	3	3	2	2	3	3	3	3	3	3	3	3	2	2	2	3	3	4	2	2	2	2	3	3	3	2	3	2	3	3		5	84	35581	366345	0.612862	0.352472	0.0833257
PF08534	3	3	3	3	4	2	2	3	3	5	2	2	2	2	2	2	2	2	3	3	2	4	1	3	2	3	3	2	5	3	2	2	2	2		5	84	35581	366345	0.612862	0.352472	0.0833257
PF00370	3	5	4	4	4	3	4	4	5	4	3	5	3	5	3	3	3	4	5	5	4	3	3	6	3	3	3	3	4	3	4	4	3	4		8	121	35578	366308	0.680722	0.352721	0.0689653
PF01479	4	4	4	4	4	4	5	4	4	4	4	4	4	4	4	3	2	4	4	4	4	4	2	4	4	4	4	4	4	3	3	3	4	4		8	121	35578	366308	0.680722	0.352721	0.0689653
PF11799	4	4	4	4	4	4	2	3	4	4	4	4	4	4	4	4	4	4	4	3	5	4	3	4	4	3	4	4	4	3	4	4	3	4		8	121	35578	366308	0.680722	0.352721	0.0689653
PF00206	4	3	5	3	4	4	3	3	4	4	4	5	4	3	9	4	4	3	3	4	3	5	2	3	4	3	4	4	3	4	3	3	4	5		8	122	35578	366307	0.67514	0.353226	0.0666351
PF01920	4	4	4	4	4	4	4	4	4	4	4	4	4	4	2	4	4	4	4	3	4	4	2	4	4	4	4	4	4	4	4	3	4	4		8	122	35578	366307	0.67514	0.353226	0.0666351
PF01979	5	5	14	7	9	9	1	6	18	6	5	8	9	8	13	5	6	3	7	10	7	10	3	9	6	4	4	7	6	2	6	5	3	3		24	205	35562	366224	1.20564	0.353248	0.0556059
PF01148	3	3	2	2	3	3	3	3	3	3	3	3	3	3	3	3	2	3	3	3	2	3	1	2	2	2	3	3	3	3	3	3	3	1		5	86	35581	366343	0.598606	0.353953	0.0766231
PF00462	3	4	4	4	4	4	3	3	4	3	4	4	4	5	4	4	4	4	4	4	5	3	2	4	4	5	4	4	4	4	4	4	4	3		8	123	35578	366306	0.669649	0.354086	0.0643468
PF01624	4	4	4	4	4	4	4	2	4	4	4	4	3	3	3	4	4	4	4	4	4	4	4	4	4	4	4	4	4	4	4	4	4	4		8	123	35578	366306	0.669649	0.354086	0.0643468
PF08542	4	4	4	4	4	4	3	2	4	4	4	4	4	4	4	4	4	4	4	3	4	4	4	4	4	4	4	3	4	4	4	4	4	4		8	123	35578	366306	0.669649	0.354086	0.0643468
PF06839	1	2	2	2	1	1	1	3	4	1	0	2	1	3	2	2	2	2	3	2	3	3	2	1	3	0	1	2	1	0	2	1	0	2		7	51	35579	366378	1.41339	0.354221	0.105296
PF13418	5	6	5	9	4	5	5	12	8	7	3	7	4	11	9	8	10	9	8	8	8	9	5	7	8	8	5	8	4	7	5	2	6	7		16	216	35570	366213	0.762634	0.354305	0.0508193
PF00684	2	4	4	4	4	4	4	4	4	4	4	4	4	4	4	2	4	4	4	4	6	4	2	4	4	4	4	4	4	4	4	4	4	4		8	124	35578	366305	0.664247	0.355295	0.0621022
PF09414	1	1	0	1	0	0	0	0	2	0	0	0	0	1	1	0	0	2	1	1	2	0	0	0	0	0	0	0	0	0	0	0	1	0		2	12	35584	366417	1.71621	0.355375	0.2241
PF12846	0	1	1	0	0	1	0	0	0	1	1	0	0	0	0	1	1	0	0	0	0	0	0	0	2	1	2	0	1	1	0	0	0	0		2	12	35584	366417	1.71621	0.355375	0.2241
PF13669	0	0	1	0	0	0	0	0	1	1	0	0	1	1	2	0	0	0	0	1	1	0	0	0	1	1	0	0	0	0	1	1	0	1		2	12	35584	366417	1.71621	0.355375	0.2241
PF07969	3	1	1	0	0	6	0	3	2	2	4	3	4	6	8	2	4	4	1	5	3	5	0	3	3	0	4	3	1	5	4	0	1	2		5	88	35581	366341	0.584998	0.357438	0.0702598
PF03194	1	1	1	1	1	1	1	1	1	1	1	1	1	1	1	1	1	1	1	1	1	1	0	1	0	1	1	1	1	1	1	1	1	1		1	31	35585	366398	0.332142	0.360191	0.140456
PF03632	1	1	1	1	1	0	0	3	1	1	1	1	1	0	1	1	1	0	1	1	0	3	1	1	0	1	1	1	1	1	2	1	1	0		1	31	35585	366398	0.332142	0.360191	0.140456
PF05093	1	1	1	1	1	1	1	1	1	1	1	1	1	1	1	1	1	1	1	1	1	1	0	1	0	1	1	1	1	1	1	1	1	1		1	31	35585	366398	0.332142	0.360191	0.140456
PF08595	1	1	1	1	1	1	1	1	1	1	1	1	0	1	1	1	1	1	1	1	1	1	1	1	0	1	1	2	0	1	1	1	1	1		1	31	35585	366398	0.332142	0.360191	0.140456
PF10280	1	1	1	1	1	1	1	1	1	1	1	1	1	1	1	1	0	1	1	1	1	1	1	1	0	1	1	1	1	1	1	1	1	1		1	31	35585	366398	0.332142	0.360191	0.140456
PF11712	1	1	1	1	1	1	1	1	1	1	1	1	1	0	1	1	1	1	1	1	1	1	1	1	0	1	1	1	1	1	1	1	1	1		1	31	35585	366398	0.332142	0.360191	0.140456
PF12808	1	1	2	0	0	0	1	1	1	1	0	1	1	1	0	1	1	1	1	1	1	1	2	2	0	1	1	1	1	1	1	2	1	1		1	31	35585	366398	0.332142	0.360191	0.140456
PF10173	1	1	1	1	1	1	1	1	1	1	1	1	1	1	1	1	1	1	1	1	1	1	1	1	0	1	1	1	1	1	1	1	1	1		1	32	35585	366397	0.321762	0.360606	0.130904
PF12329	1	1	1	1	0	1	1	1	0	1	1	1	1	1	1	1	1	1	1	1	1	0	1	2	1	1	1	1	1	1	1	2	1	1		1	32	35585	366397	0.321762	0.360606	0.130904
PF12417	1	0	1	3	0	0	0	0	1	4	2	3	0	0	0	1	0	0	0	2	2	0	0	3	0	0	2	2	0	1	2	2	0	1		1	32	35585	366397	0.321762	0.360606	0.130904
PF05378	3	3	9	5	2	3	1	3	11	4	3	7	3	4	5	4	3	2	2	5	3	8	2	6	4	1	3	9	3	5	3	3	1	2		15	120	35571	366309	1.28725	0.360951	0.0669088
PF08327	1	1	1	1	1	2	1	1	0	1	1	1	1	1	1	1	1	1	1	1	1	2	0	1	1	1	1	1	1	1	1	1	1	1		1	33	35585	366396	0.312011	0.362414	0.121882
PF08507	1	1	1	1	1	1	1	1	0	1	1	1	1	1	1	1	1	1	1	1	1	1	1	1	1	2	1	1	1	1	1	1	1	1		1	33	35585	366396	0.312011	0.362414	0.121882
PF08577	1	1	1	1	1	1	1	1	0	1	1	1	1	1	3	1	1	1	1	1	1	1	1	1	1	0	1	1	1	1	1	1	1	1		1	33	35585	366396	0.312011	0.362414	0.121882
PF08580	2	1	0	1	1	1	1	2	1	1	1	1	1	1	1	1	1	1	1	1	1	1	1	1	0	1	1	1	1	1	1	1	1	1		1	33	35585	366396	0.312011	0.362414	0.121882
PF08647	1	1	1	1	1	1	1	1	0	1	1	1	1	1	1	1	1	1	1	1	2	1	1	1	1	1	1	1	1	1	1	1	1	1		1	33	35585	366396	0.312011	0.362414	0.121882
PF02538	3	1	7	4	2	2	1	2	7	2	3	5	2	2	3	2	2	1	1	2	2	6	1	6	4	1	2	10	2	2	2	1	1	1		11	84	35575	366345	1.34852	0.36282	0.0776494
PF02176	1	0	2	2	1	1	1	1	1	0	0	1	1	1	1	1	1	2	1	1	1	2	1	2	0	2	1	1	1	1	1	1	0	1		1	34	35585	366395	0.302833	0.365533	0.113378
PF09296	1	1	1	1	1	1	1	1	1	2	1	1	1	1	1	1	1	1	1	1	1	1	1	1	0	1	1	1	2	1	1	1	1	1		1	34	35585	366395	0.302833	0.365533	0.113378
PF12765	1	1	1	1	1	1	1	1	1	1	1	1	1	1	1	1	1	1	1	1	1	1	1	2	0	1	2	0	1	2	1	1	1	1		1	34	35585	366395	0.302833	0.365533	0.113378
PF03184	10	3	1	1	1	1	2	11	14	0	39	1	1	3	16	0	3	1	11	8	0	23	0	44	3	1	43	1	0	1	0	0	1	0		17	227	35569	366202	0.771031	0.366142	0.0502211
PF00857	7	10	14	10	10	6	1	8	19	11	13	7	7	5	8	19	8	6	6	7	3	19	6	8	13	4	13	12	11	13	7	6	7	7		32	279	35554	366150	1.18118	0.368115	0.0468124
PF13238	2	1	2	1	1	1	2	2	1	3	2	3	3	3	2	2	2	1	2	0	2	1	0	1	2	2	2	2	4	3	1	1	1	2		3	57	35583	366372	0.541909	0.369352	0.107688
PF00885	1	2	2	2	2	2	1	2	2	2	2	2	2	2	2	2	2	2	2	2	2	2	1	2	1	2	1	2	2	2	2	1	1	2		3	58	35583	366371	0.532564	0.369394	0.102531
PF14791	2	2	2	2	2	2	0	2	1	2	2	2	1	2	2	2	2	2	2	2	2	2	1	1	2	2	2	2	2	2	2	2	2	2		3	59	35583	366370	0.523536	0.370194	0.0975302
PF00030	0	0	0	0	0	0	0	0	0	0	0	0	1	0	0	0	0	1	0	0	0	0	0	0	1	2	0	0	0	0	0	0	0	0		1	4	35585	366425	2.57429	0.370875	0.28592
PF01844	0	0	0	0	1	0	0	0	1	0	0	1	0	0	0	0	0	1	0	0	0	0	0	0	0	0	0	0	0	0	0	0	0	1		1	4	35585	366425	2.57429	0.370875	0.28592
PF03475	0	0	0	0	0	0	0	0	0	0	0	0	0	1	1	0	0	0	0	0	0	0	0	0	1	0	0	1	0	1	0	0	0	0		1	4	35585	366425	2.57429	0.370875	0.28592
PF03575	1	0	0	0	0	0	0	0	0	1	0	0	0	0	0	0	0	0	0	0	0	0	0	0	1	0	1	0	0	0	1	0	0	0		1	4	35585	366425	2.57429	0.370875	0.28592
PF04041	0	0	0	0	0	0	0	0	1	2	0	0	0	0	0	0	0	0	0	1	0	1	0	0	0	0	0	0	0	0	0	0	0	0		1	4	35585	366425	2.57429	0.370875	0.28592
PF08532	0	0	0	1	0	0	0	0	1	1	0	0	0	0	0	0	0	0	0	0	0	0	0	1	0	0	0	0	1	0	0	0	0	0		1	4	35585	366425	2.57429	0.370875	0.28592
PF10155	0	0	0	0	0	0	0	0	0	0	0	0	0	0	0	1	1	0	0	0	0	0	0	0	1	1	0	0	0	0	0	0	1	0		1	4	35585	366425	2.57429	0.370875	0.28592
PF13013	1	0	0	0	0	0	0	0	0	0	0	0	0	0	0	0	0	0	0	0	0	0	0	0	1	0	1	0	0	1	0	1	0	0		1	4	35585	366425	2.57429	0.370875	0.28592
PF13427	0	0	2	0	0	0	0	0	1	0	0	0	1	0	1	0	0	0	0	0	0	0	0	0	0	0	0	0	0	0	0	0	0	0		1	4	35585	366425	2.57429	0.370875	0.28592
PF13474	0	0	1	1	0	0	0	0	1	0	0	0	0	0	0	1	0	0	0	0	0	1	0	0	0	0	0	0	0	0	0	0	0	0		1	4	35585	366425	2.57429	0.370875	0.28592
PF13485	0	0	0	0	0	0	0	0	0	0	1	0	0	0	0	0	0	0	0	0	0	1	0	0	1	0	0	1	1	0	0	0	0	0		1	4	35585	366425	2.57429	0.370875	0.28592
PF14552	0	1	0	1	1	0	0	0	1	0	0	0	0	0	0	0	0	0	0	0	0	0	0	0	0	0	0	1	0	0	0	0	0	0		1	4	35585	366425	2.57429	0.370875	0.28592
PF03152	2	2	2	2	2	2	2	2	2	2	1	2	2	2	2	2	2	2	2	2	2	1	2	2	1	2	2	2	1	2	1	2	2	2		3	60	35583	366369	0.514809	0.371729	0.0926908
PF10391	2	2	2	2	2	2	0	2	1	2	2	2	2	2	2	2	2	2	2	2	2	2	2	1	2	1	2	2	2	2	2	2	2	2		3	60	35583	366369	0.514809	0.371729	0.0926908
PF14792	2	2	2	2	2	2	0	1	1	2	2	2	2	2	2	2	2	2	2	2	2	2	2	1	2	2	2	2	2	2	2	2	2	2		3	60	35583	366369	0.514809	0.371729	0.0926908
PF01575	3	3	7	3	4	4	3	3	3	7	4	4	4	5	7	5	4	3	3	4	4	4	4	4	6	4	4	5	3	5	3	4	1	6		9	131	35577	366298	0.707353	0.372961	0.0701714
PF07647	2	4	5	5	4	4	4	2	5	4	5	4	3	5	5	5	4	5	4	5	6	4	3	4	4	3	4	4	4	3	5	4	4	4		9	131	35577	366298	0.707353	0.372961	0.0701714
PF12763	5	5	7	5	7	6	5	5	7	6	5	5	5	5	6	6	5	6	5	6	6	5	6	6	6	7	5	5	5	4	6	6	6	5		13	177	35573	366252	0.756188	0.372991	0.0618687
PF05653	5	4	4	4	4	5	4	1	5	4	4	4	4	4	4	4	4	5	4	6	5	5	5	4	4	3	4	4	4	4	4	4	4	4		9	132	35577	366297	0.701993	0.373289	0.0679902
PF13923	4	4	8	7	8	5	5	3	6	10	6	5	4	4	5	3	4	4	8	4	4	6	6	7	7	8	7	2	8	5	8	5	6	6		13	179	35573	366250	0.747735	0.373312	0.0586654
PF14558	4	4	3	4	4	5	4	4	5	5	4	5	5	5	3	4	3	3	5	6	5	4	4	4	4	3	4	4	4	4	4	4	4	5		9	133	35577	366296	0.696713	0.373943	0.0658406
PF03856	1	2	2	1	1	2	2	2	2	1	1	2	2	2	2	1	1	2	2	2	2	2	1	2	1	12	1	1	1	1	2	2	1	2		3	61	35583	366368	0.506368	0.373973	0.0880155
PF00433	4	4	3	4	4	4	4	4	5	4	3	4	4	4	4	4	4	4	4	5	5	4	4	4	4	6	4	4	4	4	6	5	5	4		9	134	35577	366295	0.691511	0.374919	0.0637243
PF02373	3	4	4	4	5	4	3	3	5	4	3	3	4	4	7	6	3	6	3	5	4	4	5	3	4	6	4	7	4	3	4	4	5	3		9	134	35577	366295	0.691511	0.374919	0.0637243
PF07955	1	1	1	1	1	1	1	1	4	1	1	1	1	1	1	1	1	1	1	1	1	1	1	1	1	1	1	1	1	1	1	1	1	1		5	32	35581	366397	1.60899	0.375367	0.110275
PF10224	0	1	1	1	1	1	0	1	2	1	1	1	1	1	1	1	1	1	1	1	1	2	1	1	3	1	1	1	1	1	1	1	1	2		5	32	35581	366397	1.60899	0.375367	0.110275
PF00888	3	4	4	5	4	4	4	5	5	5	4	4	4	6	4	4	4	4	4	5	5	5	4	4	4	4	4	4	4	4	4	4	4	4		9	135	35577	366294	0.686387	0.376211	0.0616431
PF05190	4	4	3	4	4	5	4	3	4	5	5	4	4	3	3	4	6	3	3	5	3	5	5	4	5	4	6	5	4	5	5	5	4	4		9	135	35577	366294	0.686387	0.376211	0.0616431
PF03583	0	2	1	2	1	7	0	1	2	4	0	0	8	3	2	1	0	3	0	11	0	9	1	1	1	0	0	0	1	1	1	2	0	0		3	62	35583	366367	0.4982	0.376898	0.0835063
PF04791	2	2	2	2	2	2	1	2	2	2	2	2	2	2	2	2	2	2	2	2	2	2	2	2	1	1	2	2	2	2	2	2	2	2		3	62	35583	366367	0.4982	0.376898	0.0835063
PF08506	1	1	2	2	2	2	2	2	1	2	2	2	2	2	2	2	2	2	2	2	2	2	2	2	2	2	2	2	2	2	2	2	2	2		3	62	35583	366367	0.4982	0.376898	0.0835063
PF00070	9	17	13	13	12	12	8	17	27	17	12	17	12	16	27	13	13	11	12	16	13	26	7	14	21	10	11	14	12	14	14	11	10	11		48	434	35538	365995	1.13903	0.377554	0.0395109
PF14683	3	1	2	4	0	0	0	0	6	2	4	3	0	3	3	1	4	1	2	0	1	2	0	3	2	1	4	4	2	4	0	0	1	3		8	58	35578	366371	1.42037	0.380477	0.0917128
PF00828	3	3	3	3	3	3	3	3	3	3	3	3	2	3	3	4	3	3	3	3	3	3	1	3	3	3	3	3	3	3	3	3	3	3		6	94	35580	366335	0.657197	0.381299	0.0851025
PF01409	3	3	3	3	3	3	3	3	3	3	3	3	3	3	3	2	3	3	3	3	3	3	3	3	3	3	3	3	3	3	3	3	2	3		6	94	35580	366335	0.657197	0.381299	0.0851025
PF01652	3	3	3	3	3	3	3	3	3	3	3	3	3	3	3	3	2	3	3	3	3	3	3	2	3	3	3	3	3	3	3	3	3	3		6	94	35580	366335	0.657197	0.381299	0.0851025
PF03127	3	3	3	3	3	3	3	3	3	3	3	3	3	3	3	3	3	3	3	2	4	3	2	2	3	4	3	3	3	3	3	2	3	3		6	94	35580	366335	0.657197	0.381299	0.0851025
PF03909	3	3	3	3	3	3	3	3	3	3	3	3	3	3	3	3	3	3	3	3	3	3	2	3	3	3	2	3	3	3	3	3	3	3		6	94	35580	366335	0.657197	0.381299	0.0851025
PF04000	3	3	3	3	2	3	3	3	3	3	3	3	3	3	3	3	3	3	3	3	3	3	3	3	3	3	3	3	3	3	3	3	3	2		6	94	35580	366335	0.657197	0.381299	0.0851025
PF04565	3	3	3	3	3	3	3	2	3	3	3	3	3	3	3	3	2	3	3	3	3	3	3	3	3	3	3	3	3	3	3	3	3	3		6	94	35580	366335	0.657197	0.381299	0.0851025
PF04679	3	3	3	3	3	3	2	3	3	3	3	3	3	3	3	3	3	3	3	3	3	3	3	2	3	3	3	3	3	3	3	3	3	3		6	94	35580	366335	0.657197	0.381299	0.0851025
PF05195	2	3	3	3	2	3	1	3	3	3	3	3	3	3	3	3	3	3	3	3	5	3	3	3	3	3	3	3	3	3	3	3	3	3		6	94	35580	366335	0.657197	0.381299	0.0851025
PF11735	3	4	6	2	1	3	1	4	3	2	3	4	3	2	4	7	2	4	2	2	2	2	2	2	3	2	4	4	2	3	4	4	2	2		6	94	35580	366335	0.657197	0.381299	0.0851025
PF00623	3	3	3	3	3	3	4	3	3	3	3	3	3	3	2	3	3	3	3	4	3	3	3	3	3	3	3	3	3	3	3	3	1	3		6	95	35580	366334	0.650278	0.381519	0.0820154
PF01713	1	3	3	3	2	3	3	3	3	3	3	3	3	3	3	3	3	3	3	3	3	3	3	3	3	4	3	3	3	2	3	3	5	3		6	95	35580	366334	0.650278	0.381519	0.0820154
PF02824	3	3	2	3	3	3	3	3	3	3	3	3	3	3	3	3	3	3	3	3	5	3	2	3	3	3	3	3	3	3	3	2	3	3		6	95	35580	366334	0.650278	0.381519	0.0820154
PF02883	3	3	3	3	3	3	3	3	3	3	3	3	3	3	3	3	3	3	3	3	3	3	3	3	3	3	3	3	3	2	3	3	3	3		6	95	35580	366334	0.650278	0.381519	0.0820154
PF02893	2	3	3	4	3	3	2	2	3	3	3	3	2	2	3	2	4	3	2	2	8	3	3	3	3	4	3	3	3	3	3	1	4	3		6	95	35580	366334	0.650278	0.381519	0.0820154
PF04563	3	3	3	3	3	3	3	3	3	3	3	3	3	3	3	3	2	3	3	3	3	3	3	3	3	3	3	3	3	3	3	3	3	3		6	95	35580	366334	0.650278	0.381519	0.0820154
PF04757	2	3	3	3	3	3	3	2	3	3	3	3	4	3	3	3	3	3	3	3	3	3	3	3	3	3	3	3	3	3	3	3	4	2		6	95	35580	366334	0.650278	0.381519	0.0820154
PF04815	3	3	3	3	3	3	3	3	3	3	3	3	3	3	3	3	3	3	3	3	3	3	2	3	3	3	3	3	3	3	3	3	3	3		6	95	35580	366334	0.650278	0.381519	0.0820154
PF08033	3	3	3	3	3	3	3	3	3	3	3	3	3	3	3	3	3	3	3	3	3	3	2	3	3	3	3	3	3	3	3	3	3	3		6	95	35580	366334	0.650278	0.381519	0.0820154
PF00652	1	0	1	0	0	4	0	1	3	1	1	2	4	0	0	2	1	1	1	1	2	3	0	1	2	0	1	2	0	0	2	0	0	1		5	33	35581	366396	1.56023	0.381913	0.117347
PF14479	2	4	2	5	2	0	0	6	10	2	7	2	0	12	13	10	1	3	2	2	3	15	1	4	6	11	2	8	1	2	2	1	3	3		16	131	35570	366298	1.25776	0.381923	0.068455
PF00198	2	3	4	3	3	3	3	3	3	3	3	4	3	4	4	3	2	3	3	3	3	3	1	3	3	3	3	3	3	3	3	3	3	3		6	96	35580	366333	0.643502	0.382194	0.0789848
PF00447	2	3	4	3	4	3	3	3	3	3	3	3	3	3	3	3	3	3	3	3	3	3	1	7	3	3	3	3	3	2	3	1	3	3		6	96	35580	366333	0.643502	0.382194	0.0789848
PF00773	3	3	3	3	3	3	3	3	3	3	3	3	3	3	3	3	3	3	3	3	3	3	3	3	3	3	3	3	3	3	3	3	3	3		6	96	35580	366333	0.643502	0.382194	0.0789848
PF01380	3	3	5	3	3	3	2	3	3	3	3	4	3	3	3	2	3	3	3	3	3	4	1	3	3	3	3	3	3	3	3	3	3	3		6	96	35580	366333	0.643502	0.382194	0.0789848
PF02582	3	3	3	3	3	3	4	3	3	3	3	3	3	3	3	3	3	3	3	3	3	3	3	3	3	3	3	3	3	3	3	3	2	3		6	96	35580	366333	0.643502	0.382194	0.0789848
PF02815	3	3	3	3	3	3	3	3	3	3	3	3	3	3	3	3	3	3	3	3	4	3	3	3	3	3	3	3	3	3	3	3	2	3		6	96	35580	366333	0.643502	0.382194	0.0789848
PF04003	2	3	3	3	3	3	3	3	3	3	3	3	3	3	3	3	3	3	3	3	3	3	3	3	3	4	3	3	3	3	3	3	3	3		6	96	35580	366333	0.643502	0.382194	0.0789848
PF04051	3	3	3	3	3	3	3	3	3	3	3	3	3	3	2	3	3	3	3	3	4	3	3	3	3	3	3	3	3	3	3	3	3	3		6	96	35580	366333	0.643502	0.382194	0.0789848
PF04560	3	3	3	3	3	3	3	3	3	3	3	3	3	3	3	3	3	3	3	3	3	3	3	3	3	3	3	3	3	3	3	3	3	3		6	96	35580	366333	0.643502	0.382194	0.0789848
PF04561	4	3	3	3	3	3	3	3	3	3	3	3	3	3	3	3	2	3	3	3	3	3	3	3	3	3	3	3	3	3	3	3	3	3		6	96	35580	366333	0.643502	0.382194	0.0789848
PF04851	3	4	2	3	2	3	4	4	4	3	3	4	2	3	3	3	3	3	3	2	3	3	3	3	2	3	2	3	2	2	3	3	5	4		6	96	35580	366333	0.643502	0.382194	0.0789848
PF04983	3	3	3	3	3	3	3	3	3	3	3	3	3	3	2	3	3	3	3	4	3	3	3	3	3	3	3	3	3	3	3	3	3	3		6	96	35580	366333	0.643502	0.382194	0.0789848
PF05000	3	3	3	3	3	3	3	3	3	3	3	3	3	3	2	3	3	3	3	4	3	3	3	3	3	3	3	3	3	3	3	3	3	3		6	96	35580	366333	0.643502	0.382194	0.0789848
PF10557	2	3	3	3	3	3	3	3	3	3	3	3	3	3	3	3	3	3	3	3	4	3	3	3	3	3	3	3	3	3	3	3	3	3		6	96	35580	366333	0.643502	0.382194	0.0789848
PF02204	2	3	3	3	3	3	3	4	3	3	3	3	3	3	3	3	3	3	3	3	5	3	2	3	3	3	3	3	3	3	3	3	3	3		6	97	35580	366332	0.636867	0.383315	0.0760138
PF04042	3	3	3	3	3	3	3	3	3	3	3	3	3	3	4	3	3	3	3	3	3	3	3	3	3	3	3	3	3	3	3	3	3	3		6	97	35580	366332	0.636867	0.383315	0.0760138
PF04811	3	3	3	3	3	3	3	3	3	3	3	3	3	3	3	3	4	3	3	3	3	3	2	3	3	3	3	3	3	3	3	3	4	3		6	97	35580	366332	0.636867	0.383315	0.0760138
PF04998	3	3	3	3	3	3	3	3	3	3	3	3	3	3	2	3	3	3	3	4	3	3	3	3	3	3	3	3	3	3	3	3	4	3		6	97	35580	366332	0.636867	0.383315	0.0760138
PF10585	3	3	3	3	3	3	3	2	3	3	3	3	3	3	3	3	3	3	3	3	5	3	2	3	3	3	4	3	3	3	3	3	3	3		6	97	35580	366332	0.636867	0.383315	0.0760138
PF07971	5	4	5	1	3	4	2	5	8	7	5	4	4	0	0	7	6	6	1	5	2	9	2	4	8	1	7	6	5	9	7	2	1	3		16	132	35570	366297	1.24823	0.384417	0.0703341
PF03992	0	1	1	2	2	2	0	3	5	3	2	1	1	1	4	7	2	1	2	1	1	9	1	1	3	0	3	3	1	2	0	1	0	1		8	59	35578	366370	1.39629	0.384681	0.0957973
PF00562	3	3	3	3	3	3	3	3	3	3	3	3	3	4	3	3	3	3	3	3	3	3	3	3	3	3	3	3	3	3	4	3	3	3		6	98	35580	366331	0.630366	0.38487	0.0731054
PF01798	3	3	3	3	3	3	3	4	3	3	3	3	3	3	3	3	3	3	3	3	3	3	3	3	3	3	3	4	3	3	3	3	3	3		6	98	35580	366331	0.630366	0.38487	0.0731054
PF03029	4	3	3	3	3	3	3	3	3	3	3	3	3	3	3	4	3	3	3	3	3	3	1	3	3	3	3	4	3	4	3	3	3	3		6	98	35580	366331	0.630366	0.38487	0.0731054
PF03452	3	3	3	4	4	3	3	3	3	3	3	3	3	3	3	3	3	3	3	3	3	3	3	3	3	3	4	3	3	2	3	3	3	3		6	98	35580	366331	0.630366	0.38487	0.0731054
PF03835	3	3	3	3	3	3	2	3	3	3	3	3	4	4	4	3	3	3	3	2	6	3	3	3	3	2	3	3	3	3	3	3	2	3		6	98	35580	366331	0.630366	0.38487	0.0731054
PF08060	3	3	3	3	3	3	3	4	3	3	3	3	3	3	3	3	3	3	3	3	3	3	3	3	3	3	3	4	3	3	3	3	3	3		6	98	35580	366331	0.630366	0.38487	0.0731054
PF07976	4	2	11	6	4	4	0	3	10	5	4	6	4	6	4	6	3	3	2	4	5	6	4	8	6	3	5	4	3	4	3	3	2	2		16	133	35570	366296	1.23884	0.387195	0.0721898
PF01464	0	1	0	0	1	0	0	0	2	1	0	0	1	0	0	1	0	0	1	1	0	2	0	0	0	0	0	0	3	0	0	0	1	0		2	13	35584	366416	1.58419	0.388254	0.239126
PF02333	1	0	0	0	0	0	0	0	1	0	1	1	0	1	1	0	1	1	0	0	0	0	1	1	1	1	1	0	0	1	0	0	0	1		2	13	35584	366416	1.58419	0.388254	0.239126
PF00171	23	18	36	22	20	19	9	16	38	29	27	26	18	32	58	21	17	21	16	26	17	50	11	38	27	13	24	32	17	20	22	14	14	28		65	754	35521	365675	0.887467	0.388598	0.0303675
PF00557	8	10	13	10	8	9	6	10	13	11	10	11	12	10	12	12	9	10	8	12	11	12	6	12	12	8	9	10	11	11	10	8	8	8		25	315	35561	366114	0.817094	0.38938	0.0454372
PF00645	3	1	1	1	1	1	1	1	2	1	3	1	1	1	1	1	1	1	1	1	1	1	0	1	3	1	1	1	1	1	1	1	0	1		5	34	35581	366395	1.51434	0.389432	0.124221
PF02736	0	1	0	0	0	1	1	0	0	1	0	1	1	1	0	0	0	1	1	1	1	1	0	0	0	1	0	1	0	0	0	1	0	1		0	16	35586	366413	0	0.390444	0.195014
PF05664	1	1	0	0	0	1	1	1	0	0	0	0	1	1	1	0	1	1	1	0	1	1	0	0	0	0	1	0	0	0	1	1	0	0		0	16	35586	366413	0	0.390444	0.195014
PF06355	1	0	2	0	0	1	0	0	0	1	0	0	1	1	0	0	0	0	0	2	1	0	1	5	0	0	0	0	0	0	0	0	0	0		0	16	35586	366413	0	0.390444	0.195014
PF12734	0	0	1	0	0	0	0	2	0	1	0	3	0	0	0	0	0	1	0	0	1	0	0	1	0	1	1	0	1	1	0	1	0	1		0	16	35586	366413	0	0.390444	0.195014
PF14022	1	1	0	0	0	0	0	0	0	0	0	0	0	0	0	2	0	0	0	0	2	2	0	0	0	3	1	1	0	1	1	0	1	0		0	16	35586	366413	0	0.390444	0.195014
PF15614	0	0	1	0	1	0	0	0	0	1	1	0	0	1	1	0	0	0	1	0	1	0	1	1	0	0	1	0	1	1	0	1	1	1		0	16	35586	366413	0	0.390444	0.195014
PF13920	5	4	4	9	5	3	2	3	5	6	3	5	4	5	4	5	6	3	4	3	5	8	4	4	5	3	5	5	5	6	3	5	5	3		10	144	35576	366285	0.714989	0.392938	0.0649226
PF01607	0	0	1	0	0	0	0	0	0	1	0	0	0	0	0	0	0	0	0	0	0	0	0	1	0	13	0	0	1	0	0	0	0	0		0	17	35586	366412	0	0.393091	0.176073
PF02816	0	0	0	1	1	1	0	2	0	0	0	0	2	0	2	0	0	2	0	1	2	2	0	0	0	0	0	0	0	0	1	0	0	0		0	17	35586	366412	0	0.393091	0.176073
PF14021	0	1	1	0	0	2	0	1	0	1	0	0	0	2	2	1	0	0	0	1	1	1	0	1	0	0	0	0	0	1	0	1	0	0		0	17	35586	366412	0	0.393091	0.176073
PF05188	5	5	4	5	5	4	5	3	5	5	5	4	3	4	3	5	5	5	5	5	4	5	4	4	5	4	5	5	5	4	5	5	5	5		10	145	35576	366284	0.710056	0.394011	0.0629574
PF12831	0	0	0	0	0	0	0	0	0	0	0	0	0	4	6	1	0	1	0	1	0	1	0	0	0	1	1	1	0	0	1	0	0	0		0	18	35586	366411	0	0.398268	0.158971
PF06687	6	7	6	5	7	6	5	6	9	8	5	7	6	6	7	5	5	6	5	6	9	10	3	17	6	6	5	5	6	5	7	3	3	6		15	199	35571	366230	0.776061	0.399733	0.0598043
PF15456	2	2	1	0	1	2	2	2	2	1	2	2	1	2	4	2	2	2	2	4	2	5	1	1	6	2	2	2	1	2	2	2	2	2		8	62	35578	366367	1.32872	0.400744	0.107516
PF00230	7	6	7	12	8	5	5	11	14	13	6	5	4	5	8	5	7	7	8	4	1	6	2	6	9	2	7	7	8	8	7	2	2	4		23	195	35563	366234	1.21466	0.40222	0.0559755
PF04444	3	1	4	5	3	3	0	3	8	4	3	5	3	3	5	3	3	3	3	3	3	6	2	4	4	2	3	3	4	3	3	1	1	3		12	98	35574	366331	1.26094	0.402712	0.0873998
PF03372	13	8	11	9	10	11	6	6	12	12	13	12	12	13	10	12	11	12	9	13	14	9	5	9	15	11	11	11	7	12	9	9	10	13		27	333	35559	366096	0.834766	0.404183	0.0476891
PF01744	0	0	0	0	0	0	0	0	0	0	0	0	0	0	0	0	0	0	0	0	0	0	0	3	0	1	0	0	0	15	0	0	0	0		0	19	35586	366410	0	0.405662	0.14353
PF02786	9	7	9	9	9	9	7	8	11	8	9	9	10	8	9	9	8	8	7	10	8	9	9	9	10	9	9	10	9	8	7	7	4	8		21	268	35565	366161	0.80674	0.406642	0.0509311
PF01189	2	3	3	3	4	3	3	3	4	5	3	3	3	3	4	3	3	3	4	3	3	3	4	3	3	4	3	3	4	3	3	4	4	2		7	104	35579	366325	0.693007	0.406687	0.0859831
PF00749	2	3	3	4	3	4	3	3	4	3	3	3	6	4	3	4	3	3	3	5	3	3	3	3	3	3	3	3	3	3	3	4	3	3		7	105	35579	366324	0.686405	0.406713	0.0831756
PF00755	2	3	3	3	3	3	1	4	3	3	3	5	3	5	3	3	4	3	3	4	3	3	3	3	4	4	3	5	3	3	3	2	4	5		7	105	35579	366324	0.686405	0.406713	0.0831756
PF08477	3	3	3	3	3	4	3	3	4	4	3	3	3	4	6	3	3	3	3	3	4	3	3	3	3	3	3	3	4	3	3	3	2	5		7	105	35579	366324	0.686405	0.406713	0.0831756
PF00360	1	1	1	1	1	1	2	3	4	1	1	1	1	1	1	1	1	1	2	1	2	1	0	2	1	1	1	1	1	1	1	0	1	1		5	36	35581	366393	1.4302	0.407066	0.137201
PF01910	1	1	2	1	1	1	0	0	4	1	1	1	1	1	6	0	1	1	1	1	2	1	1	1	1	1	1	2	1	0	1	1	1	1		5	36	35581	366393	1.4302	0.407066	0.137201
PF03022	2	0	1	2	4	1	0	2	2	5	1	0	0	0	0	3	2	0	1	2	1	1	0	0	3	0	2	1	2	3	0	0	0	0		5	36	35581	366393	1.4302	0.407066	0.137201
PF04389	16	6	7	6	6	8	4	5	21	8	16	17	9	15	14	9	12	16	11	9	8	8	6	6	16	11	15	14	8	15	9	11	7	19		37	331	35549	366098	1.15118	0.408241	0.0470257
PF02466	3	5	5	5	5	4	5	5	5	5	4	5	4	4	4	5	6	5	5	5	5	5	3	6	6	5	5	5	5	4	4	5	5	5		11	151	35575	366278	0.750035	0.408525	0.0714628
PF13621	5	4	5	5	5	4	5	5	5	5	6	5	3	5	4	4	6	5	5	5	5	5	4	5	6	5	6	6	5	5	5	4	3	4		11	153	35575	366276	0.740227	0.408932	0.0676616
PF03134	3	2	2	2	2	2	2	2	2	2	2	2	2	2	2	3	2	2	2	2	3	2	3	2	2	2	2	2	2	2	2	2	2	2		4	68	35582	366361	0.605661	0.409977	0.104793
PF04502	2	2	2	3	2	2	2	2	2	2	2	2	2	2	2	3	2	2	2	2	3	3	2	2	2	2	2	2	2	2	2	2	2	2		4	68	35582	366361	0.605661	0.409977	0.104793
PF10602	2	2	3	2	3	2	2	2	2	3	2	2	2	2	2	2	2	2	2	2	2	2	2	2	2	3	2	2	2	2	2	2	2	2		4	68	35582	366361	0.605661	0.409977	0.104793
PF12348	3	2	2	2	2	3	2	1	2	2	2	2	3	2	2	3	2	2	2	2	2	2	2	2	2	2	2	3	2	2	2	2	2	2		4	68	35582	366361	0.605661	0.409977	0.104793
PF00410	3	2	2	2	3	2	2	2	2	2	2	2	2	3	2	1	2	2	2	2	3	2	2	2	2	3	2	2	3	2	2	2	2	2		4	69	35582	366360	0.596882	0.410335	0.100436
PF00572	2	2	3	2	2	2	2	2	2	2	2	2	3	2	2	3	2	2	2	2	3	2	2	2	2	2	2	2	2	2	2	3	2	2		4	69	35582	366360	0.596882	0.410335	0.100436
PF01201	2	2	2	2	2	2	2	2	2	2	2	2	2	2	2	2	2	2	3	3	3	3	2	2	2	3	2	2	2	2	2	2	2	2		4	69	35582	366360	0.596882	0.410335	0.100436
PF02269	2	2	2	2	2	2	2	2	2	1	2	2	2	3	3	2	2	2	2	3	2	3	2	2	2	2	2	2	2	2	2	2	3	3		4	69	35582	366360	0.596882	0.410335	0.100436
PF02537	0	2	2	4	2	3	1	2	2	2	2	2	2	3	3	4	1	2	2	2	2	2	2	2	2	2	2	4	2	2	2	2	2	2		4	69	35582	366360	0.596882	0.410335	0.100436
PF04588	2	2	2	3	2	2	2	2	2	2	2	2	2	3	4	2	2	2	2	2	2	2	2	3	2	2	2	2	2	2	2	2	2	2		4	69	35582	366360	0.596882	0.410335	0.100436
PF04768	2	2	3	2	2	2	2	2	2	2	2	2	2	2	2	2	2	2	2	3	4	2	2	3	2	2	2	2	2	2	2	2	2	2		4	69	35582	366360	0.596882	0.410335	0.100436
PF06371	2	2	2	2	2	2	2	2	2	2	3	2	2	2	2	2	2	2	2	2	2	4	2	2	2	2	3	3	2	2	2	2	2	2		4	69	35582	366360	0.596882	0.410335	0.100436
PF13393	3	2	2	2	2	2	2	2	2	2	3	2	2	2	2	2	2	2	2	2	2	3	2	2	2	1	3	2	2	2	2	2	3	3		4	69	35582	366360	0.596882	0.410335	0.100436
PF00448	2	2	2	2	2	3	2	3	2	2	2	3	2	2	2	2	2	3	2	3	4	2	2	2	2	2	2	2	2	2	2	2	1	2		4	70	35582	366359	0.588354	0.411308	0.0961754
PF01188	2	1	3	2	2	2	0	2	2	2	2	3	1	3	7	3	2	2	2	2	1	3	0	3	2	1	2	4	2	2	3	2	1	3		4	70	35582	366359	0.588354	0.411308	0.0961754
PF01619	2	1	3	4	1	4	1	2	2	2	2	3	2	3	4	1	2	1	2	2	1	2	0	3	2	1	2	7	2	2	1	3	2	2		4	70	35582	366359	0.588354	0.411308	0.0961754
PF07653	2	1	2	3	2	3	1	3	2	3	1	2	1	2	1	3	2	2	1	2	2	2	2	2	2	4	4	2	2	3	2	3	2	4		4	71	35582	366358	0.580065	0.412879	0.0920171
PF12505	1	2	3	1	1	6	1	0	2	1	1	2	5	3	2	2	1	3	3	5	3	6	2	4	2	2	1	2	2	1	2	1	1	1		4	71	35582	366358	0.580065	0.412879	0.0920171
PF00582	1	2	2	2	2	2	2	2	2	2	2	3	2	3	3	2	2	3	2	2	9	2	2	2	2	2	2	2	2	1	2	2	1	2		4	72	35582	366357	0.572007	0.41503	0.0879655
PF00786	2	2	2	1	2	4	2	2	2	2	2	2	3	3	2	2	2	2	2	4	4	2	2	2	2	3	2	2	2	2	2	2	2	2		4	72	35582	366357	0.572007	0.41503	0.0879655
PF08442	2	2	2	2	2	3	2	2	2	2	2	3	3	2	3	2	2	2	2	3	3	2	2	3	2	2	2	2	2	2	3	2	2	2		4	72	35582	366357	0.572007	0.41503	0.0879655
PF10296	1	3	3	3	3	2	3	2	2	3	2	2	1	2	2	2	1	2	3	2	2	2	2	2	2	3	3	2	2	3	2	2	3	2		4	72	35582	366357	0.572007	0.41503	0.0879655
PF01758	2	1	1	1	2	1	0	1	3	1	2	1	1	1	2	1	1	1	1	1	1	2	1	3	2	1	1	0	1	1	1	1	1	1		5	37	35581	366392	1.39154	0.41702	0.143235
PF00704	9	11	15	5	4	20	9	7	24	12	19	20	22	19	31	10	9	15	7	27	12	27	5	9	23	5	10	13	6	13	19	14	5	19		47	428	35539	366001	1.13092	0.418585	0.042109
PF02458	7	4	15	5	2	11	0	4	10	6	12	11	7	8	10	3	5	14	3	14	4	15	0	14	14	0	6	8	3	5	6	2	0	5		24	209	35562	366220	1.18255	0.419029	0.0604291
PF02225	6	3	4	5	2	6	1	2	16	5	10	12	6	12	13	4	7	15	5	8	4	4	4	4	8	7	9	7	6	9	7	4	3	16		24	210	35562	366219	1.17692	0.420781	0.0616026
PF13806	0	1	1	1	1	1	0	0	2	1	1	0	0	1	1	1	0	0	0	0	0	1	0	1	1	1	1	1	1	0	1	0	1	0		3	18	35583	366411	1.71623	0.425969	0.161445
PF00154	0	0	0	1	1	0	0	0	1	1	1	0	0	0	0	0	0	0	0	0	0	0	0	0	0	0	0	0	1	0	0	0	0	0		1	5	35585	366424	2.05943	0.426565	0.322692
PF01562	1	0	0	0	0	0	0	0	0	0	0	0	0	0	1	1	0	0	0	0	0	0	0	1	1	0	0	1	0	0	0	0	0	0		1	5	35585	366424	2.05943	0.426565	0.322692
PF03080	0	0	0	0	0	2	0	0	0	0	0	0	1	0	0	0	0	0	0	1	0	1	0	0	1	0	0	0	0	0	0	0	0	0		1	5	35585	366424	2.05943	0.426565	0.322692
PF04574	0	1	0	0	1	0	0	0	1	0	0	0	0	0	0	0	0	0	1	1	0	0	0	0	0	0	0	0	0	0	0	1	0	0		1	5	35585	366424	2.05943	0.426565	0.322692
PF05175	2	0	0	0	0	0	0	0	0	0	0	0	0	0	0	0	0	1	0	1	0	0	0	0	1	0	0	0	0	1	0	0	0	0		1	5	35585	366424	2.05943	0.426565	0.322692
PF06764	0	0	0	0	0	0	0	0	1	0	0	0	0	0	1	2	0	0	0	0	0	1	0	0	0	0	0	0	0	0	1	0	0	0		1	5	35585	366424	2.05943	0.426565	0.322692
PF13394	0	2	0	0	0	0	0	0	0	1	0	0	0	0	2	0	0	0	0	0	0	0	0	0	1	0	0	0	0	0	0	0	0	0		1	5	35585	366424	2.05943	0.426565	0.322692
PF13492	0	0	0	1	1	0	0	0	0	1	1	0	0	0	0	0	0	0	0	0	0	0	0	0	1	0	0	0	1	0	0	0	0	0		1	5	35585	366424	2.05943	0.426565	0.322692
PF13527	0	0	0	0	0	0	0	0	0	0	0	1	0	1	1	0	0	1	0	0	1	0	0	0	1	0	0	0	0	0	0	0	0	0		1	5	35585	366424	2.05943	0.426565	0.322692
PF13668	4	4	3	3	4	5	3	4	9	7	3	3	4	4	3	5	3	2	6	2	2	7	1	4	4	2	4	3	3	4	2	2	1	2		13	109	35573	366320	1.22817	0.427899	0.0879585
PF03330	2	2	1	3	1	1	2	2	6	2	4	2	1	4	2	2	3	4	3	1	1	3	1	2	3	5	3	2	3	2	3	1	1	2		9	71	35577	366358	1.30533	0.429009	0.101569
PF03659	0	3	8	2	1	0	0	10	5	2	1	5	0	0	2	2	1	1	1	1	7	6	0	6	4	1	0	2	2	1	4	0	0	2		9	71	35577	366358	1.30533	0.429009	0.101569
PF05705	2	2	3	0	2	5	1	1	4	2	1	3	5	4	4	2	2	2	1	2	4	4	1	2	5	1	1	4	1	3	2	1	0	3		9	71	35577	366358	1.30533	0.429009	0.101569
PF08244	2	1	4	3	2	0	0	1	5	3	4	2	0	3	12	1	1	4	0	0	1	5	0	8	4	1	3	2	2	2	0	0	1	3		9	71	35577	366358	1.30533	0.429009	0.101569
PF03404	3	1	5	5	4	4	0	2	5	6	4	5	4	3	6	3	3	3	2	5	6	2	3	3	3	3	3	4	5	5	4	3	2	4		8	115	35578	366314	0.716249	0.429136	0.0837033
PF05916	3	4	4	3	3	4	3	3	4	3	3	4	3	4	4	4	4	4	4	3	5	4	4	4	4	3	4	3	4	4	4	4	4	4		8	118	35578	366311	0.698034	0.430936	0.0761873
PF00113	1	3	1	2	1	1	1	2	1	1	1	1	1	1	1	2	1	1	1	1	3	4	1	1	1	1	1	1	1	1	1	1	1	1		2	42	35584	366387	0.490305	0.431024	0.136393
PF00384	2	1	1	1	1	1	2	0	1	2	1	1	1	1	2	2	1	2	1	2	1	1	1	4	1	1	1	1	1	1	1	1	1	2		2	42	35584	366387	0.490305	0.431024	0.136393
PF01379	1	1	2	2	1	2	1	1	1	1	1	1	2	1	1	1	1	1	1	1	2	2	1	3	1	1	1	1	2	1	2	1	1	1		2	42	35584	366387	0.490305	0.431024	0.136393
PF02724	1	2	2	1	1	1	1	4	1	1	1	1	1	1	2	1	1	1	1	1	2	1	1	2	1	1	1	2	1	1	1	1	2	1		2	42	35584	366387	0.490305	0.431024	0.136393
PF03900	1	1	2	2	1	2	1	1	1	1	1	1	2	1	1	1	1	1	1	1	2	2	1	3	1	1	1	1	2	1	2	1	1	1		2	42	35584	366387	0.490305	0.431024	0.136393
PF08202	1	1	1	1	1	1	1	1	1	1	1	1	1	3	8	1	1	1	1	1	1	1	1	1	1	1	1	1	1	2	1	1	1	1		2	42	35584	366387	0.490305	0.431024	0.136393
PF10354	1	1	2	1	1	2	1	1	1	0	1	2	2	2	2	1	1	1	1	2	1	1	2	1	1	2	1	1	1	1	2	2	1	1		2	42	35584	366387	0.490305	0.431024	0.136393
PF00580	1	1	0	2	1	2	1	1	1	2	1	1	2	2	1	1	3	1	1	1	2	0	0	2	1	6	1	1	1	1	1	0	1	2		2	43	35584	366386	0.478901	0.431712	0.129152
PF05724	2	0	3	1	1	1	1	1	1	1	2	1	1	1	1	1	2	1	1	3	1	1	1	2	1	2	2	2	2	1	1	1	1	1		2	43	35584	366386	0.478901	0.431712	0.129152
PF00347	4	4	4	4	4	3	4	3	4	4	4	4	2	4	2	4	4	3	4	4	4	4	4	4	4	4	4	4	4	3	4	4	3	4		8	119	35578	366310	0.692166	0.432237	0.0737437
PF04675	4	4	4	4	4	4	2	3	4	4	4	4	4	3	3	4	4	4	4	4	4	4	4	3	4	4	4	3	4	3	4	4	3	4		8	119	35578	366310	0.692166	0.432237	0.0737437
PF01375	0	0	0	0	0	14	0	0	0	0	0	1	4	0	0	0	0	6	0	16	0	2	0	0	2	0	0	0	0	0	0	0	0	1		2	44	35584	366385	0.468016	0.433376	0.12216
PF02423	2	1	2	1	1	1	1	1	1	2	2	2	1	2	4	1	1	1	1	2	1	2	0	1	1	1	2	3	0	1	1	1	1	1		2	44	35584	366385	0.468016	0.433376	0.12216
PF03456	1	1	1	1	1	2	2	1	1	0	1	2	2	2	2	1	1	2	1	2	5	1	1	1	1	1	1	1	1	1	2	1	1	1		2	44	35584	366385	0.468016	0.433376	0.12216
PF14612	1	1	1	1	1	2	1	1	1	1	1	2	2	2	2	1	1	2	1	2	2	1	1	1	1	2	1	1	1	1	2	1	2	2		2	44	35584	366385	0.468016	0.433376	0.12216
PF00924	2	1	2	3	3	2	2	2	5	4	2	3	2	2	2	3	2	3	2	2	2	3	2	2	4	2	2	2	3	2	2	2	2	2		9	72	35577	366357	1.2872	0.433737	0.104808
PF03239	1	1	3	1	1	2	1	1	1	1	1	2	1	2	5	1	1	2	1	1	2	2	0	1	1	1	1	1	1	1	2	1	1	2		2	45	35584	366384	0.457614	0.435967	0.115424
PF03446	9	6	11	7	9	6	2	6	17	10	10	6	5	5	12	10	10	4	9	7	6	9	2	10	9	4	9	11	7	10	3	5	2	5		26	227	35560	366202	1.17952	0.437103	0.057016
PF05649	1	1	0	1	0	0	0	1	1	0	1	2	0	1	2	0	1	1	1	0	0	1	0	1	2	0	1	0	0	2	0	0	0	1		3	19	35583	366410	1.62589	0.438364	0.1731
PF02861	2	1	0	2	0	1	2	2	1	2	2	1	1	2	2	2	2	1	1	2	1	1	2	0	1	1	2	2	2	1	2	1	2	1		2	46	35584	366383	0.447665	0.439437	0.108949
PF06218	1	2	1	1	1	2	2	2	1	1	1	2	2	2	2	1	1	1	1	2	1	2	1	1	1	2	1	1	1	1	2	1	3	1		2	46	35584	366383	0.447665	0.439437	0.108949
PF13522	3	2	2	2	2	2	2	1	1	3	2	1	1	1	1	2	1	1	1	2	1	2	0	0	1	0	3	1	3	2	1	0	0	1		2	46	35584	366383	0.447665	0.439437	0.108949
PF13639	26	31	23	21	26	19	13	21	39	47	32	20	16	19	22	58	33	17	26	14	26	24	12	19	45	25	40	39	28	25	15	19	16	22		84	794	35502	365635	1.08957	0.439564	0.0329498
PF02656	4	4	6	7	7	6	4	7	7	6	5	5	6	5	5	5	6	6	6	4	6	7	5	7	6	6	5	4	6	4	4	6	6	6		13	176	35573	366253	0.760486	0.44062	0.0634929
PF12937	12	25	26	29	19	20	18	15	31	32	24	23	19	25	24	37	18	18	17	16	20	24	15	22	42	25	21	28	16	19	20	22	19	14		73	682	35513	365747	1.10238	0.44117	0.0339908
PF01699	15	17	19	14	12	18	9	12	26	15	16	16	22	17	18	14	14	13	20	16	23	18	8	23	15	8	14	13	16	14	20	10	10	9		41	483	35545	365946	0.873927	0.442052	0.0423034
PF08390	2	3	2	2	2	2	2	1	3	2	2	5	3	3	3	2	2	2	2	2	2	5	1	3	2	2	2	4	2	2	4	3	2	2		5	78	35581	366351	0.660016	0.443702	0.105196
PF03795	1	1	3	1	0	1	1	2	5	2	1	1	2	1	4	1	1	1	2	3	1	3	1	1	1	1	1	0	1	1	1	1	1	1		6	43	35580	366386	1.43686	0.443736	0.116726
PF00560	2	3	4	2	3	1	6	3	4	1	2	3	0	4	4	4	0	4	5	1	2	2	3	4	1	2	1	2	1	2	4	1	1	2		5	79	35581	366350	0.65166	0.443773	0.101395
PF01571	3	2	3	3	2	4	1	2	2	2	3	3	3	3	3	2	3	3	2	3	2	2	1	3	3	2	3	2	3	3	2	2	2	2		5	79	35581	366350	0.65166	0.443773	0.101395
PF03876	3	3	3	2	3	2	2	3	3	2	3	3	1	2	2	2	3	2	3	1	3	3	3	3	2	3	3	2	3	2	2	2	3	2		5	79	35581	366350	0.65166	0.443773	0.101395
PF13232	2	3	3	2	4	2	3	1	3	2	2	3	4	2	3	3	2	2	3	1	2	4	2	3	2	1	2	1	3	2	2	3	3	5		5	80	35581	366349	0.643512	0.444369	0.0976487
PF00505	7	9	5	7	7	6	6	8	9	7	9	8	6	9	10	8	10	12	6	6	14	6	5	5	10	8	8	9	6	6	6	5	8	9		19	241	35567	366188	0.811696	0.44444	0.0582677
PF00324	15	17	24	24	5	19	7	23	38	21	14	20	21	28	43	17	15	19	19	18	11	28	10	31	24	8	14	21	17	16	17	15	9	14		62	580	35524	365849	1.10089	0.444966	0.0393461
PF02301	2	3	3	3	3	2	3	1	3	3	2	2	2	2	2	3	3	2	3	2	3	3	3	3	2	3	2	3	3	2	2	3	3	2		5	81	35581	366348	0.635566	0.445476	0.0939635
PF02879	3	2	2	3	3	2	2	2	2	3	3	2	2	2	1	3	3	2	3	2	2	3	3	3	3	3	3	3	3	3	2	3	3	2		5	81	35581	366348	0.635566	0.445476	0.0939635
PF05241	2	3	3	2	1	3	0	3	3	2	3	3	4	3	3	4	2	3	3	3	2	4	2	4	2	2	2	2	2	2	3	2	1	3		5	81	35581	366348	0.635566	0.445476	0.0939635
PF10348	2	4	2	2	2	3	1	2	2	3	2	3	5	2	7	2	2	2	1	3	3	3	2	2	3	2	2	2	3	3	3	2	2	2		5	81	35581	366348	0.635566	0.445476	0.0939635
PF05224	1	3	3	2	2	3	3	3	3	2	2	3	3	3	4	2	2	3	2	3	7	4	2	2	2	1	2	2	2	2	3	2	1	3		5	82	35581	366347	0.627813	0.447082	0.0903448
PF00459	5	3	5	4	3	5	2	3	3	4	5	4	4	5	5	4	5	3	3	4	5	4	2	4	6	4	5	4	4	5	4	2	2	4		9	125	35577	366304	0.741318	0.449253	0.0837917
PF01663	4	3	5	3	4	5	4	4	4	3	4	4	4	4	4	5	3	4	4	5	3	5	4	3	5	5	4	4	4	3	4	4	3	3		9	125	35577	366304	0.741318	0.449253	0.0837917
PF13540	2	3	6	5	3	3	2	3	6	2	5	4	2	4	4	4	5	7	5	5	9	4	0	2	3	3	4	4	3	5	4	5	3	5		9	125	35577	366304	0.741318	0.449253	0.0837917
PF04478	0	2	1	0	0	2	0	0	2	0	1	0	1	1	0	0	1	1	1	1	1	1	0	1	1	1	0	1	0	0	2	0	0	1		3	20	35583	366409	1.5446	0.451944	0.183871
PF00618	3	4	5	4	3	4	4	4	5	4	4	4	3	4	4	4	4	4	4	4	6	4	4	5	4	5	4	4	4	4	4	4	5	3		9	130	35577	366299	0.712797	0.452931	0.0723821
PF01591	4	4	4	3	3	4	4	4	5	4	4	4	4	4	4	4	3	5	4	4	7	5	4	4	4	4	4	4	4	4	4	4	3	5		9	130	35577	366299	0.712797	0.452931	0.0723821
PF00294	6	5	5	7	5	7	4	6	7	6	6	6	4	9	5	4	6	6	4	5	10	5	5	7	7	6	6	6	6	8	5	4	6	5		14	185	35572	366244	0.779145	0.452976	0.0654465
PF02518	25	18	17	47	19	14	13	22	30	24	25	16	13	20	26	21	25	14	18	13	19	18	9	22	24	17	29	21	24	24	14	9	13	18		54	627	35532	365802	0.886651	0.457248	0.0361971
PF05746	1	1	1	1	1	1	1	1	4	1	2	2	1	2	2	3	1	1	1	2	1	4	2	1	2	1	1	2	1	2	1	2	1	1		6	46	35580	366383	1.34314	0.461098	0.132008
PF11001	1	1	3	1	1	1	1	1	3	1	1	1	1	1	1	1	1	1	1	2	1	4	1	8	3	1	1	1	1	1	1	2	1	1		6	46	35580	366383	1.34314	0.461098	0.132008
PF04145	4	4	4	4	3	3	2	3	7	3	5	6	3	5	5	2	5	7	4	7	4	4	0	5	8	5	4	4	2	5	4	3	2	7		15	128	35571	366301	1.20677	0.461335	0.0825749
PF00326	7	4	7	3	4	7	2	6	5	6	6	11	9	9	10	3	7	6	2	5	4	15	5	4	10	3	7	7	5	8	5	5	8	4		15	194	35571	366235	0.796074	0.464927	0.0670916
PF00132	6	7	8	8	8	9	10	8	6	9	7	9	5	8	10	7	7	8	8	8	10	8	8	15	15	8	6	6	9	9	8	8	8	12		21	265	35565	366164	0.81588	0.464963	0.0541271
PF03211	11	0	0	2	0	0	0	2	9	4	5	4	0	7	7	0	7	1	6	0	1	0	0	1	1	2	3	5	2	2	0	0	0	11		10	83	35576	366346	1.24067	0.46629	0.104723
PF01637	0	2	1	0	0	1	1	1	1	1	0	2	1	1	1	1	0	0	1	1	0	0	0	0	2	1	0	1	2	0	1	0	0	1		3	21	35583	366408	1.47104	0.4665	0.193685
PF13229	1	0	0	0	0	1	0	0	3	0	0	0	1	3	3	0	0	0	2	1	1	2	0	0	0	0	0	1	0	0	1	0	0	4		3	21	35583	366408	1.47104	0.4665	0.193685
PF14587	1	1	0	0	1	0	0	0	2	0	1	2	0	0	1	1	1	0	2	0	1	3	0	0	1	0	2	2	0	0	2	0	0	0		3	21	35583	366408	1.47104	0.4665	0.193685
PF11991	1	1	2	1	0	0	0	2	3	1	5	7	2	0	2	0	1	3	0	6	1	3	0	1	3	1	1	1	0	2	0	3	0	0		6	47	35580	366382	1.31456	0.468204	0.136632
PF01842	3	4	3	2	4	3	1	3	2	2	4	3	3	2	2	2	2	3	3	4	2	3	2	2	4	2	4	3	3	3	4	2	3	3		6	89	35580	366340	0.694128	0.472172	0.10124
PF00494	3	4	4	3	3	3	2	4	3	2	3	3	2	3	3	3	3	2	3	3	4	1	1	2	3	3	5	3	3	3	1	3	1	4		6	90	35580	366339	0.686414	0.472503	0.0979352
PF04810	3	3	3	3	3	3	3	1	3	3	3	3	3	3	2	2	3	3	3	3	3	3	2	3	3	3	3	2	3	3	3	3	3	3		6	90	35580	366339	0.686414	0.472503	0.0979352
PF08766	3	3	3	4	3	3	3	2	3	3	3	3	3	2	3	3	3	3	3	3	3	3	2	3	3	3	3	3	3	3	2	2	1	3		6	90	35580	366339	0.686414	0.472503	0.0979352
PF12678	1	3	5	3	1	3	3	5	3	2	3	3	3	4	3	5	3	3	2	3	1	3	2	2	3	3	2	3	2	3	3	3	3	2		6	90	35580	366339	0.686414	0.472503	0.0979352
PF12848	3	3	3	3	2	3	2	3	3	2	3	3	3	3	4	3	3	3	2	3	2	3	3	3	3	3	3	3	2	3	3	3	2	3		6	90	35580	366339	0.686414	0.472503	0.0979352
PF08325	2	3	3	3	3	3	2	3	3	3	3	3	1	3	3	3	4	3	3	3	3	3	2	2	3	3	3	3	3	4	3	2	3	3		6	91	35580	366338	0.678869	0.473278	0.0946635
PF14228	0	3	3	3	3	3	3	3	3	3	3	3	3	3	3	3	3	4	3	3	3	3	3	3	3	3	3	3	3	3	3	3	0	3		6	91	35580	366338	0.678869	0.473278	0.0946635
PF00318	3	3	3	3	3	3	3	3	3	3	3	3	3	3	2	3	3	3	3	3	3	3	0	3	3	3	3	3	3	3	3	3	3	3		6	92	35580	366337	0.671488	0.474486	0.0914308
PF01428	2	3	3	3	3	3	3	2	3	3	3	3	1	3	3	3	3	3	3	3	3	3	3	3	3	3	3	3	3	3	3	3	3	3		6	92	35580	366337	0.671488	0.474486	0.0914308
PF03099	1	2	3	3	3	3	3	2	3	2	3	3	3	3	2	3	3	3	3	3	6	3	3	2	3	3	3	3	3	3	3	3	3	3		6	92	35580	366337	0.671488	0.474486	0.0914308
PF03155	3	3	3	3	3	3	3	1	3	3	3	3	3	3	3	3	3	3	3	3	3	3	1	2	3	2	3	4	3	4	3	4	2	3		6	92	35580	366337	0.671488	0.474486	0.0914308
PF03828	3	3	2	3	3	2	3	2	3	3	4	3	3	3	3	3	3	3	3	2	4	3	3	2	3	3	3	3	3	3	3	2	3	3		6	92	35580	366337	0.671488	0.474486	0.0914308
PF07524	3	3	3	3	2	3	3	3	3	3	3	3	3	3	3	3	3	3	3	3	3	3	2	3	3	2	3	3	3	3	3	3	3	2		6	92	35580	366337	0.671488	0.474486	0.0914308
PF08512	2	3	3	3	3	3	3	2	3	2	3	3	3	3	3	3	3	3	3	3	3	3	2	3	3	3	3	3	3	3	3	3	3	3		6	92	35580	366337	0.671488	0.474486	0.0914308
PF10431	3	2	3	3	3	3	2	2	3	3	3	3	3	3	3	3	3	3	2	3	4	2	3	3	3	3	3	3	3	2	3	3	4	3		6	92	35580	366337	0.671488	0.474486	0.0914308
PF11815	3	3	3	3	3	3	3	3	3	3	3	3	3	3	3	3	3	3	3	3	3	3	3	3	3	1	3	3	3	3	3	1	3	3		6	92	35580	366337	0.671488	0.474486	0.0914308
PF12352	2	3	3	3	3	3	3	2	3	3	3	3	3	3	3	3	3	3	3	3	3	3	3	3	3	3	3	2	3	2	3	3	3	3		6	92	35580	366337	0.671488	0.474486	0.0914308
PF12783	3	3	3	3	3	3	3	3	3	3	3	3	3	3	2	2	2	3	3	2	3	3	3	3	3	3	3	3	3	2	3	3	3	4		6	92	35580	366337	0.671488	0.474486	0.0914308
PF13452	2	1	5	2	3	3	1	3	2	5	2	2	3	5	6	3	3	3	2	4	3	4	1	2	4	3	3	2	3	3	2	3	1	4		6	92	35580	366337	0.671488	0.474486	0.0914308
peptidase_Threonine*	1	0	0	1	0	2	0	2	5	2	1	4	1	4	5	0	1	3	1	5	4	2	0	1	1	1	0	2	0	0	1	2	0	2		6	48	35580	366381	1.28717	0.475884	0.140988
PF01119	3	3	3	3	3	3	3	3	3	3	2	3	3	3	2	3	3	3	3	2	4	3	3	3	3	3	3	3	3	3	2	3	3	3		6	93	35580	366336	0.664266	0.476116	0.0882423
PF01805	3	3	3	3	3	3	3	3	3	3	3	3	3	3	3	3	2	3	3	3	3	3	3	3	3	3	3	3	2	2	3	3	3	3		6	93	35580	366336	0.664266	0.476116	0.0882423
PF02190	3	3	3	3	3	3	3	2	3	3	3	3	3	3	3	3	3	3	3	3	2	3	2	3	3	3	3	3	3	3	2	4	3	3		6	93	35580	366336	0.664266	0.476116	0.0882423
PF02194	3	3	3	3	3	3	3	2	3	3	3	3	3	2	2	3	3	3	3	3	3	2	3	3	3	3	4	3	3	3	3	3	3	3		6	93	35580	366336	0.664266	0.476116	0.0882423
PF02544	3	3	3	4	3	3	3	2	3	2	3	3	3	3	2	3	3	3	2	4	4	3	3	3	3	2	3	2	3	3	4	2	3	3		6	93	35580	366336	0.664266	0.476116	0.0882423
PF03914	3	3	3	3	3	3	3	3	3	3	3	3	3	3	3	3	2	3	3	3	3	3	3	1	3	3	3	3	3	3	3	3	3	3		6	93	35580	366336	0.664266	0.476116	0.0882423
PF05047	3	3	3	3	2	3	3	3	3	3	3	3	3	3	3	2	3	3	3	3	3	3	3	3	3	2	3	3	3	3	3	3	3	3		6	93	35580	366336	0.664266	0.476116	0.0882423
PF08700	3	3	3	3	3	3	3	3	3	3	3	3	3	3	3	3	3	3	3	3	3	3	3	3	3	3	3	3	3	2	3	3	2	2		6	93	35580	366336	0.664266	0.476116	0.0882423
PF10436	3	3	3	3	3	3	3	2	3	3	3	3	3	3	2	3	3	3	2	3	3	3	2	3	3	3	3	3	3	3	3	3	4	3		6	93	35580	366336	0.664266	0.476116	0.0882423
PF00127	0	0	0	1	0	0	0	0	1	0	1	0	0	0	0	1	0	0	1	0	0	1	0	0	0	0	1	0	0	0	0	0	0	0		1	6	35585	366423	1.71619	0.477326	0.349626
PF01931	0	1	0	0	0	1	0	0	1	0	0	1	1	1	1	0	0	0	0	0	0	0	0	0	0	0	0	0	0	0	0	0	0	0		1	6	35585	366423	1.71619	0.477326	0.349626
PF02239	1	0	0	0	0	0	0	0	0	0	0	0	1	0	0	1	0	0	0	0	0	1	0	0	1	0	0	1	0	0	1	0	0	0		1	6	35585	366423	1.71619	0.477326	0.349626
PF04885	0	0	0	0	0	0	0	0	0	1	1	0	0	0	0	0	0	0	0	0	0	0	0	0	1	0	0	0	0	0	0	0	0	4		1	6	35585	366423	1.71619	0.477326	0.349626
PF06205	0	0	0	0	0	0	0	0	0	0	0	0	0	0	0	1	1	0	0	0	1	0	0	0	1	0	1	1	0	1	0	0	0	0		1	6	35585	366423	1.71619	0.477326	0.349626
PF07452	1	0	0	0	0	0	0	0	1	1	1	0	0	0	0	0	1	0	0	0	0	0	0	0	0	0	0	0	0	1	0	0	0	1		1	6	35585	366423	1.71619	0.477326	0.349626
PF09807	0	1	0	0	0	0	0	0	1	0	0	1	0	0	0	0	0	1	1	0	0	1	0	0	0	1	0	0	0	0	0	0	0	0		1	6	35585	366423	1.71619	0.477326	0.349626
PF10190	0	0	0	1	0	1	0	0	0	0	0	0	1	0	0	0	0	0	0	0	1	0	0	1	1	1	0	0	0	0	0	0	0	0		1	6	35585	366423	1.71619	0.477326	0.349626
PF10407	0	0	1	0	0	0	0	0	0	0	0	0	0	0	0	1	1	0	0	0	0	0	0	0	1	2	0	1	0	0	0	0	0	0		1	6	35585	366423	1.71619	0.477326	0.349626
PF13439	0	0	0	1	1	0	1	0	0	1	0	0	0	0	0	0	0	0	0	0	0	0	0	0	1	1	0	0	1	0	0	0	0	0		1	6	35585	366423	1.71619	0.477326	0.349626
PF00111	2	1	4	3	2	3	2	3	6	1	4	3	3	7	4	4	3	2	2	1	3	2	3	2	5	2	4	4	4	4	3	2	1	2		11	90	35575	366339	1.2586	0.480593	0.0942376
PF13745	0	1	9	0	0	6	0	0	4	1	5	10	4	1	3	2	1	7	1	7	0	5	0	3	7	0	7	4	2	1	4	5	0	1		11	90	35575	366339	1.2586	0.480593	0.0942376
PF03707	0	0	1	3	0	1	0	1	2	1	0	1	1	1	3	0	0	1	0	1	1	1	0	2	1	1	0	0	0	0	0	1	1	0		3	22	35583	366407	1.40417	0.481845	0.202489
PF06100	0	1	4	0	0	1	0	0	3	0	0	0	0	2	6	0	0	0	0	1	0	0	0	7	0	0	0	0	0	0	0	0	0	0		3	22	35583	366407	1.40417	0.481845	0.202489
PF09044	1	0	0	0	0	0	0	0	1	0	0	1	3	5	2	0	0	0	0	5	0	0	0	0	2	0	0	0	0	2	3	0	0	0		3	22	35583	366407	1.40417	0.481845	0.202489
PF12868	0	0	1	1	1	0	0	0	1	1	2	0	0	0	0	2	2	0	1	0	0	0	2	2	2	0	2	2	2	1	0	0	0	0		3	22	35583	366407	1.40417	0.481845	0.202489
PF02826	10	11	17	10	11	10	2	11	18	13	11	14	10	16	22	13	9	15	8	15	11	15	7	14	13	8	11	17	10	13	8	8	7	15		31	372	35555	366057	0.857959	0.482209	0.0489377
PF07522	1	2	2	2	2	2	1	0	1	2	1	2	2	2	2	2	2	1	2	1	2	1	1	2	2	1	2	2	1	1	2	2	2	2		3	52	35583	366377	0.594023	0.482299	0.135571
PF08669	2	1	2	2	1	2	1	1	1	1	3	2	2	2	2	1	3	2	1	2	1	1	0	2	2	2	2	1	2	3	1	1	2	1		3	52	35583	366377	0.594023	0.482299	0.135571
PF14378	2	1	2	2	0	0	1	1	2	3	2	3	0	3	2	2	2	1	1	2	1	3	0	1	1	3	2	3	1	2	2	0	2	3		3	53	35583	366376	0.582814	0.482456	0.129747
PF07521	2	1	1	2	1	2	1	2	1	1	2	2	1	2	2	2	2	2	1	2	3	2	1	1	2	2	2	2	2	2	2	1	1	2		3	54	35583	366375	0.572019	0.483368	0.124035
PF13041	4	4	3	5	4	4	8	3	5	6	6	5	3	4	3	4	7	2	4	4	4	6	4	4	6	8	5	5	3	5	2	4	8	7		11	148	35575	366281	0.765245	0.48442	0.0772668
PF01411	2	3	2	2	1	1	1	3	2	2	1	1	1	3	3	2	2	1	1	1	2	2	1	3	1	1	1	2	1	2	2	2	1	2		3	55	35583	366374	0.561618	0.485006	0.118448
PF02475	1	2	2	1	1	2	2	1	2	2	2	1	1	2	2	2	2	1	2	2	2	1	1	1	1	2	2	2	2	3	2	2	3	1		3	55	35583	366374	0.561618	0.485006	0.118448
PF08676	1	2	2	1	1	2	2	2	2	1	2	2	2	2	2	1	1	2	2	1	2	2	2	2	1	2	2	1	1	2	2	2	2	2		3	55	35583	366374	0.561618	0.485006	0.118448
PF09333	1	2	2	2	2	2	2	2	2	2	1	2	1	1	2	2	1	2	2	2	2	2	2	2	1	2	1	1	1	1	2	2	2	2		3	55	35583	366374	0.561618	0.485006	0.118448
PF12273	2	2	0	2	1	2	1	2	2	5	2	2	2	2	2	2	0	2	3	1	2	2	1	2	1	2	1	1	3	1	1	1	2	1		3	55	35583	366374	0.561618	0.485006	0.118448
PF01965	4	2	5	4	2	4	0	3	5	3	4	2	4	4	5	3	3	2	2	4	2	5	0	2	6	1	4	3	2	4	2	1	3	3		11	92	35575	366337	1.23123	0.486607	0.0992567
PF00366	2	2	1	2	2	2	2	2	2	2	2	2	2	2	2	2	2	2	2	2	2	2	1	1	1	1	2	1	2	1	2	1	1	2		3	56	35583	366373	0.551587	0.487338	0.112996
PF06766	2	1	0	2	0	4	0	2	2	4	3	3	2	1	3	1	1	3	1	1	1	2	0	0	1	0	3	1	3	1	6	0	0	5		3	56	35583	366373	0.551587	0.487338	0.112996
PF04303	2	1	5	0	1	3	0	0	3	1	4	3	3	3	3	1	1	3	1	0	0	3	0	2	4	1	4	1	0	3	1	1	0	2		7	53	35579	366376	1.36005	0.490335	0.114287
PF00244	3	3	3	3	3	4	3	3	3	3	3	3	3	3	3	3	3	3	3	3	4	3	3	3	4	3	3	3	3	3	3	3	4	3		7	99	35579	366330	0.728017	0.496676	0.100437
PF01513	3	3	3	3	3	3	3	3	4	3	3	3	3	3	4	3	3	4	3	3	3	3	3	3	3	3	3	3	3	3	3	3	4	3		7	99	35579	366330	0.728017	0.496676	0.100437
PF01230	3	2	4	3	3	4	3	2	4	4	3	4	3	3	4	2	3	4	3	3	4	3	2	3	3	3	4	2	4	3	3	3	2	4		7	100	35579	366329	0.720735	0.496816	0.0975062
PF13012	3	4	3	4	3	3	3	4	4	2	3	3	3	3	3	3	3	3	4	3	3	3	2	3	3	4	3	3	3	3	3	3	4	3		7	100	35579	366329	0.720735	0.496816	0.0975062
PF00428	4	3	3	3	3	3	3	2	3	2	3	3	3	3	3	4	3	3	4	3	4	3	3	3	4	4	3	4	3	4	3	3	3	3		7	101	35579	366328	0.713597	0.497344	0.0945904
PF01590	2	2	1	2	2	1	3	3	5	1	2	2	1	2	2	1	1	1	3	1	3	3	0	1	2	3	2	1	2	2	2	0	2	1		7	55	35579	366374	1.31059	0.498188	0.122657
PF07250	2	4	0	2	2	1	2	4	5	3	2	2	1	1	1	2	2	2	2	1	1	3	1	1	2	1	2	2	1	2	1	2	1	1		7	55	35579	366374	1.31059	0.498188	0.122657
PF00056	4	2	4	3	2	3	2	2	4	2	4	2	3	3	17	2	4	3	2	3	4	3	2	3	3	2	3	2	3	4	2	2	2	3		7	102	35579	366327	0.706599	0.498254	0.0916948
PF01388	3	4	2	4	3	4	4	4	4	3	3	3	4	2	3	3	3	4	4	4	4	4	1	2	3	3	3	3	3	3	3	3	2	4		7	102	35579	366327	0.706599	0.498254	0.0916948
PF02777	2	2	3	3	2	3	3	3	4	3	4	3	3	3	3	4	4	4	3	3	4	3	2	3	3	4	4	4	3	3	3	3	4	4		7	102	35579	366327	0.706599	0.498254	0.0916948
PF00180	8	6	10	8	8	6	4	6	10	9	7	7	6	8	11	6	6	7	7	6	7	9	3	8	8	5	7	9	8	8	7	7	5	7		18	226	35568	366203	0.820024	0.498277	0.064296
PF12874	4	2	8	5	2	4	6	2	3	4	9	4	5	3	3	7	5	6	5	3	8	7	4	15	9	5	3	3	4	6	2	7	4	3		12	158	35574	366271	0.781977	0.499235	0.0771213
PF01096	2	3	4	5	3	3	4	3	4	3	3	4	2	2	2	2	3	4	4	2	4	4	3	5	3	4	3	2	5	2	4	4	3	2		7	103	35579	366326	0.699737	0.499535	0.0888242
PF07724	3	3	3	4	3	3	2	3	4	3	3	3	3	3	3	4	4	3	3	3	5	3	3	3	3	3	5	3	3	3	3	3	4	3		7	103	35579	366326	0.699737	0.499535	0.0888242
PF00682	5	4	5	5	4	4	4	5	6	8	5	4	5	6	7	5	3	6	5	7	6	7	3	5	6	4	6	5	7	4	4	4	3	5		12	160	35574	366269	0.772198	0.500566	0.0735105
PF03033	4	3	6	8	4	4	2	6	13	4	6	7	3	9	14	4	4	4	5	5	5	8	2	6	5	3	3	5	3	4	3	1	3	8		18	156	35568	366273	1.18821	0.502839	0.0750684
PF00892	4	5	5	5	6	5	6	3	7	2	5	3	6	3	6	4	5	6	8	4	2	8	3	5	11	10	7	5	7	4	3	6	4	2		18	157	35568	366272	1.18064	0.504319	0.076557
PF00080	2	3	3	3	3	3	1	3	4	3	4	3	3	3	4	3	3	4	3	4	5	3	2	3	8	4	4	3	4	4	3	3	3	2		12	101	35574	366328	1.22348	0.505515	0.0944059
PF01432	2	2	5	4	2	7	2	2	8	5	2	5	7	4	5	2	2	2	3	5	2	5	2	2	4	2	2	2	6	2	2	2	2	2		12	101	35574	366328	1.22348	0.505515	0.0944059
PF07350	1	2	1	4	2	1	0	1	6	1	1	3	1	3	8	1	2	2	1	2	2	3	0	1	1	1	1	2	2	1	1	0	3	3		7	57	35579	366372	1.2646	0.508293	0.130277
PF00168	17	16	14	14	15	15	12	16	28	16	18	17	16	21	27	16	17	19	21	15	17	14	16	15	18	17	18	17	16	16	17	15	16	16		46	532	35540	365897	0.8902	0.509268	0.0429957
PF00795	9	7	15	11	8	11	4	13	21	10	12	11	10	11	17	14	8	8	10	9	11	10	5	12	13	6	10	10	9	10	12	5	6	10		34	314	35552	366115	1.11507	0.509429	0.0582291
PF00708	1	1	1	1	1	0	0	1	1	1	1	1	1	1	0	0	1	1	1	0	1	1	1	1	0	1	1	1	1	1	1	1	0	1		1	26	35585	366403	0.396021	0.509551	0.196348
PF04871	1	1	1	1	1	1	1	1	1	0	0	1	1	1	0	1	1	1	1	1	1	1	1	1	0	1	1	1	0	1	1	0	0	1		1	26	35585	366403	0.396021	0.509551	0.196348
PF08585	1	1	1	1	1	1	0	0	0	1	1	1	0	1	1	1	1	1	0	1	0	1	1	1	1	1	1	1	1	1	1	1	0	1		1	26	35585	366403	0.396021	0.509551	0.196348
PF09495	0	1	1	1	1	1	1	1	1	1	1	1	0	0	0	1	1	1	1	0	1	1	1	1	0	1	1	1	1	1	1	1	0	1		1	26	35585	366403	0.396021	0.509551	0.196348
PF12108	0	1	1	1	1	1	0	1	1	1	0	1	1	1	1	1	0	1	1	1	1	1	1	1	0	1	0	1	1	0	1	1	1	1		1	26	35585	366403	0.396021	0.509551	0.196348
PF13578	0	2	1	1	0	2	0	0	1	0	0	1	1	1	3	1	0	2	0	1	0	4	1	1	0	1	0	0	0	0	1	1	0	1		1	26	35585	366403	0.396021	0.509551	0.196348
PF01465	1	0	1	0	1	1	1	1	1	1	0	1	1	1	1	1	1	0	1	1	1	1	1	1	0	1	1	1	0	1	1	1	1	1		1	27	35585	366402	0.381353	0.509964	0.184095
PF09416	1	1	0	1	1	1	1	1	1	1	0	1	1	1	1	1	1	1	1	1	1	0	1	1	0	1	1	1	0	1	0	1	1	1		1	27	35585	366402	0.381353	0.509964	0.184095
PF10232	0	1	1	1	1	1	1	1	1	1	0	1	1	1	1	1	0	1	1	1	1	1	1	1	0	1	0	1	1	0	1	1	1	1		1	27	35585	366402	0.381353	0.509964	0.184095
PF10262	0	1	1	1	1	1	0	1	0	1	1	1	1	1	1	0	1	1	1	1	1	1	1	1	1	1	1	0	1	0	1	1	1	1		1	27	35585	366402	0.381353	0.509964	0.184095
PF00251	2	1	4	5	2	1	0	3	7	4	6	4	1	6	16	2	3	6	1	1	3	7	0	8	5	1	3	2	2	4	0	0	1	4		12	103	35574	366326	1.19972	0.511179	0.0987265
PF01558	1	1	1	1	1	1	1	1	1	1	1	1	1	1	1	1	1	1	1	1	1	1	1	1	0	0	1	0	1	1	1	0	0	1		1	28	35585	366401	0.367732	0.511823	0.17237
PF07779	0	1	0	0	0	1	0	1	1	2	0	1	0	4	3	1	0	2	1	0	0	1	0	0	0	1	0	1	3	0	0	0	1	4		1	28	35585	366401	0.367732	0.511823	0.17237
PF09297	1	1	1	1	1	1	1	1	1	0	0	1	1	1	1	1	1	0	1	1	1	1	1	1	0	1	0	1	2	0	1	1	1	1		1	28	35585	366401	0.367732	0.511823	0.17237
PF10290	1	1	0	1	1	1	1	1	1	1	0	1	1	1	1	1	1	0	1	2	3	1	1	0	0	1	0	1	1	0	0	1	1	1		1	28	35585	366401	0.367732	0.511823	0.17237
PF12325	1	1	1	1	0	1	1	0	0	1	0	1	1	1	1	1	1	1	1	1	1	0	1	1	1	1	1	1	1	1	1	1	1	1		1	28	35585	366401	0.367732	0.511823	0.17237
PF14634	0	2	1	2	2	0	1	0	1	2	0	2	0	1	4	0	1	0	2	0	2	0	0	1	0	2	0	0	1	0	0	1	0	1		1	28	35585	366401	0.367732	0.511823	0.17237
PF12706	5	5	8	6	7	4	2	4	7	7	5	6	4	5	5	5	5	5	4	5	8	5	2	7	6	4	6	6	4	4	8	5	6	5		13	167	35573	366262	0.80149	0.512671	0.0785071
PF01735	2	3	6	3	4	3	3	4	7	5	2	4	3	7	9	2	2	2	3	5	2	3	2	2	5	3	2	2	3	2	3	2	2	4		12	104	35574	366325	1.18818	0.51448	0.100767
PF00636	5	5	8	5	5	5	5	6	7	4	6	5	5	5	5	5	6	5	5	5	7	6	5	10	6	5	5	3	5	4	6	5	6	4		13	171	35573	366258	0.782733	0.514815	0.0717813
PF01833	0	1	1	1	1	1	1	1	1	1	0	1	1	1	1	1	0	1	1	2	2	1	1	1	0	1	0	1	1	0	1	1	1	1		1	29	35585	366400	0.355051	0.515018	0.161186
PF10375	0	1	1	1	1	1	1	1	0	0	1	1	1	1	1	1	1	1	1	1	1	1	1	1	1	1	1	1	1	1	0	1	1	1		1	29	35585	366400	0.355051	0.515018	0.161186
PF13867	0	1	1	1	1	1	0	1	0	1	1	1	1	1	1	1	1	1	1	1	1	1	1	1	1	1	1	0	1	1	1	1	1	1		1	29	35585	366400	0.355051	0.515018	0.161186
PF13919	1	0	1	1	1	1	0	0	0	1	1	1	1	1	1	1	1	1	0	1	4	0	1	1	1	1	1	1	1	1	1	1	0	1		1	29	35585	366400	0.355051	0.515018	0.161186
PF13516	8	10	7	8	6	9	8	3	11	5	9	8	6	10	9	10	5	1	9	8	13	9	9	5	9	9	9	9	3	6	9	7	6	11		20	244	35566	366185	0.843929	0.516761	0.0662723
PF07885	4	4	4	4	4	2	0	4	6	4	4	2	2	3	6	6	4	2	2	4	4	6	2	2	6	2	4	4	4	4	2	2	2	2		12	105	35574	366324	1.17686	0.518079	0.102722
PF02878	5	3	2	3	4	3	3	3	4	4	4	3	3	3	3	4	4	3	4	3	3	4	3	4	4	4	4	4	4	4	3	4	4	3		8	112	35578	366317	0.73544	0.519116	0.0914281
PF09325	4	4	5	3	3	3	3	3	4	3	4	4	3	3	3	3	4	3	4	3	3	3	3	5	4	4	4	3	2	4	3	5	5	3		8	112	35578	366317	0.73544	0.519116	0.0914281
PF13378	3	3	5	4	4	3	0	3	4	4	3	4	2	4	8	4	3	3	3	3	2	6	1	5	4	3	3	6	3	3	4	3	3	4		8	112	35578	366317	0.73544	0.519116	0.0914281
PF03943	0	1	1	1	1	1	1	1	1	0	1	1	1	1	1	1	1	1	1	1	1	1	1	1	0	1	1	1	1	1	1	1	1	1		1	30	35585	366399	0.343215	0.519438	0.150548
PF04724	0	1	0	0	1	6	0	2	0	3	0	2	5	1	1	0	0	1	1	2	1	1	0	0	1	0	0	0	1	0	1	0	0	0		1	30	35585	366399	0.343215	0.519438	0.150548
PF05625	1	1	1	1	1	1	1	1	1	1	1	1	1	1	1	0	1	1	1	0	1	1	1	1	0	1	1	1	1	2	1	1	1	0		1	30	35585	366399	0.343215	0.519438	0.150548
PF08648	1	1	1	1	1	1	1	1	0	1	1	1	0	1	1	1	1	1	1	1	1	1	0	1	1	1	1	1	1	1	1	1	1	1		1	30	35585	366399	0.343215	0.519438	0.150548
PF13691	1	1	1	1	1	1	1	0	0	1	1	1	1	1	1	1	0	1	1	1	1	1	1	1	1	2	1	0	1	1	1	1	1	1		1	30	35585	366399	0.343215	0.519438	0.150548
PF01467	3	4	3	4	3	4	3	3	4	2	3	4	4	6	5	3	3	4	3	3	3	4	3	5	4	3	3	4	3	3	4	3	4	4		8	113	35578	366316	0.72893	0.520126	0.0888361
PF00797	1	2	6	3	3	1	0	1	4	3	1	1	1	3	4	2	1	2	2	1	1	4	1	4	3	0	2	2	2	2	1	1	0	1		7	59	35579	366370	1.22172	0.520377	0.137041
PF00613	2	2	2	2	2	2	2	2	2	2	2	2	2	2	2	2	2	2	2	2	2	2	1	2	2	2	2	2	2	2	2	2	2	2		4	63	35582	366366	0.653739	0.521689	0.127758
PF00925	2	2	3	2	2	2	1	2	2	2	2	2	2	2	2	2	2	2	2	1	3	2	2	2	2	2	2	2	2	2	2	2	1	2		4	63	35582	366366	0.653739	0.521689	0.127758
PF01193	2	2	2	2	2	2	1	2	2	2	2	2	2	2	2	2	2	2	2	2	2	2	2	2	2	2	2	2	2	2	2	2	2	2		4	63	35582	366366	0.653739	0.521689	0.127758
PF01583	2	2	2	2	2	2	0	2	2	2	2	2	2	2	2	2	2	2	2	2	2	3	2	2	2	2	2	2	2	2	2	2	2	2		4	63	35582	366366	0.653739	0.521689	0.127758
PF01849	2	2	2	2	2	2	2	2	2	2	2	2	2	2	2	2	2	2	2	2	2	2	2	2	2	1	2	2	2	2	2	2	2	2		4	63	35582	366366	0.653739	0.521689	0.127758
PF01974	2	2	2	2	2	2	2	2	2	2	2	2	2	2	2	2	2	2	2	2	2	2	2	2	2	2	2	2	2	2	2	2	2	1		4	63	35582	366366	0.653739	0.521689	0.127758
PF02847	2	2	2	2	2	2	2	2	2	2	2	2	2	2	1	2	2	2	2	2	2	2	2	2	2	2	2	2	2	2	2	2	2	2		4	63	35582	366366	0.653739	0.521689	0.127758
PF03464	1	2	2	2	2	2	2	1	2	2	2	2	2	2	2	2	2	2	2	2	2	2	2	2	2	2	2	2	2	2	2	2	3	2		4	63	35582	366366	0.653739	0.521689	0.127758
PF03719	2	2	2	2	2	2	2	2	2	2	2	2	2	2	1	2	2	2	2	2	2	2	2	2	2	2	2	2	2	2	2	2	2	2		4	63	35582	366366	0.653739	0.521689	0.127758
PF03853	2	2	2	2	1	2	2	2	2	2	2	2	2	2	2	2	2	2	2	2	2	2	2	2	2	2	2	2	2	2	2	2	2	2		4	63	35582	366366	0.653739	0.521689	0.127758
PF04099	1	1	3	2	2	2	2	2	2	2	2	2	2	2	2	2	2	2	2	1	3	2	3	2	2	2	2	1	2	2	2	2	2	2		4	63	35582	366366	0.653739	0.521689	0.127758
PF04566	2	2	2	2	2	2	2	1	2	2	2	2	2	2	2	2	2	2	2	2	2	2	2	2	2	2	2	2	2	2	2	2	2	2		4	63	35582	366366	0.653739	0.521689	0.127758
PF04628	2	2	2	2	2	2	2	2	2	1	2	2	2	2	2	2	2	2	2	2	2	2	2	2	2	2	2	2	2	2	2	2	2	2		4	63	35582	366366	0.653739	0.521689	0.127758
PF04950	2	2	2	2	2	2	2	2	2	2	2	2	2	2	2	2	2	2	2	2	2	2	2	2	2	2	2	1	2	2	2	2	2	2		4	63	35582	366366	0.653739	0.521689	0.127758
PF06428	2	2	2	2	2	2	2	2	2	2	2	2	2	2	2	2	2	2	2	1	2	2	2	2	2	2	2	2	2	2	2	2	2	2		4	63	35582	366366	0.653739	0.521689	0.127758
PF06472	1	2	2	2	2	2	2	2	2	2	2	2	2	2	2	2	2	2	2	2	2	2	1	2	2	2	2	2	2	2	2	3	2	2		4	63	35582	366366	0.653739	0.521689	0.127758
PF07798	1	2	2	2	2	2	2	2	2	2	2	2	2	2	2	2	2	2	2	2	2	2	2	2	2	2	2	2	2	2	2	2	2	2		4	63	35582	366366	0.653739	0.521689	0.127758
PF08142	2	2	2	2	2	2	2	2	2	2	2	2	2	2	2	2	2	2	2	2	2	2	2	2	2	2	2	1	2	2	2	2	2	2		4	63	35582	366366	0.653739	0.521689	0.127758
PF08148	2	2	2	2	2	2	2	2	2	1	2	2	2	2	2	2	2	2	2	2	2	2	2	2	2	2	2	2	2	2	2	2	2	2		4	63	35582	366366	0.653739	0.521689	0.127758
PF08628	2	2	2	2	2	2	2	1	2	2	2	2	2	2	2	2	2	2	2	2	2	2	2	2	2	3	2	2	2	2	2	2	2	1		4	63	35582	366366	0.653739	0.521689	0.127758
PF08801	2	2	2	2	2	2	2	2	2	2	2	2	2	2	2	2	2	2	2	2	2	2	2	2	2	2	2	2	2	2	2	2	1	2		4	63	35582	366366	0.653739	0.521689	0.127758
PF10405	2	2	2	2	2	2	2	2	2	2	2	2	2	2	2	2	2	2	2	1	2	2	2	2	2	2	2	2	2	2	2	2	2	2		4	63	35582	366366	0.653739	0.521689	0.127758
PF13000	2	2	2	2	2	2	2	2	2	2	2	2	2	2	2	2	2	2	2	2	2	2	2	2	2	2	2	2	2	2	2	2	2	1		4	63	35582	366366	0.653739	0.521689	0.127758
PF13656	2	2	2	2	1	2	2	2	2	2	2	2	2	2	2	2	1	2	2	2	3	2	2	2	2	2	2	2	2	2	2	2	2	2		4	63	35582	366366	0.653739	0.521689	0.127758
PF13844	2	2	2	2	2	2	2	2	2	2	2	2	2	2	1	2	2	2	2	2	2	2	2	2	2	2	2	2	2	2	2	2	2	2		4	63	35582	366366	0.653739	0.521689	0.127758
PF13850	3	2	2	2	2	2	2	1	2	2	2	2	2	2	2	2	2	2	2	2	2	2	2	2	2	2	2	2	2	1	2	2	2	2		4	63	35582	366366	0.653739	0.521689	0.127758
PF00185	1	2	2	2	2	2	2	2	2	2	2	2	2	2	2	2	2	2	2	2	2	3	2	2	2	2	2	2	2	2	2	2	2	2		4	64	35582	366365	0.643522	0.522165	0.123039
PF00252	2	2	2	2	2	2	2	2	2	2	2	2	2	2	2	2	2	2	2	2	2	2	1	2	2	2	2	2	2	2	2	2	3	2		4	64	35582	366365	0.643522	0.522165	0.123039
PF00276	2	2	2	2	2	2	2	2	2	2	2	2	2	2	2	2	2	2	2	2	2	2	2	2	2	2	2	2	2	2	2	2	2	2		4	64	35582	366365	0.643522	0.522165	0.123039
PF00298	2	2	2	2	2	2	2	2	2	2	2	2	2	2	2	2	2	2	2	2	2	2	2	2	2	2	2	2	2	2	2	2	2	2		4	64	35582	366365	0.643522	0.522165	0.123039
PF00380	2	2	2	2	2	2	2	2	2	2	2	2	2	2	2	2	2	2	2	2	2	2	2	2	2	2	2	2	2	2	2	2	2	2		4	64	35582	366365	0.643522	0.522165	0.123039
PF00585	2	2	2	2	2	2	2	0	2	2	2	2	2	2	2	2	2	2	2	2	4	2	2	2	2	2	2	2	2	2	2	2	2	2		4	64	35582	366365	0.643522	0.522165	0.123039
PF00677	2	2	2	2	2	2	2	2	2	2	2	2	2	2	2	2	2	2	2	2	2	2	2	2	2	2	2	2	2	2	2	2	2	2		4	64	35582	366365	0.643522	0.522165	0.123039
PF00887	2	2	3	2	2	2	2	2	2	2	1	2	3	2	2	2	1	2	2	2	2	2	2	2	2	2	2	2	2	2	2	2	2	2		4	64	35582	366365	0.643522	0.522165	0.123039
PF01000	2	2	2	2	2	2	2	2	2	2	2	2	2	2	2	2	2	2	2	2	2	2	2	2	2	2	2	2	2	2	2	2	2	2		4	64	35582	366365	0.643522	0.522165	0.123039
PF01012	2	2	2	2	2	2	3	2	2	2	2	2	2	2	2	2	2	2	2	2	2	2	1	2	2	2	2	2	2	2	2	2	2	2		4	64	35582	366365	0.643522	0.522165	0.123039
PF01150	2	2	2	2	2	2	2	2	2	2	2	2	2	2	1	2	2	2	2	2	2	2	2	2	2	2	3	2	2	2	2	2	2	2		4	64	35582	366365	0.643522	0.522165	0.123039
PF01265	2	2	2	2	2	2	2	2	2	2	2	2	2	2	2	2	2	2	2	2	2	2	2	2	2	2	2	2	2	2	2	2	2	2		4	64	35582	366365	0.643522	0.522165	0.123039
PF01459	2	2	2	2	2	2	2	2	2	2	2	2	2	2	2	2	2	2	2	2	2	2	2	2	2	3	2	2	2	2	2	2	2	1		4	64	35582	366365	0.643522	0.522165	0.123039
PF01704	2	2	2	2	2	2	2	2	2	2	2	2	2	2	2	2	2	2	2	2	2	2	2	2	2	2	2	2	2	2	2	2	2	2		4	64	35582	366365	0.643522	0.522165	0.123039
PF01841	1	2	2	2	1	2	1	2	2	2	2	2	2	2	2	2	2	2	2	2	3	3	2	2	2	4	2	1	2	2	2	2	3	1		4	64	35582	366365	0.643522	0.522165	0.123039
PF01873	2	2	2	2	2	2	2	2	2	2	2	2	2	2	2	2	2	2	2	2	3	2	1	2	2	2	2	2	2	2	2	2	2	2		4	64	35582	366365	0.643522	0.522165	0.123039
PF01997	2	2	2	2	2	2	2	2	2	2	2	3	1	2	2	2	2	2	2	2	2	2	2	2	2	2	2	2	2	2	2	2	2	2		4	64	35582	366365	0.643522	0.522165	0.123039
PF02207	2	2	2	2	2	2	2	2	2	2	2	2	2	2	2	2	2	2	2	2	2	2	2	2	2	2	2	2	2	2	2	2	2	2		4	64	35582	366365	0.643522	0.522165	0.123039
PF02213	2	2	2	2	2	2	2	2	2	2	2	2	2	2	2	2	2	2	2	2	2	2	2	2	2	2	2	2	2	2	2	2	2	2		4	64	35582	366365	0.643522	0.522165	0.123039
PF02219	2	2	2	2	2	2	2	2	2	2	2	2	2	2	2	2	2	2	2	2	2	2	2	2	2	2	2	2	2	2	2	2	2	2		4	64	35582	366365	0.643522	0.522165	0.123039
PF02347	2	2	2	2	2	2	2	2	2	2	2	2	2	2	2	2	2	2	2	2	2	2	2	2	2	2	2	2	2	2	2	2	2	2		4	64	35582	366365	0.643522	0.522165	0.123039
PF02540	2	2	2	2	2	2	2	2	2	2	2	2	2	2	1	2	2	2	2	2	3	2	2	2	2	2	2	2	2	2	2	2	2	2		4	64	35582	366365	0.643522	0.522165	0.123039
PF02636	2	2	2	2	2	2	2	2	2	2	2	2	2	2	2	2	2	2	2	2	2	2	2	2	2	2	2	2	2	2	2	2	2	2		4	64	35582	366365	0.643522	0.522165	0.123039
PF02729	1	2	2	2	2	2	2	2	2	2	2	2	2	2	2	2	2	2	2	2	2	3	2	2	2	2	2	2	2	2	2	2	2	2		4	64	35582	366365	0.643522	0.522165	0.123039
PF02735	2	2	2	2	2	2	2	2	2	2	2	2	2	2	2	2	2	2	2	2	2	2	2	2	2	2	2	2	2	2	2	2	2	2		4	64	35582	366365	0.643522	0.522165	0.123039
PF02787	2	2	2	2	2	2	2	1	2	2	2	2	2	2	2	2	2	2	2	2	2	2	2	2	2	3	2	2	2	2	2	2	2	2		4	64	35582	366365	0.643522	0.522165	0.123039
PF03367	2	2	2	2	2	2	2	2	2	2	2	2	2	2	2	2	2	2	2	2	2	2	2	2	2	2	2	2	2	2	2	2	2	2		4	64	35582	366365	0.643522	0.522165	0.123039
PF03388	2	2	2	2	2	2	2	2	2	2	2	2	2	2	2	2	2	2	2	2	2	2	2	2	2	2	2	2	2	2	2	2	2	2		4	64	35582	366365	0.643522	0.522165	0.123039
PF03465	2	2	2	2	2	2	2	1	2	2	2	2	2	2	2	2	2	2	2	2	2	2	2	2	2	2	2	2	2	2	2	2	3	2		4	64	35582	366365	0.643522	0.522165	0.123039
PF03561	2	4	2	2	2	2	0	2	2	2	2	2	2	2	2	2	2	2	2	0	2	3	2	0	2	2	2	2	2	2	2	2	5	2		4	64	35582	366365	0.643522	0.522165	0.123039
PF03770	1	2	2	2	2	2	2	2	2	2	2	2	2	2	2	2	2	2	2	2	3	2	2	2	2	2	2	2	2	2	2	2	2	2		4	64	35582	366365	0.643522	0.522165	0.123039
PF03946	2	2	2	2	2	2	2	2	2	2	2	2	2	2	2	2	2	2	2	2	2	2	2	2	2	2	2	2	2	2	2	2	2	2		4	64	35582	366365	0.643522	0.522165	0.123039
PF03947	2	2	3	2	2	2	2	2	2	2	2	2	2	2	1	2	2	2	2	2	2	1	1	3	2	2	2	2	2	2	2	3	2	2		4	64	35582	366365	0.643522	0.522165	0.123039
PF04153	2	2	2	2	2	2	2	2	2	2	2	2	2	2	2	2	2	2	2	2	4	2	1	1	2	2	2	2	2	2	2	2	2	2		4	64	35582	366365	0.643522	0.522165	0.123039
PF04676	2	2	2	2	2	2	2	2	2	2	2	2	2	2	2	2	2	2	2	2	2	2	2	2	2	2	2	2	2	2	2	2	2	2		4	64	35582	366365	0.643522	0.522165	0.123039
PF04677	2	2	2	2	2	2	2	2	2	2	2	2	2	2	2	2	2	2	2	2	2	2	2	2	2	2	2	2	2	2	2	2	2	2		4	64	35582	366365	0.643522	0.522165	0.123039
PF04707	2	2	2	2	2	2	2	2	2	2	2	2	2	2	2	2	2	2	2	2	2	3	1	2	2	2	2	2	2	2	2	2	2	2		4	64	35582	366365	0.643522	0.522165	0.123039
PF04855	2	2	2	2	2	2	2	2	2	2	2	2	2	2	2	2	2	2	2	2	2	2	2	2	2	2	2	2	2	2	2	2	2	2		4	64	35582	366365	0.643522	0.522165	0.123039
PF04900	2	2	1	2	2	2	2	2	2	2	2	2	2	2	2	2	2	2	2	2	3	2	4	1	2	2	2	1	2	2	2	2	2	2		4	64	35582	366365	0.643522	0.522165	0.123039
PF06733	3	2	2	2	2	2	2	2	2	2	2	2	2	2	2	2	2	2	2	2	2	2	2	2	2	2	2	2	2	2	2	1	2	2		4	64	35582	366365	0.643522	0.522165	0.123039
PF06999	2	2	3	2	2	2	1	2	2	2	2	2	2	2	2	2	2	2	2	1	2	2	3	3	2	2	2	2	2	2	1	3	2	1		4	64	35582	366365	0.643522	0.522165	0.123039
PF08156	2	2	2	2	2	2	2	1	2	2	2	2	2	2	2	2	2	2	2	2	2	2	2	2	2	2	2	3	2	2	2	2	2	2		4	64	35582	366365	0.643522	0.522165	0.123039
PF08159	2	2	2	2	2	2	2	2	2	2	2	2	2	2	2	2	2	2	2	2	2	2	2	2	2	2	2	2	2	2	2	2	2	2		4	64	35582	366365	0.643522	0.522165	0.123039
PF08324	2	2	2	2	2	2	2	2	2	2	2	2	2	2	2	2	2	2	2	2	2	2	2	2	2	2	2	2	2	2	2	2	2	2		4	64	35582	366365	0.643522	0.522165	0.123039
PF08543	1	3	2	2	2	4	1	2	2	2	2	2	2	2	2	2	2	2	2	2	3	2	2	2	2	2	2	2	2	0	2	2	2	2		4	64	35582	366365	0.643522	0.522165	0.123039
PF08547	2	2	3	2	2	2	2	1	2	2	2	3	1	3	2	2	2	2	3	2	1	1	2	3	2	2	2	2	2	2	2	2	1	2		4	64	35582	366365	0.643522	0.522165	0.123039
PF10513	2	2	2	2	2	2	2	2	2	2	2	2	2	2	2	2	2	2	2	2	2	2	2	2	2	2	2	2	2	2	2	2	2	2		4	64	35582	366365	0.643522	0.522165	0.123039
PF10996	2	2	2	2	2	2	2	2	2	2	2	2	2	2	2	2	2	2	2	2	3	2	1	2	2	2	2	2	2	2	2	2	2	2		4	64	35582	366365	0.643522	0.522165	0.123039
PF12265	2	2	2	2	2	2	2	2	2	2	2	2	2	2	2	2	2	2	2	2	2	2	2	2	2	2	2	2	2	2	2	2	2	2		4	64	35582	366365	0.643522	0.522165	0.123039
PF13307	2	2	2	2	2	2	2	2	2	2	2	2	2	2	2	2	2	2	2	2	2	2	2	1	2	2	2	2	2	2	2	2	3	2		4	64	35582	366365	0.643522	0.522165	0.123039
PF13347	2	2	2	2	1	2	1	3	1	3	3	3	2	1	1	2	3	2	3	2	3	1	2	2	3	1	3	3	3	2	2	0	1	1		4	64	35582	366365	0.643522	0.522165	0.123039
PF13423	2	2	2	2	2	2	1	3	2	2	2	2	2	2	2	2	3	2	2	2	2	2	2	2	2	1	2	2	2	3	2	1	2	2		4	64	35582	366365	0.643522	0.522165	0.123039
PF15411	2	2	2	2	2	2	2	2	2	2	2	2	2	2	3	2	2	2	2	2	2	2	1	2	2	2	2	2	2	2	2	2	2	2		4	64	35582	366365	0.643522	0.522165	0.123039
PF13409	3	3	7	4	5	2	1	3	7	3	5	4	3	4	7	3	3	2	2	3	2	8	2	3	6	3	3	5	5	2	5	1	2	2		13	110	35573	366319	1.217	0.52311	0.0900617
PF00208	1	2	2	2	2	2	1	2	2	2	2	2	2	2	2	2	3	2	2	2	2	3	2	2	2	2	2	2	2	2	2	2	2	3		4	65	35582	366364	0.63362	0.523226	0.118372
PF00338	2	2	2	2	2	2	2	2	2	2	2	2	2	2	2	2	2	2	2	2	2	2	1	2	2	4	2	2	2	2	2	2	2	2		4	65	35582	366364	0.63362	0.523226	0.118372
PF00810	3	2	2	2	2	2	2	2	2	2	2	2	2	2	2	2	2	2	2	2	2	2	1	2	2	3	2	2	2	3	2	1	2	2		4	65	35582	366364	0.63362	0.523226	0.118372
PF00996	2	2	2	2	2	2	2	2	2	2	2	2	2	2	2	2	2	2	2	2	2	2	1	2	2	2	2	2	2	3	2	2	3	2		4	65	35582	366364	0.63362	0.523226	0.118372
PF01014	3	2	4	2	2	2	2	2	2	2	2	2	2	2	2	2	2	2	2	2	2	2	0	2	2	2	2	2	2	2	2	2	2	2		4	65	35582	366364	0.63362	0.523226	0.118372
PF01172	2	2	2	2	2	3	2	2	2	2	2	2	2	2	2	2	2	2	2	3	2	2	1	2	2	2	2	2	2	2	2	2	2	2		4	65	35582	366364	0.63362	0.523226	0.118372
PF01214	2	2	2	2	2	2	2	2	2	2	2	2	2	2	2	2	2	2	2	2	2	2	2	3	2	2	2	2	2	2	2	2	2	2		4	65	35582	366364	0.63362	0.523226	0.118372
PF02127	3	2	2	2	2	3	1	3	2	2	2	2	2	2	2	2	2	2	2	2	2	2	1	2	2	2	2	2	2	3	2	2	1	2		4	65	35582	366364	0.63362	0.523226	0.118372
PF02141	2	2	2	2	2	2	2	2	2	1	2	2	2	2	2	2	2	2	2	2	5	2	2	2	2	2	2	2	2	2	2	2	2	1		4	65	35582	366364	0.63362	0.523226	0.118372
PF03167	2	2	2	2	2	2	2	2	2	2	2	2	2	2	2	2	2	2	2	2	2	2	2	2	2	2	2	2	2	2	2	2	3	2		4	65	35582	366364	0.63362	0.523226	0.118372
PF03177	3	2	2	2	2	2	2	3	2	2	2	2	2	2	2	2	2	2	2	2	2	2	2	2	2	2	2	2	2	2	2	2	1	2		4	65	35582	366364	0.63362	0.523226	0.118372
PF03463	3	2	2	2	2	2	2	1	2	2	2	2	2	2	2	2	2	2	2	2	2	2	2	2	2	2	2	2	2	2	2	2	3	2		4	65	35582	366364	0.63362	0.523226	0.118372
PF04053	2	2	2	2	2	2	2	2	2	2	2	2	2	2	2	2	2	2	2	2	2	2	2	2	2	2	2	2	2	3	2	2	2	2		4	65	35582	366364	0.63362	0.523226	0.118372
PF04670	2	2	2	2	2	2	2	3	2	2	2	2	2	2	2	2	2	2	2	2	3	2	1	2	2	2	2	2	2	2	2	2	2	2		4	65	35582	366364	0.63362	0.523226	0.118372
PF05191	2	2	2	2	2	2	2	2	2	2	2	2	2	2	2	2	2	2	2	2	2	2	2	2	2	3	2	2	2	2	2	2	2	2		4	65	35582	366364	0.63362	0.523226	0.118372
PF07651	2	2	2	2	2	2	2	2	2	2	2	2	2	2	2	2	2	2	2	3	2	2	1	2	2	2	2	2	2	2	2	2	2	3		4	65	35582	366364	0.63362	0.523226	0.118372
PF08799	2	2	2	2	2	2	2	2	2	2	2	2	2	2	2	2	2	2	2	2	3	2	2	2	2	2	2	2	2	2	2	2	2	2		4	65	35582	366364	0.63362	0.523226	0.118372
PF10186	2	2	2	2	2	2	2	2	2	2	2	2	2	2	2	2	2	2	2	2	2	2	2	2	2	3	2	2	2	2	2	2	2	2		4	65	35582	366364	0.63362	0.523226	0.118372
PF13279	2	1	5	2	2	1	2	4	2	2	2	2	1	3	2	0	1	1	2	2	2	2	2	3	2	2	3	4	2	2	1	2	2	1		4	65	35582	366364	0.63362	0.523226	0.118372
PF13805	2	3	2	2	2	2	2	2	2	2	2	2	2	2	2	2	2	2	2	2	2	2	2	2	2	2	2	2	2	2	2	2	2	2		4	65	35582	366364	0.63362	0.523226	0.118372
PF13949	2	2	2	2	2	2	2	2	2	3	2	2	2	2	2	2	2	2	2	2	2	2	2	2	2	2	2	2	2	2	2	2	2	2		4	65	35582	366364	0.63362	0.523226	0.118372
PF00497	0	0	0	0	0	0	0	0	1	0	0	1	0	0	0	0	1	1	1	0	0	0	0	0	0	0	1	0	1	1	0	0	0	0		1	7	35585	366422	1.47101	0.523593	0.368285
PF00989	0	1	0	1	1	0	0	0	0	0	0	0	0	0	1	1	0	0	0	0	1	0	0	0	1	1	0	0	0	0	0	0	0	0		1	7	35585	366422	1.47101	0.523593	0.368285
PF01437	0	0	1	1	1	0	0	0	0	1	1	0	0	0	0	0	0	0	0	0	0	0	0	0	1	0	1	0	0	0	0	1	0	0		1	7	35585	366422	1.47101	0.523593	0.368285
PF03108	0	1	0	0	0	0	1	0	1	0	0	0	0	0	0	0	0	0	1	0	0	1	1	1	0	1	0	0	0	0	0	0	0	0		1	7	35585	366422	1.47101	0.523593	0.368285
PF04938	0	1	0	0	0	0	1	0	1	0	0	0	0	0	0	1	0	0	0	0	0	0	0	0	0	1	0	1	0	1	0	0	1	0		1	7	35585	366422	1.47101	0.523593	0.368285
PF04952	1	0	0	0	0	0	0	0	0	1	1	0	0	0	0	0	1	0	0	0	0	0	0	0	1	0	1	0	1	1	0	0	0	0		1	7	35585	366422	1.47101	0.523593	0.368285
PF05933	1	0	0	0	0	0	0	0	0	0	1	0	0	0	0	1	1	0	0	0	0	0	0	0	1	0	1	1	0	1	0	0	0	0		1	7	35585	366422	1.47101	0.523593	0.368285
PF09079	0	0	1	0	0	0	0	0	0	0	0	0	0	0	0	1	0	0	0	0	0	0	0	1	1	0	1	1	0	1	0	1	0	0		1	7	35585	366422	1.47101	0.523593	0.368285
PF12146	0	0	0	0	0	1	1	0	0	0	0	0	1	1	1	0	0	1	0	0	1	0	0	0	1	0	0	0	0	0	0	0	0	0		1	7	35585	366422	1.47101	0.523593	0.368285
PF14432	0	0	0	0	1	1	0	1	1	0	0	0	0	0	1	0	1	0	0	0	0	0	0	1	0	0	0	0	0	0	0	0	0	1		1	7	35585	366422	1.47101	0.523593	0.368285
PF00253	3	2	2	2	3	2	2	2	2	3	3	2	2	2	2	0	3	2	2	1	2	2	1	2	2	2	3	2	2	2	2	2	2	2		4	66	35582	366363	0.624018	0.524852	0.113769
PF00573	2	2	2	2	2	2	2	2	2	2	2	3	2	2	2	2	2	2	2	2	3	2	2	2	2	2	2	2	2	2	2	2	2	2		4	66	35582	366363	0.624018	0.524852	0.113769
PF00793	2	3	2	2	2	2	2	2	2	2	2	2	2	2	3	2	2	2	2	2	2	3	1	2	2	2	2	2	2	2	2	2	2	2		4	66	35582	366363	0.624018	0.524852	0.113769
PF00956	2	2	2	2	2	2	2	2	2	2	2	2	2	2	2	2	2	3	2	2	2	2	2	2	2	2	2	2	2	2	2	2	3	2		4	66	35582	366363	0.624018	0.524852	0.113769
PF00977	2	2	2	2	2	2	2	2	2	2	2	2	2	2	2	3	2	2	2	2	5	2	1	2	2	2	2	1	2	2	2	2	2	2		4	66	35582	366363	0.624018	0.524852	0.113769
PF01702	2	2	2	2	2	2	2	3	2	2	2	2	2	2	2	2	2	2	2	1	3	2	2	2	2	2	2	2	2	2	2	2	3	2		4	66	35582	366363	0.624018	0.524852	0.113769
PF02114	2	2	2	2	2	2	2	2	3	2	3	2	2	2	2	2	1	2	3	2	2	2	2	3	1	2	2	2	2	2	2	2	2	2		4	66	35582	366363	0.624018	0.524852	0.113769
PF02358	2	2	3	2	2	2	2	1	2	2	2	2	2	2	2	2	2	2	2	3	2	2	1	4	2	2	2	2	2	2	2	2	2	2		4	66	35582	366363	0.624018	0.524852	0.113769
PF03836	1	2	2	2	2	2	2	2	2	2	2	2	2	2	2	2	2	2	2	2	5	2	2	2	2	2	2	2	2	2	2	2	2	2		4	66	35582	366363	0.624018	0.524852	0.113769
PF04157	1	2	2	2	1	2	2	2	2	2	2	2	2	2	2	2	2	2	2	2	2	2	2	2	2	2	3	3	2	3	2	2	2	3		4	66	35582	366363	0.624018	0.524852	0.113769
PF05362	2	2	2	2	2	2	2	3	2	2	2	2	2	2	2	2	2	2	2	2	2	3	2	2	2	2	2	2	2	2	2	2	2	2		4	66	35582	366363	0.624018	0.524852	0.113769
PF09792	3	1	1	5	2	1	0	3	3	3	4	1	1	0	0	5	3	1	2	2	0	2	1	1	1	3	3	4	1	5	1	1	5	1		4	66	35582	366363	0.624018	0.524852	0.113769
PF01220	0	0	1	2	1	0	0	1	2	1	1	1	1	1	1	1	0	1	1	1	2	3	0	1	2	1	1	1	1	1	1	0	0	1		4	28	35582	366401	1.47105	0.524974	0.156871
PF00293	11	15	14	13	13	14	9	10	23	16	15	20	13	15	20	17	13	15	14	21	18	16	8	19	16	13	12	15	13	13	15	10	10	12		39	452	35547	365977	0.888335	0.525064	0.0487325
PF00364	6	7	8	9	9	9	7	8	11	9	10	10	9	9	10	8	7	8	7	9	8	10	6	9	10	8	9	9	9	6	6	6	3	7		21	255	35565	366174	0.847898	0.525459	0.0648919
PF00134	8	8	8	9	8	8	8	7	13	8	8	8	6	7	10	9	8	7	8	7	9	8	8	8	8	10	8	9	8	7	7	7	9	8		21	256	35565	366173	0.844584	0.52558	0.0638233
PF04117	6	5	7	6	5	5	4	5	6	5	6	6	5	7	9	6	6	6	5	6	6	5	5	5	8	6	6	6	4	6	6	4	4	6		14	179	35572	366250	0.805275	0.525806	0.0748484
PF00466	2	2	2	2	2	2	2	2	2	2	2	2	2	2	2	2	2	2	2	2	3	2	2	2	2	3	2	2	2	2	2	3	2	2		4	67	35582	366362	0.614703	0.527022	0.10924
PF00686	2	3	2	3	2	1	0	3	2	5	2	3	1	2	2	1	3	3	2	1	3	2	1	3	2	0	2	2	4	3	1	1	0	4		4	67	35582	366362	0.614703	0.527022	0.10924
PF00763	2	2	2	2	2	2	1	2	2	2	2	2	1	3	3	2	2	2	2	3	4	2	2	2	2	2	2	2	2	2	2	2	2	2		4	67	35582	366362	0.614703	0.527022	0.10924
PF00988	2	2	2	2	2	2	2	2	2	2	2	2	2	2	2	2	2	2	2	2	3	2	2	2	2	4	2	2	2	2	2	2	2	2		4	67	35582	366362	0.614703	0.527022	0.10924
PF01866	2	2	2	2	2	2	2	2	2	2	2	2	2	2	2	2	2	3	2	2	3	2	2	2	2	2	2	2	3	2	2	2	2	2		4	67	35582	366362	0.614703	0.527022	0.10924
PF02882	2	2	2	2	2	2	1	2	2	2	2	2	1	3	2	2	2	2	3	3	4	2	2	2	2	2	2	2	2	2	2	2	2	2		4	67	35582	366362	0.614703	0.527022	0.10924
PF03095	3	2	2	2	2	2	3	3	2	2	2	2	2	2	2	2	2	2	2	2	2	2	2	2	2	2	2	2	2	2	2	2	2	2		4	67	35582	366362	0.614703	0.527022	0.10924
PF03124	2	2	2	1	1	2	2	3	3	2	3	2	2	2	2	2	2	2	2	3	2	4	1	2	1	3	2	3	1	2	2	2	2	2		4	67	35582	366362	0.614703	0.527022	0.10924
PF03931	3	2	2	2	2	2	2	3	2	2	2	2	2	2	2	1	2	2	2	3	4	2	2	2	2	3	2	1	2	1	2	2	2	2		4	67	35582	366362	0.614703	0.527022	0.10924
PF07393	2	2	2	2	2	2	2	2	2	2	2	2	2	2	2	2	2	2	2	2	2	2	2	2	2	3	2	2	2	2	2	2	3	3		4	67	35582	366362	0.614703	0.527022	0.10924
PF02714	8	6	6	6	5	5	4	9	8	6	9	5	5	4	5	6	7	4	5	7	6	7	5	4	6	4	7	6	5	6	5	5	4	5		14	181	35572	366248	0.796373	0.527072	0.0717045
PF06966	5	3	3	7	3	3	3	4	7	5	5	5	3	2	2	5	5	5	3	4	4	3	1	2	6	1	5	5	4	5	1	1	1	4		13	112	35573	366317	1.19526	0.527323	0.094081
PF02837	7	6	5	3	4	6	0	2	11	4	8	5	5	11	9	4	7	9	2	6	6	16	1	8	9	2	6	7	3	10	6	2	0	6		20	176	35566	366253	1.17021	0.528007	0.0726592
PF13768	1	2	1	2	3	3	1	1	2	2	3	2	1	3	3	3	2	1	1	2	3	2	1	3	6	1	2	4	1	1	2	2	4	1		8	64	35578	366365	1.28719	0.529715	0.114742
PF13911	1	2	1	3	2	2	0	3	5	3	4	3	2	4	3	2	2	2	3	2	2	1	0	0	3	1	3	1	3	4	1	1	1	2		8	64	35578	366365	1.28719	0.529715	0.114742
PF02178	2	7	4	8	1	2	5	17	14	9	4	9	2	6	5	7	5	7	5	5	13	4	4	10	6	0	11	0	8	4	3	3	4	4		20	178	35566	366251	1.15705	0.530467	0.0752339
PF01791	0	1	2	1	1	0	0	1	2	1	2	0	0	0	0	2	2	0	0	2	1	1	1	1	2	1	2	2	1	2	0	1	1	0		4	29	35582	366400	1.42032	0.53152	0.1643
PF06041	2	0	0	0	1	1	0	1	2	1	1	1	1	2	2	1	2	0	0	2	0	1	0	1	2	0	1	2	0	1	1	1	1	2		4	29	35582	366400	1.42032	0.53152	0.1643
PF07985	1	1	1	2	0	2	1	2	2	0	1	0	1	2	2	0	1	0	1	0	0	2	1	1	2	1	1	0	0	1	1	1	1	1		4	29	35582	366400	1.42032	0.53152	0.1643
PF00578	5	3	3	4	5	3	2	4	6	4	4	3	3	3	3	5	5	2	3	3	3	4	2	3	7	3	7	5	3	5	3	2	5	2		13	114	35573	366315	1.17428	0.532696	0.0978237
PF08501	4	2	7	5	3	2	1	2	6	3	4	3	2	7	7	3	2	4	4	2	4	10	1	4	7	5	4	3	3	5	3	1	1	3		13	114	35573	366315	1.17428	0.532696	0.0978237
PF13640	4	4	4	3	3	3	2	5	7	3	5	4	4	4	3	5	4	5	4	2	4	5	2	4	6	6	4	3	3	2	4	2	2	2		13	114	35573	366315	1.17428	0.532696	0.0978237
PF07687	7	9	15	10	7	12	2	8	17	7	7	10	12	11	13	10	7	7	5	6	5	13	2	11	11	3	7	13	6	11	6	5	4	7		28	258	35558	366171	1.1176	0.533009	0.0661462
PF02752	4	3	5	4	4	3	3	3	3	4	4	3	2	5	5	5	3	3	3	4	3	7	2	4	6	4	4	4	4	4	3	3	4	4		9	120	35577	366309	0.772217	0.536922	0.0955152
PF02666	3	3	5	4	3	7	2	2	5	4	3	2	5	5	9	5	2	2	3	9	4	4	2	4	4	3	3	3	4	2	5	2	4	3		9	121	35577	366308	0.765833	0.537119	0.0931668
PF00145	4	6	3	4	4	3	1	8	7	4	3	4	3	3	3	4	4	4	6	3	3	6	4	3	2	5	4	4	4	2	1	4	4	4		9	122	35577	366307	0.759554	0.537617	0.0908163
PF04433	4	4	4	4	3	4	4	4	5	4	4	4	4	2	3	4	4	4	4	4	4	4	4	4	4	4	4	4	4	3	4	4	4	4		9	123	35577	366306	0.753377	0.538413	0.0884677
PF04055	6	9	6	4	6	6	5	5	6	6	6	6	5	8	8	6	6	5	6	6	7	5	5	4	9	6	7	6	7	6	7	6	5	5		15	191	35571	366238	0.808584	0.53847	0.0715157
PF06884	2	0	1	1	1	1	1	1	1	1	1	1	0	1	1	1	2	1	1	1	1	1	0	1	3	1	1	1	1	1	1	0	1	1		4	30	35582	366399	1.37298	0.538971	0.171168
PF00817	4	4	4	4	4	4	3	3	5	4	4	4	4	4	4	4	4	4	4	3	5	4	4	4	4	3	4	4	4	4	4	4	3	4		9	124	35577	366305	0.747299	0.539499	0.086125
PF02128	1	0	1	0	0	0	0	0	2	1	1	1	1	1	1	0	1	1	3	2	0	0	0	0	2	1	1	1	1	2	1	6	0	3		4	31	35582	366398	1.32868	0.547227	0.177442
PF07103	1	1	2	1	1	1	1	1	3	1	1	1	1	1	1	1	1	1	1	2	1	0	0	2	1	1	1	1	1	1	0	0	1	1		4	31	35582	366398	1.32868	0.547227	0.177442
PF10058	1	1	1	1	1	1	1	1	3	1	1	1	1	1	1	1	1	1	1	1	1	1	1	1	1	1	1	1	1	1	1	1	0	1		4	31	35582	366398	1.32868	0.547227	0.177442
PF00456	2	3	3	3	2	1	1	2	6	2	2	2	2	2	4	4	2	2	2	1	1	4	1	5	2	1	2	2	2	3	2	1	1	2		8	69	35578	366360	1.1939	0.550176	0.130068
PF00957	3	4	4	4	4	5	4	4	10	3	5	4	4	4	4	4	4	4	4	3	4	5	2	4	4	4	4	4	4	4	4	4	3	4		14	125	35572	366304	1.15332	0.551747	0.0966843
PF03200	5	4	2	1	2	2	2	2	2	1	3	2	2	2	2	3	4	3	2	2	3	2	2	1	3	2	3	2	1	4	2	1	2	2		5	73	35581	366356	0.705232	0.553201	0.124754
PF04072	2	2	2	1	2	3	2	2	3	2	2	6	3	2	2	2	2	4	2	3	3	4	2	1	2	2	2	2	2	2	2	2	2	1		5	73	35581	366356	0.705232	0.553201	0.124754
PF01151	1	3	3	2	2	3	3	3	3	2	2	3	2	2	2	2	2	2	2	2	2	6	2	2	2	2	2	2	2	2	3	2	2	2		5	74	35581	366355	0.6957	0.553403	0.120798
PF07217	4	2	1	2	1	3	3	1	3	3	2	2	3	3	3	2	2	4	3	2	2	3	2	2	2	2	2	2	2	2	2	2	3	2		5	74	35581	366355	0.6957	0.553403	0.120798
PF12821	3	1	4	2	2	3	1	1	1	3	3	3	3	3	3	2	3	2	1	4	2	2	1	4	4	1	3	2	2	3	2	1	1	3		5	74	35581	366355	0.6957	0.553403	0.120798
lipase_abH36	1	1	3	1	0	1	1	4	1	4	3	6	1	3	3	1	2	12	5	1	2	0	1	1	4	4	2	0	3	2	1	0	0	5		5	74	35581	366355	0.6957	0.553403	0.120798
PF14555	5	3	5	4	4	5	4	4	4	7	4	3	5	5	3	4	4	4	4	2	4	4	3	4	6	4	4	5	3	5	4	4	4	4		10	131	35576	366298	0.78597	0.553815	0.0921115
PF00245	3	1	1	2	2	2	1	1	3	2	3	4	3	2	2	2	3	3	3	3	4	1	2	2	2	2	2	2	2	2	2	3	2	6		5	75	35581	366354	0.686423	0.554089	0.116855
PF01026	2	2	4	3	2	2	2	2	3	2	3	3	1	4	4	2	2	3	2	2	2	2	2	3	2	2	2	3	2	2	2	2	2	2		5	75	35581	366354	0.686423	0.554089	0.116855
PF10263	2	2	1	2	3	2	2	3	3	8	3	2	2	2	1	3	4	2	3	2	2	2	1	1	2	2	3	3	3	3	1	2	1	2		5	75	35581	366354	0.686423	0.554089	0.116855
PF04564	2	2	3	3	3	2	2	2	3	3	2	2	2	2	3	2	2	2	2	2	4	2	2	2	2	3	3	3	3	2	3	2	2	2		5	76	35581	366353	0.677389	0.555246	0.112934
PF03009	5	6	3	5	6	6	2	2	6	5	4	5	5	4	5	4	4	4	5	6	4	2	5	5	4	4	4	4	4	6	2	4	2	2		10	134	35576	366295	0.768368	0.555677	0.0857077
peptidase_Serine	32	38	26	17	16	88	10	34	73	44	28	44	63	44	59	32	32	58	25	106	21	61	10	21	47	35	18	33	29	36	24	39	10	37		120	1170	35466	365259	1.05629	0.555816	0.0316081
PF02774	1	1	1	1	1	1	1	1	3	1	1	1	1	1	1	1	1	1	1	1	1	1	1	1	1	1	1	1	1	1	1	1	1	1		4	32	35582	366397	1.28716	0.556191	0.183098
PF03417	1	2	1	1	1	1	0	1	3	1	1	0	3	1	2	1	1	0	1	0	0	4	1	2	1	0	1	1	1	1	0	2	0	0		4	32	35582	366397	1.28716	0.556191	0.183098
PF04820	0	0	2	0	0	1	0	1	0	0	2	4	0	0	0	0	0	1	0	1	0	13	0	0	4	1	0	0	0	0	4	2	0	0		4	32	35582	366397	1.28716	0.556191	0.183098
PF07039	1	2	1	1	1	1	1	1	3	1	1	1	1	1	1	1	0	1	1	1	1	1	1	1	1	1	1	1	1	1	1	1	1	1		4	32	35582	366397	1.28716	0.556191	0.183098
PF02755	0	4	3	3	2	2	2	3	2	3	3	2	1	2	2	3	3	2	3	1	2	3	3	3	3	2	3	3	2	3	1	3	3	2		5	77	35581	366352	0.66859	0.556858	0.109045
PF01661	3	1	3	3	2	2	0	2	4	2	4	1	2	3	3	3	4	2	2	1	4	1	1	2	5	3	4	5	2	4	1	2	1	1		9	74	35577	366355	1.2524	0.558909	0.110952
PF14441	0	2	2	2	4	5	0	1	5	2	3	5	1	3	9	2	2	3	1	1	2	5	2	2	4	5	1	1	1	1	3	0	1	3		9	75	35577	366354	1.2357	0.561384	0.113839
PF09286	3	12	7	7	7	15	1	10	19	10	4	6	15	3	5	8	2	5	8	9	3	31	2	4	4	1	6	3	8	6	5	3	0	1		23	210	35563	366219	1.12785	0.563645	0.0735246
PF01918	0	1	0	0	0	1	1	1	1	0	0	0	1	0	0	0	0	0	0	0	1	1	0	0	0	0	0	0	1	0	0	0	0	0		1	8	35585	366421	1.28713	0.565765	0.380022
PF03596	0	0	0	0	0	1	0	0	0	0	2	0	1	1	1	0	0	1	0	1	0	0	0	0	1	0	0	0	0	0	0	0	0	0		1	8	35585	366421	1.28713	0.565765	0.380022
PF04960	0	0	0	1	0	1	0	0	0	1	0	0	1	1	1	0	0	0	0	0	0	0	0	0	1	0	0	0	1	0	0	0	0	1		1	8	35585	366421	1.28713	0.565765	0.380022
PF05532	0	1	0	0	0	0	0	0	1	0	0	1	0	1	1	0	0	0	1	1	0	0	0	1	0	0	0	0	0	0	1	0	0	0		1	8	35585	366421	1.28713	0.565765	0.380022
PF06813	1	1	1	0	0	0	0	0	0	0	0	0	1	1	0	0	0	0	0	1	0	0	0	1	1	0	0	0	0	0	0	1	0	0		1	8	35585	366421	1.28713	0.565765	0.380022
PF07428	0	1	0	1	0	1	0	0	1	0	0	1	0	2	0	1	0	0	0	0	0	1	0	0	0	0	0	0	0	0	0	0	0	0		1	8	35585	366421	1.28713	0.565765	0.380022
PF10906	0	1	0	1	0	0	0	0	1	0	1	0	0	0	0	0	0	0	1	0	0	1	0	0	0	0	1	1	0	1	0	0	0	0		1	8	35585	366421	1.28713	0.565765	0.380022
PF13961	0	0	0	0	0	0	0	0	1	0	0	0	0	0	0	0	0	0	0	0	0	0	0	8	0	0	0	0	0	0	0	0	0	0		1	8	35585	366421	1.28713	0.565765	0.380022
PF01131	1	1	1	1	1	1	1	1	1	1	1	1	1	1	1	1	1	1	1	1	1	1	1	1	3	1	1	1	1	1	1	2	1	1		4	33	35582	366396	1.24815	0.565772	0.18812
PF04419	1	1	2	1	1	1	0	2	2	0	1	1	2	1	0	0	1	1	1	1	1	1	1	1	2	1	1	1	2	1	2	1	1	1		4	33	35582	366396	1.24815	0.565772	0.18812
PF05726	1	1	1	1	1	1	0	1	2	1	1	2	1	1	3	1	1	1	0	1	1	1	1	1	2	1	1	1	1	1	1	1	1	1		4	33	35582	366396	1.24815	0.565772	0.18812
PF11767	1	1	1	1	1	1	1	1	3	1	1	1	1	1	1	2	1	1	1	1	1	1	1	1	1	1	1	1	1	1	1	1	1	1		4	33	35582	366396	1.24815	0.565772	0.18812
PF13176	0	1	2	0	0	2	0	2	2	1	1	1	1	2	1	0	0	1	1	1	2	8	0	1	2	0	2	0	0	0	2	0	1	0		4	33	35582	366396	1.24815	0.565772	0.18812
PF01966	2	3	2	5	6	2	0	2	6	3	1	2	4	2	6	3	3	1	1	6	1	5	0	2	3	1	2	3	2	3	2	0	1	1		9	77	35577	366352	1.2036	0.567532	0.119204
PF13242	5	3	4	6	5	4	3	4	6	5	5	4	2	4	5	5	4	4	6	4	6	4	2	7	5	4	5	6	6	4	4	5	2	4		11	141	35575	366288	0.803251	0.568853	0.0909409
PF00450	10	10	12	11	6	12	7	13	19	21	11	10	11	10	13	17	8	6	5	11	4	13	6	10	14	3	10	10	11	11	5	12	3	8		33	310	35553	366119	1.09622	0.569274	0.0630849
PF00355	4	3	8	7	3	5	2	4	4	5	4	7	5	4	9	3	5	4	2	5	4	4	4	9	7	3	4	4	4	6	3	2	3	5		11	144	35575	366285	0.78651	0.570293	0.0850966
PF04209	2	1	3	3	3	3	0	1	6	3	3	3	2	3	5	5	3	3	2	5	1	3	0	2	3	2	3	3	2	3	1	1	1	4		9	79	35577	366350	1.17312	0.575161	0.123977
PF01274	2	1	1	1	1	1	1	1	1	1	1	2	2	1	1	1	1	1	1	1	2	1	1	1	1	1	1	1	1	2	1	1	1	1		2	37	35584	366392	0.55657	0.577603	0.175848
PF01627	1	1	1	3	1	1	1	1	1	1	1	1	1	1	1	1	1	1	1	1	3	2	1	1	1	1	1	1	1	1	1	1	1	1		2	37	35584	366392	0.55657	0.577603	0.175848
PF01650	1	2	1	1	2	1	1	1	1	1	1	1	1	1	1	1	1	1	1	1	1	1	1	4	1	1	1	1	1	1	1	1	1	1		2	37	35584	366392	0.55657	0.577603	0.175848
PF02374	1	1	1	1	1	1	1	1	1	1	1	1	1	1	1	1	1	2	1	2	2	2	1	1	1	1	1	1	1	1	1	1	2	1		2	37	35584	366392	0.55657	0.577603	0.175848
PF02585	1	1	3	1	1	1	1	1	1	1	1	1	1	0	1	1	1	1	1	2	1	2	1	1	1	1	1	2	1	1	2	1	1	1		2	37	35584	366392	0.55657	0.577603	0.175848
PF02843	1	1	1	1	1	1	1	1	1	1	1	2	2	2	1	1	1	1	2	2	1	1	1	1	1	1	1	1	1	1	1	1	1	1		2	37	35584	366392	0.55657	0.577603	0.175848
PF02966	2	1	1	1	1	1	1	1	1	1	2	1	2	1	1	1	2	1	1	1	2	1	1	1	1	1	1	1	1	2	1	1	1	0		2	37	35584	366392	0.55657	0.577603	0.175848
PF04750	0	2	1	1	1	1	1	1	1	1	1	1	2	3	3	0	1	2	1	2	1	2	1	1	1	0	1	2	1	1	0	0	1	1		2	37	35584	366392	0.55657	0.577603	0.175848
PF04762	1	1	1	1	1	1	1	1	1	0	1	1	1	1	1	2	1	1	1	1	2	1	2	1	1	1	1	1	1	2	1	2	2	1		2	37	35584	366392	0.55657	0.577603	0.175848
PF05185	2	1	1	1	2	1	1	2	1	1	1	1	1	1	1	2	1	1	1	1	2	1	1	1	1	1	1	1	1	1	1	1	1	1		2	37	35584	366392	0.55657	0.577603	0.175848
PF05693	2	1	1	1	1	1	1	1	1	1	1	1	1	1	1	1	1	1	1	1	4	1	1	1	1	2	1	1	1	1	1	1	1	1		2	37	35584	366392	0.55657	0.577603	0.175848
PF07093	1	1	1	2	2	1	1	1	1	1	1	1	1	1	1	1	1	1	1	1	1	1	1	1	1	2	1	1	1	1	1	1	2	2		2	37	35584	366392	0.55657	0.577603	0.175848
PF08271	2	1	1	1	1	1	1	1	1	1	1	1	1	1	1	1	1	1	1	1	2	1	1	1	1	3	1	1	1	1	1	1	2	1		2	37	35584	366392	0.55657	0.577603	0.175848
PF09511	1	1	1	1	1	1	5	1	1	1	1	1	1	1	1	1	1	1	1	1	1	1	1	1	1	2	1	1	1	1	1	1	1	1		2	37	35584	366392	0.55657	0.577603	0.175848
PF09794	0	1	1	1	1	1	1	2	1	1	1	1	1	1	1	1	1	1	1	1	2	1	2	1	1	1	1	2	1	2	1	1	2	1		2	37	35584	366392	0.55657	0.577603	0.175848
PF10214	1	1	2	1	2	2	2	1	1	1	1	1	1	1	1	1	1	1	1	1	1	3	1	0	1	1	1	2	1	1	1	1	0	1		2	37	35584	366392	0.55657	0.577603	0.175848
PF11919	1	1	1	1	1	1	1	1	1	1	1	1	1	1	5	1	1	1	1	1	2	1	1	1	1	1	1	1	1	1	1	1	1	1		2	37	35584	366392	0.55657	0.577603	0.175848
PF12014	2	1	1	1	1	1	1	1	1	2	2	1	1	1	1	1	2	1	1	1	1	1	1	1	1	1	2	1	1	2	1	0	1	1		2	37	35584	366392	0.55657	0.577603	0.175848
PF13136	1	1	1	1	1	1	2	1	1	1	1	1	1	1	1	1	1	1	1	1	2	1	1	1	1	2	1	1	2	1	1	1	2	1		2	37	35584	366392	0.55657	0.577603	0.175848
PF13360	1	3	1	1	1	1	1	1	1	1	1	1	2	1	1	2	1	1	1	1	2	1	1	1	1	1	1	1	1	1	1	1	1	1		2	37	35584	366392	0.55657	0.577603	0.175848
PF00042	1	0	2	1	1	1	0	1	1	1	1	2	1	2	4	1	1	1	0	4	2	0	0	3	1	0	1	1	1	1	2	0	0	2		2	38	35584	366391	0.541922	0.578384	0.167589
PF00278	0	1	1	1	1	1	1	3	1	1	1	1	1	1	4	1	1	1	1	1	1	1	1	3	1	1	1	1	1	1	1	1	1	1		2	38	35584	366391	0.541922	0.578384	0.167589
PF01466	2	1	1	1	1	1	1	2	1	1	1	1	1	1	1	1	1	1	1	2	2	2	1	1	1	1	2	1	1	1	1	1	1	1		2	38	35584	366391	0.541922	0.578384	0.167589
PF01729	1	1	1	1	1	1	5	1	1	1	1	1	1	1	1	1	1	1	1	0	2	2	1	1	1	1	1	1	1	1	1	2	1	1		2	38	35584	366391	0.541922	0.578384	0.167589
PF03074	1	1	2	1	1	2	1	2	1	1	1	1	2	1	1	2	1	1	1	1	1	1	1	1	1	1	1	1	1	1	1	1	1	2		2	38	35584	366391	0.541922	0.578384	0.167589
PF03813	2	2	1	1	1	1	1	3	1	1	2	1	1	1	1	1	1	1	1	1	1	1	1	1	1	1	1	1	1	1	1	1	1	2		2	38	35584	366391	0.541922	0.578384	0.167589
PF04108	1	1	2	1	1	1	1	1	1	1	1	1	1	1	1	1	1	1	1	1	1	1	2	2	1	1	1	2	1	2	1	2	1	1		2	38	35584	366391	0.541922	0.578384	0.167589
PF05148	2	1	1	1	1	1	1	1	1	1	2	1	1	1	1	2	2	1	1	1	1	1	1	1	1	1	2	1	1	2	1	1	1	1		2	38	35584	366391	0.541922	0.578384	0.167589
PF09814	2	1	1	1	1	1	1	1	1	1	1	1	1	1	1	1	3	1	1	1	1	2	2	2	1	1	1	1	1	0	1	1	1	2		2	38	35584	366391	0.541922	0.578384	0.167589
PF11635	1	1	1	1	1	1	1	1	1	1	1	1	1	2	1	1	1	1	1	2	1	1	3	3	1	1	1	1	1	1	1	1	0	2		2	38	35584	366391	0.541922	0.578384	0.167589
PF12722	1	1	1	1	1	1	1	1	1	2	1	1	1	2	1	1	2	2	1	1	1	1	1	1	1	1	1	1	1	2	2	1	1	1		2	38	35584	366391	0.541922	0.578384	0.167589
PF13023	1	1	1	1	1	1	1	1	1	1	1	1	2	2	3	1	1	1	2	1	1	1	1	2	1	1	1	1	1	1	1	1	1	1		2	38	35584	366391	0.541922	0.578384	0.167589
PF13579	1	2	1	1	0	2	0	0	1	1	2	2	2	2	2	1	1	1	0	2	1	2	0	1	1	0	1	2	0	2	2	2	1	1		2	38	35584	366391	0.541922	0.578384	0.167589
PF13679	0	1	1	2	1	2	1	1	1	1	1	2	2	2	1	1	1	1	1	2	1	1	1	2	1	1	1	1	1	1	1	1	1	1		2	38	35584	366391	0.541922	0.578384	0.167589
PF13741	1	1	1	1	2	1	1	1	1	2	1	1	1	1	2	2	2	1	1	1	1	1	1	1	1	1	1	1	2	1	1	1	1	1		2	38	35584	366391	0.541922	0.578384	0.167589
PF14698	1	1	1	1	1	2	1	0	1	1	1	2	2	1	3	1	1	1	1	2	1	1	1	1	1	1	1	1	1	1	1	1	1	2		2	38	35584	366391	0.541922	0.578384	0.167589
PF15406	2	1	1	1	1	1	0	1	1	1	1	1	1	1	7	1	1	1	1	1	1	1	1	1	1	1	1	1	1	1	1	1	1	1		2	38	35584	366391	0.541922	0.578384	0.167589
PF00237	4	3	3	3	3	2	3	2	3	3	3	3	3	3	3	2	2	2	3	2	3	3	2	2	3	1	3	3	3	3	2	2	2	2		6	83	35580	366346	0.744318	0.579236	0.121399
PF00641	2	3	3	2	2	2	2	2	4	2	2	2	2	2	2	2	2	3	3	3	5	4	3	3	2	4	2	3	2	2	3	3	3	3		6	83	35580	366346	0.744318	0.579236	0.121399
PF01722	2	3	2	3	3	3	2	3	3	3	3	3	3	3	3	1	3	3	3	3	3	3	2	2	3	3	2	2	3	2	3	2	1	3		6	83	35580	366346	0.744318	0.579236	0.121399
PF02441	2	5	5	2	2	3	2	4	2	1	3	2	2	4	3	2	2	2	2	4	2	4	1	4	4	1	5	1	3	2	3	2	1	2		6	83	35580	366346	0.744318	0.579236	0.121399
PF02170	2	4	3	2	2	2	3	2	2	3	2	2	2	2	4	3	3	3	2	4	3	2	2	3	4	4	2	3	2	2	3	3	3	2		6	84	35580	366345	0.735455	0.579257	0.118039
PF03403	4	1	0	3	5	3	0	2	2	4	4	4	3	2	2	5	3	1	2	4	3	2	1	0	4	1	5	4	4	5	4	0	1	2		6	84	35580	366345	0.735455	0.579257	0.118039
PF06824	2	4	1	2	2	4	2	5	3	3	3	3	2	3	4	3	3	4	2	3	3	4	1	1	3	1	3	3	4	4	2	1	1	1		6	84	35580	366345	0.735455	0.579257	0.118039
PF08881	2	3	3	2	1	2	0	3	2	2	3	6	2	5	4	1	1	7	1	1	8	2	0	6	4	4	2	4	0	2	1	1	2	3		6	84	35580	366345	0.735455	0.579257	0.118039
PF02817	2	2	3	3	2	3	2	2	3	2	3	3	3	3	3	3	2	3	2	3	3	3	1	3	3	3	3	3	3	2	3	3	3	3		6	85	35580	366344	0.726801	0.579687	0.114668
PF03097	3	2	2	2	3	2	2	2	3	4	3	3	2	3	3	2	3	3	3	3	3	2	2	3	3	3	3	3	3	2	2	3	3	3		6	85	35580	366344	0.726801	0.579687	0.114668
PF01496	1	1	1	1	1	1	1	3	1	1	1	1	1	1	4	1	1	2	1	1	1	2	1	1	1	1	1	1	1	1	1	1	1	1		2	39	35584	366390	0.528025	0.580063	0.15949
PF01872	1	1	2	1	1	1	1	1	1	1	1	2	2	1	2	1	1	1	1	3	1	1	1	2	1	1	1	0	1	1	1	1	1	2		2	39	35584	366390	0.528025	0.580063	0.15949
PF03205	1	1	1	2	2	1	2	1	1	1	1	1	1	2	1	1	1	1	2	1	0	1	2	0	1	2	1	1	1	1	1	1	2	2		2	39	35584	366390	0.528025	0.580063	0.15949
PF08626	1	1	1	1	1	1	1	1	1	1	1	1	2	1	1	2	1	1	2	2	1	2	1	1	1	1	1	1	1	2	1	1	1	2		2	39	35584	366390	0.528025	0.580063	0.15949
PF08657	1	1	1	2	2	1	1	1	1	2	1	1	1	1	0	1	2	1	1	1	1	1	1	1	1	2	1	1	2	1	1	2	2	1		2	39	35584	366390	0.528025	0.580063	0.15949
PF09243	2	1	1	1	2	1	1	1	1	2	2	1	1	1	1	1	2	2	1	1	1	1	1	1	1	1	2	1	2	1	1	1	0	1		2	39	35584	366390	0.528025	0.580063	0.15949
PF09507	1	1	1	1	1	1	2	1	1	1	1	1	1	1	2	1	1	1	1	1	1	1	2	1	1	1	1	1	1	1	1	1	3	3		2	39	35584	366390	0.528025	0.580063	0.15949
PF10075	1	2	2	1	1	1	1	1	1	1	1	1	1	1	1	1	1	1	1	1	1	1	2	2	1	2	1	1	1	1	1	2	2	1		2	39	35584	366390	0.528025	0.580063	0.15949
PF10343	1	1	1	1	2	1	1	1	1	2	1	1	1	2	2	2	1	1	1	1	1	1	1	1	1	1	2	1	2	1	1	1	1	1		2	39	35584	366390	0.528025	0.580063	0.15949
PF13692	1	1	3	2	1	1	1	1	1	1	1	2	1	1	1	2	1	1	1	1	1	1	1	3	1	1	1	1	1	1	1	1	1	1		2	39	35584	366390	0.528025	0.580063	0.15949
PF00483	3	3	3	3	2	1	2	3	3	2	3	2	1	2	2	3	3	4	3	4	2	3	2	3	3	4	3	3	2	2	3	3	5	2		6	86	35580	366343	0.718348	0.580515	0.111294
PF00638	2	3	2	3	3	3	4	4	4	2	2	3	2	4	3	2	2	3	3	2	4	4	3	3	2	3	2	2	2	2	2	3	3	1		6	86	35580	366343	0.718348	0.580515	0.111294
PF00472	1	3	3	3	3	3	3	4	3	3	3	3	3	3	3	2	2	2	3	3	3	3	3	3	3	3	3	2	3	2	3	3	2	1		6	87	35580	366342	0.710089	0.581731	0.107927
PF00709	1	1	1	1	1	2	1	1	1	1	1	1	2	1	5	1	1	1	1	2	1	1	1	1	1	1	1	1	1	1	1	2	1	1		2	40	35584	366389	0.514823	0.582587	0.151578
PF01058	1	1	2	2	1	1	1	0	1	0	2	1	1	2	2	0	1	2	1	1	1	3	1	3	1	1	1	1	1	1	1	2	1	1		2	40	35584	366389	0.514823	0.582587	0.151578
PF01127	1	1	1	1	1	2	1	1	1	1	2	1	1	2	2	1	1	1	1	1	1	2	0	1	1	3	1	1	2	1	1	1	2	1		2	40	35584	366389	0.514823	0.582587	0.151578
PF02184	1	1	2	1	1	2	2	1	1	1	1	1	2	1	1	1	1	1	1	1	1	1	2	1	1	1	1	2	1	1	2	2	1	1		2	40	35584	366389	0.514823	0.582587	0.151578
PF03453	1	1	1	1	2	1	1	1	1	1	1	1	1	1	2	1	1	2	1	1	3	1	1	3	1	1	1	1	1	1	1	1	1	2		2	40	35584	366389	0.514823	0.582587	0.151578
PF03985	1	1	2	2	2	2	1	1	1	1	1	1	2	1	1	1	1	1	1	1	1	1	2	2	1	1	1	1	1	1	1	2	1	1		2	40	35584	366389	0.514823	0.582587	0.151578
PF04446	2	1	1	1	1	1	1	1	1	1	2	1	1	1	1	1	2	1	1	1	2	1	1	1	1	1	2	2	1	2	1	1	2	1		2	40	35584	366389	0.514823	0.582587	0.151578
PF06293	0	1	2	2	0	2	2	0	2	2	1	1	3	0	1	1	1	1	1	5	1	1	0	7	0	1	0	0	0	0	0	2	1	1		2	40	35584	366389	0.514823	0.582587	0.151578
PF07575	2	0	2	2	2	1	1	1	1	2	1	1	1	1	1	1	2	0	1	0	1	0	2	2	1	2	2	2	2	2	1	1	1	0		2	40	35584	366389	0.514823	0.582587	0.151578
PF09346	1	1	1	1	1	1	1	1	1	2	1	1	1	3	3	2	1	1	1	1	1	1	1	1	1	1	1	2	1	2	1	1	1	1		2	40	35584	366389	0.514823	0.582587	0.151578
PF11566	1	1	1	1	1	1	1	1	1	1	1	1	1	1	10	1	1	1	1	1	1	1	1	1	1	1	1	1	1	0	1	1	1	1		2	40	35584	366389	0.514823	0.582587	0.151578
PF13638	1	1	1	1	1	1	1	1	1	1	1	1	1	1	1	2	1	1	1	1	1	1	1	1	1	5	1	2	1	1	1	1	3	1		2	40	35584	366389	0.514823	0.582587	0.151578
PF14413	2	1	1	1	1	1	1	1	1	1	2	1	1	1	1	1	2	1	1	0	2	1	1	1	1	1	2	2	1	3	1	1	2	1		2	40	35584	366389	0.514823	0.582587	0.151578
PF15410	0	2	1	1	2	1	1	1	1	2	1	2	2	1	1	1	1	1	1	2	2	2	1	1	1	1	1	1	1	1	2	1	1	1		2	40	35584	366389	0.514823	0.582587	0.151578
PF00612	5	5	5	5	2	4	4	5	6	3	4	5	5	6	4	6	3	6	4	5	14	4	5	3	6	4	3	5	5	6	5	3	4	6		12	153	35574	366276	0.807543	0.582997	0.0861487
PF05648	3	3	3	4	3	3	2	3	4	4	2	2	3	4	3	2	2	2	3	2	3	3	3	3	2	2	2	3	4	3	2	3	2	2		6	88	35580	366341	0.702018	0.583323	0.104573
PF09949	2	3	3	4	3	3	2	3	3	3	3	3	3	3	3	3	3	3	2	3	2	3	3	2	3	3	3	3	3	3	2	2	2	2		6	88	35580	366341	0.702018	0.583323	0.104573
PF01633	2	2	3	3	2	3	2	1	5	3	2	2	2	3	4	2	2	2	4	4	4	4	3	5	5	2	2	2	2	2	2	4	2	3		10	85	35576	366344	1.21147	0.585279	0.109832
PF00719	1	1	1	1	1	2	1	1	1	1	1	2	2	2	2	1	1	1	1	2	2	1	1	1	1	1	1	1	1	1	2	1	1	2		2	41	35584	366388	0.502265	0.585901	0.143873
PF01264	1	2	1	1	1	2	1	1	1	1	1	3	3	1	1	1	1	1	1	2	1	3	1	1	1	1	1	1	1	1	1	1	1	1		2	41	35584	366388	0.502265	0.585901	0.143873
PF01300	1	1	4	1	1	4	1	1	1	1	1	1	1	1	2	1	1	1	1	1	1	1	1	3	1	1	1	1	1	1	1	1	1	1		2	41	35584	366388	0.502265	0.585901	0.143873
PF01687	0	1	1	1	1	2	1	1	1	1	1	2	2	2	2	1	1	2	1	2	2	1	1	1	1	1	1	1	1	1	2	1	1	2		2	41	35584	366388	0.502265	0.585901	0.143873
PF01784	2	1	1	2	1	1	0	1	1	2	2	1	1	1	1	3	2	1	1	1	1	1	1	1	1	2	2	2	1	1	1	1	1	1		2	41	35584	366388	0.502265	0.585901	0.143873
PF02705	1	2	1	1	2	0	0	1	1	1	0	1	0	1	11	1	0	1	1	0	1	4	2	0	1	1	1	1	2	1	0	1	0	2		2	41	35584	366388	0.502265	0.585901	0.143873
PF03952	1	3	1	2	1	1	1	2	1	1	1	1	1	1	1	2	1	1	1	1	3	3	1	1	1	1	1	1	1	1	1	1	1	1		2	41	35584	366388	0.502265	0.585901	0.143873
PF04096	1	1	1	1	1	1	1	1	1	1	1	1	1	1	10	1	1	1	1	1	1	1	1	1	1	1	1	1	1	1	1	1	1	1		2	41	35584	366388	0.502265	0.585901	0.143873
PF06027	1	1	2	2	1	1	1	1	1	2	2	2	1	2	2	1	1	2	1	1	1	1	1	1	1	1	1	1	1	1	1	1	1	2		2	41	35584	366388	0.502265	0.585901	0.143873
PF10197	0	1	1	1	1	2	2	2	1	1	1	2	2	2	2	1	1	1	1	2	1	2	1	1	1	1	1	1	1	1	1	1	1	2		2	41	35584	366388	0.502265	0.585901	0.143873
PF10596	1	1	1	1	1	2	2	2	1	1	1	1	2	1	1	1	1	1	1	2	1	1	2	1	1	1	1	1	2	1	1	2	1	2		2	41	35584	366388	0.502265	0.585901	0.143873
PF11817	1	2	2	1	1	1	0	1	1	1	1	1	1	2	2	1	1	1	1	1	1	1	2	2	1	2	1	1	1	2	1	2	2	1		2	41	35584	366388	0.502265	0.585901	0.143873
PF11700	4	5	3	1	2	4	1	4	6	3	3	2	3	2	2	2	2	2	4	3	1	5	1	4	4	1	4	4	3	5	2	2	1	1		10	86	35576	366343	1.19738	0.587587	0.112215
PF00170	11	12	13	12	11	15	8	10	25	13	15	16	14	17	57	13	11	15	13	14	17	30	8	19	17	10	15	16	15	8	14	10	11	16		42	479	35544	365950	0.902754	0.588878	0.0500526
PF01595	1	3	1	1	1	1	2	1	4	1	1	1	1	1	1	1	1	1	3	1	1	3	1	1	1	1	1	1	1	1	1	1	1	1		5	39	35581	366390	1.32017	0.58995	0.154233
PF02015	3	3	0	1	0	1	0	2	3	1	3	2	0	1	1	3	2	1	1	0	1	3	0	0	2	0	3	2	0	2	1	0	1	2		5	40	35581	366389	1.28717	0.594678	0.15915
PF04667	1	1	2	1	1	1	1	1	2	0	2	2	1	2	1	1	0	1	1	3	2	1	1	2	3	1	1	1	1	1	1	1	1	3		5	40	35581	366389	1.28717	0.594678	0.15915
PF01529	2	6	4	6	5	6	6	4	6	5	6	7	6	5	5	3	7	6	6	3	6	5	4	5	7	5	6	3	6	4	6	6	5	6		13	165	35573	366264	0.81121	0.596397	0.0818571
PF14833	6	3	9	6	7	3	1	4	11	7	7	5	1	3	9	8	6	4	6	5	3	9	1	6	7	3	7	8	7	6	2	4	2	4		18	162	35568	366267	1.14418	0.598313	0.0834404
PF01179	5	7	6	4	3	5	0	5	8	4	6	8	4	8	15	4	3	8	4	6	2	8	7	7	10	4	4	5	2	7	2	2	2	6		18	163	35568	366266	1.13716	0.599554	0.084691
PF01472	1	3	3	3	3	3	3	3	4	3	3	3	3	3	3	3	3	3	3	2	3	3	3	3	3	3	4	3	3	3	3	3	3	3		7	94	35579	366335	0.766752	0.601116	0.115105
PF10609	3	3	3	3	3	3	3	3	4	3	3	3	3	3	3	3	3	3	3	2	3	3	3	3	3	3	3	3	3	3	3	3	3	2		7	94	35579	366335	0.766752	0.601116	0.115105
PF02769	3	3	3	3	3	3	3	3	4	3	3	3	3	3	2	3	3	3	3	3	3	3	3	3	3	3	3	3	3	3	3	3	3	3		7	95	35579	366334	0.758679	0.601363	0.112192
PF00089	4	0	0	1	0	19	0	1	3	1	2	2	11	2	2	0	2	2	2	35	1	0	1	0	4	0	1	0	0	2	1	2	0	2		7	96	35579	366333	0.750774	0.601953	0.109261
PF01909	3	2	4	3	4	4	3	3	3	2	2	3	3	3	4	3	2	3	3	3	3	4	3	3	4	4	3	4	2	2	3	3	3	2		7	96	35579	366333	0.750774	0.601953	0.109261
PF00687	4	3	3	3	3	3	3	2	3	3	3	3	3	3	3	3	3	3	3	3	3	3	2	3	4	3	3	5	3	3	3	3	3	3		7	97	35579	366332	0.743032	0.602878	0.106321
PF04366	2	3	5	2	3	3	2	3	5	4	2	4	3	6	7	2	2	3	4	5	3	4	2	4	2	1	2	2	2	2	4	2	1	3		7	97	35579	366332	0.743032	0.602878	0.106321
PF00877	0	0	0	0	0	1	0	0	0	0	1	0	1	0	0	0	0	0	0	1	0	2	0	1	1	1	0	0	0	0	0	1	0	0		1	9	35585	366420	1.14412	0.604204	0.386006
PF01422	0	0	0	0	1	0	0	2	1	0	0	1	0	0	0	0	0	1	0	0	1	1	0	0	0	0	0	0	1	0	0	0	0	1		1	9	35585	366420	1.14412	0.604204	0.386006
PF01869	0	0	1	0	0	1	0	0	1	0	0	0	2	0	0	0	0	0	0	2	0	1	0	1	0	0	0	0	0	0	0	1	0	0		1	9	35585	366420	1.14412	0.604204	0.386006
PF04908	0	1	0	0	1	1	0	1	1	0	0	0	0	0	0	0	0	0	1	1	1	1	0	0	0	0	0	0	1	0	0	0	0	0		1	9	35585	366420	1.14412	0.604204	0.386006
PF06165	1	0	0	0	0	0	0	0	0	0	1	0	0	0	0	1	1	1	0	0	1	0	0	0	1	0	1	1	0	1	0	0	0	0		1	9	35585	366420	1.14412	0.604204	0.386006
PF06859	1	0	0	0	0	0	0	0	0	0	1	0	0	0	0	1	1	0	0	0	0	0	0	1	1	1	1	1	0	0	0	0	1	0		1	9	35585	366420	1.14412	0.604204	0.386006
PF07171	0	0	1	0	0	1	0	0	1	0	0	0	1	0	0	0	0	0	1	1	0	1	0	1	0	0	0	0	1	0	1	0	0	0		1	9	35585	366420	1.14412	0.604204	0.386006
PF07364	0	0	1	0	0	1	0	0	1	0	0	0	1	0	0	0	0	0	1	1	0	1	0	1	0	0	0	0	1	0	1	0	0	0		1	9	35585	366420	1.14412	0.604204	0.386006
PF10341	0	1	0	0	1	0	0	0	1	1	0	0	0	0	0	1	0	0	0	0	0	1	1	0	0	0	0	1	1	0	0	1	0	0		1	9	35585	366420	1.14412	0.604204	0.386006
PF12935	0	1	2	0	0	0	0	1	1	0	0	0	0	1	1	0	0	0	0	0	0	0	1	1	0	0	0	0	0	0	0	1	0	0		1	9	35585	366420	1.14412	0.604204	0.386006
PF13599	0	0	0	0	0	0	0	0	1	3	0	0	0	0	0	1	0	0	1	0	0	0	0	0	0	0	0	1	3	0	0	0	0	0		1	9	35585	366420	1.14412	0.604204	0.386006
PF15227	1	0	0	0	0	0	0	0	0	0	1	1	0	0	0	1	1	0	0	0	0	0	1	0	1	1	1	0	0	0	0	0	0	1		1	9	35585	366420	1.14412	0.604204	0.386006
PF08592	3	1	1	5	11	3	1	1	5	8	7	4	1	3	4	4	3	1	1	3	4	4	1	3	6	0	7	2	3	3	1	1	0	1		11	95	35575	366334	1.19234	0.605697	0.106131
PF12311	4	2	5	10	1	4	0	2	3	5	3	4	4	3	2	3	4	4	1	2	2	3	0	8	8	3	5	2	1	4	1	4	0	1		11	97	35575	366332	1.16775	0.609746	0.110216
PF00023	8	20	21	10	10	37	5	24	44	9	23	31	15	35	56	33	8	20	7	45	12	24	7	61	29	57	15	35	5	14	20	9	3	26		73	705	35513	365724	1.06635	0.613006	0.0418495
PF04402	0	0	0	2	0	0	0	1	0	2	0	0	1	0	0	0	0	0	0	0	0	0	1	3	0	0	0	0	1	0	0	0	0	0		0	11	35586	366418	0	0.6146	0.325036
PF13202	0	0	0	0	1	2	1	0	0	1	0	0	0	0	0	0	0	0	0	0	0	1	1	0	0	0	0	1	0	1	1	1	0	0		0	11	35586	366418	0	0.6146	0.325036
PF13376	0	0	0	0	0	1	0	0	0	1	1	1	1	1	1	0	0	0	0	1	0	1	0	0	0	0	0	0	0	0	1	0	0	1		0	11	35586	366418	0	0.6146	0.325036
PF14200	0	0	0	0	0	0	0	1	0	0	0	0	1	2	1	0	0	1	0	0	1	1	0	0	0	0	1	0	0	0	2	0	0	0		0	11	35586	366418	0	0.6146	0.325036
PF14534	1	0	1	0	1	0	0	0	0	2	0	1	0	0	1	0	0	0	0	0	0	0	0	1	0	0	0	0	1	0	1	0	0	1		0	11	35586	366418	0	0.6146	0.325036
PF02737	2	3	10	6	3	3	1	1	7	2	4	4	2	5	5	3	2	2	1	4	4	4	2	8	4	2	3	3	2	3	2	1	1	1		11	99	35575	366330	1.14416	0.614941	0.113862
PF02911	0	0	0	1	0	1	0	0	0	0	0	1	1	3	2	0	0	0	0	2	0	0	0	0	0	0	0	0	0	0	0	0	0	1		0	12	35586	366417	0	0.61678	0.293467
PF05593	0	0	4	0	0	0	0	0	0	0	0	0	2	0	1	2	0	0	0	0	0	0	0	0	0	0	1	0	0	0	2	0	0	0		0	12	35586	366417	0	0.61678	0.293467
PF05793	0	1	1	1	0	0	1	0	0	0	0	1	1	0	0	0	0	0	1	0	0	0	1	1	0	1	0	0	0	0	0	0	1	1		0	12	35586	366417	0	0.61678	0.293467
PF06089	1	0	1	2	0	1	0	0	0	1	0	0	0	1	1	0	0	0	0	0	0	0	0	1	0	0	0	1	0	0	1	0	0	1		0	12	35586	366417	0	0.61678	0.293467
PF08843	0	0	0	0	0	1	0	0	0	0	0	1	1	0	1	1	0	0	0	0	0	0	1	2	0	2	0	0	0	0	0	1	1	0		0	12	35586	366417	0	0.61678	0.293467
PF13298	0	0	0	0	1	1	0	0	0	1	0	0	1	0	0	0	0	0	0	1	0	0	0	1	0	0	1	0	1	1	1	1	0	1		0	12	35586	366417	0	0.61678	0.293467
PF13345	0	1	0	2	0	0	0	0	0	0	0	0	2	0	2	0	1	0	0	0	0	2	0	0	0	0	0	0	0	0	0	0	2	0		0	12	35586	366417	0	0.61678	0.293467
PF13428	1	0	0	1	1	0	0	0	0	0	1	2	0	0	0	1	0	0	0	1	0	1	1	0	0	1	1	0	0	0	0	0	0	0		0	12	35586	366417	0	0.61678	0.293467
PF13975	0	0	0	0	0	0	0	12	0	0	0	0	0	0	0	0	0	0	0	0	0	0	0	0	0	0	0	0	0	0	0	0	0	0		0	12	35586	366417	0	0.61678	0.293467
PF14624	0	0	0	0	0	2	0	0	0	0	0	1	1	1	1	0	0	1	0	1	1	0	0	0	0	0	0	0	0	0	1	1	0	1		0	12	35586	366417	0	0.61678	0.293467
PF15407	0	0	1	1	1	0	0	0	0	1	1	0	0	0	0	0	1	0	0	0	0	0	0	1	0	1	1	1	0	0	0	1	1	0		0	12	35586	366417	0	0.61678	0.293467
PF01546	8	8	14	11	8	13	2	9	17	8	8	13	13	12	13	9	8	8	6	9	5	12	3	13	13	4	9	12	8	10	8	5	4	8		30	281	35556	366148	1.09941	0.616997	0.0664892
PF11927	5	4	4	2	3	1	0	5	7	3	3	3	1	3	6	5	3	2	3	5	3	4	5	5	4	3	4	4	2	4	1	2	2	0		11	100	35575	366329	1.13271	0.617941	0.115512
PF03399	3	3	4	4	3	3	4	4	4	3	3	3	3	4	4	3	3	4	4	3	4	3	3	4	4	4	3	3	3	3	3	3	3	3		8	107	35578	366322	0.769817	0.621143	0.104467
PF00361	0	0	0	1	0	0	0	0	0	0	0	0	0	0	0	0	5	0	0	0	0	0	0	4	0	0	0	0	0	0	0	0	3	0		0	13	35586	366416	0	0.621595	0.264963
PF00961	0	0	0	0	0	0	0	0	0	0	0	0	0	0	0	0	8	0	0	0	0	0	0	0	0	0	0	0	0	0	0	0	5	0		0	13	35586	366416	0	0.621595	0.264963
PF01229	0	2	0	0	0	0	0	1	0	0	0	0	0	1	1	1	1	1	1	0	0	3	0	0	0	0	0	0	0	0	0	0	0	1		0	13	35586	366416	0	0.621595	0.264963
PF02892	1	0	0	0	0	2	0	0	0	0	0	0	0	0	0	0	0	0	0	2	0	0	0	6	0	0	0	2	0	0	0	0	0	0		0	13	35586	366416	0	0.621595	0.264963
PF03669	0	0	1	0	0	0	1	1	0	0	1	1	0	0	1	0	1	1	0	0	1	1	0	0	0	0	1	0	1	0	1	0	0	0		0	13	35586	366416	0	0.621595	0.264963
PF05139	0	0	1	0	0	0	0	0	0	0	0	0	0	1	3	0	0	0	0	1	1	1	0	1	0	0	0	3	0	0	0	1	0	0		0	13	35586	366416	0	0.621595	0.264963
PF07929	0	0	0	4	0	0	0	1	0	2	0	0	0	0	0	1	0	0	1	0	0	1	0	0	0	1	0	1	1	0	0	0	0	0		0	13	35586	366416	0	0.621595	0.264963
PF08448	1	0	0	1	1	0	0	1	0	0	2	1	0	0	0	1	2	0	0	0	0	0	0	0	0	0	1	0	2	0	0	0	0	0		0	13	35586	366416	0	0.621595	0.264963
PF09279	0	0	0	0	0	1	0	0	0	1	0	0	0	1	1	0	0	1	1	0	1	0	1	1	0	0	1	0	0	0	1	1	1	0		0	13	35586	366416	0	0.621595	0.264963
PF10502	1	0	0	1	0	0	0	0	0	1	2	0	0	0	0	0	2	1	0	0	0	1	0	0	0	0	1	0	1	1	0	0	0	1		0	13	35586	366416	0	0.621595	0.264963
PF10645	0	0	0	1	1	1	0	0	0	1	0	0	0	0	0	0	0	1	0	0	1	1	0	0	0	2	0	0	0	0	0	0	4	0		0	13	35586	366416	0	0.621595	0.264963
PF13771	1	0	1	1	1	0	0	0	0	1	0	1	0	0	1	0	0	0	0	1	0	0	0	0	0	1	0	0	0	1	1	1	0	1		0	13	35586	366416	0	0.621595	0.264963
PF14342	0	0	1	1	0	1	0	0	0	0	0	0	1	1	1	1	0	0	0	1	0	0	1	1	0	0	0	0	1	0	0	1	0	1		0	13	35586	366416	0	0.621595	0.264963
PF14623	0	0	0	0	0	2	0	0	0	0	0	1	1	1	1	0	0	1	0	1	1	1	0	0	0	0	0	0	0	0	1	1	0	1		0	13	35586	366416	0	0.621595	0.264963
PF15612	0	0	1	0	0	1	0	1	0	0	0	0	0	1	1	0	0	0	0	0	2	1	0	1	0	0	0	0	0	0	1	1	1	1		0	13	35586	366416	0	0.621595	0.264963
PF13515	2	4	5	4	3	5	1	5	6	3	2	2	7	6	5	2	2	2	4	6	2	6	1	3	2	4	2	2	3	2	5	2	3	3		8	108	35578	366321	0.762687	0.622134	0.101865
PF01227	1	2	1	1	1	2	1	2	1	2	1	1	2	1	3	1	2	2	2	2	1	1	1	2	2	2	1	1	2	1	1	1	2	1		3	47	35583	366382	0.657226	0.623198	0.165794
PF06807	1	1	0	2	2	1	2	2	2	2	1	2	1	1	1	1	1	2	2	2	2	2	0	2	1	2	1	1	2	1	2	1	2	2		3	47	35583	366382	0.657226	0.623198	0.165794
PF10056	2	1	2	1	2	2	1	1	1	2	2	1	2	1	1	2	2	2	1	1	2	1	1	2	2	1	1	2	2	1	2	2	0	1		3	47	35583	366382	0.657226	0.623198	0.165794
lipase_abH38	0	2	0	2	0	6	0	1	2	3	0	0	7	2	2	1	0	2	0	8	0	4	1	2	1	0	0	0	0	2	0	2	0	0		3	47	35583	366382	0.657226	0.623198	0.165794
PF00316	2	1	1	1	1	3	1	1	1	1	2	2	2	2	2	2	2	2	1	2	2	1	0	1	2	1	2	1	1	1	2	1	1	3		3	48	35583	366381	0.643532	0.6235	0.15967
PF07249	1	1	1	0	1	1	1	2	1	1	1	1	1	4	6	1	1	1	1	3	3	0	0	1	2	2	1	1	1	1	5	1	1	2		3	48	35583	366381	0.643532	0.6235	0.15967
PF09260	0	1	5	3	2	1	0	5	1	4	1	3	0	0	0	1	0	1	0	0	2	1	2	4	2	1	1	2	4	1	0	0	2	1		3	48	35583	366381	0.643532	0.6235	0.15967
PF11696	1	1	1	1	1	1	1	1	2	1	1	2	3	2	4	1	1	4	2	0	2	0	3	2	1	1	1	2	2	1	1	0	0	5		3	49	35583	366380	0.630397	0.624455	0.153563
PF12751	2	2	1	1	1	1	1	2	1	2	2	1	1	1	1	2	2	2	2	1	3	1	1	1	2	1	2	2	1	3	1	1	2	2		3	49	35583	366380	0.630397	0.624455	0.153563
PF12931	1	2	1	1	1	2	2	2	2	1	1	2	2	2	2	1	1	3	2	2	4	2	1	1	1	1	1	1	1	1	2	1	1	1		3	49	35583	366380	0.630397	0.624455	0.153563
PF00120	3	3	4	3	3	3	2	3	7	3	3	3	2	4	5	4	3	3	4	4	5	6	2	3	5	3	3	3	2	3	2	4	3	5		12	106	35574	366323	1.16575	0.624947	0.104588
PF03676	1	2	1	1	1	2	2	2	2	1	1	2	2	2	2	1	1	2	2	1	2	2	1	1	1	2	2	1	1	1	2	2	2	2		3	50	35583	366379	0.617788	0.626033	0.147497
PF04818	1	2	2	1	1	1	2	2	2	1	1	2	2	1	1	2	1	2	2	2	3	2	2	1	1	2	1	1	1	2	1	1	2	2		3	50	35583	366379	0.617788	0.626033	0.147497
PF06544	2	1	2	3	1	2	1	0	1	2	2	2	2	2	2	1	2	2	1	1	1	1	1	2	2	1	2	2	2	2	1	1	1	2		3	50	35583	366379	0.617788	0.626033	0.147497
peptidase_Glutamic	1	4	2	3	0	6	0	3	3	0	1	1	5	1	1	2	1	1	0	2	2	7	0	3	0	1	0	1	1	0	1	0	0	0		3	50	35583	366379	0.617788	0.626033	0.147497
PF13426	6	9	6	16	7	4	4	6	11	6	6	6	5	4	10	6	5	7	7	5	9	2	3	6	5	5	8	6	9	7	4	1	2	7		16	194	35570	366235	0.849169	0.626752	0.0807605
PF00391	0	0	1	0	0	0	0	0	0	0	0	0	0	1	11	0	0	0	0	1	0	0	0	0	0	0	0	0	0	0	0	0	0	0		0	14	35586	366415	0	0.628559	0.239229
PF00595	2	0	0	1	0	0	0	0	0	1	1	0	0	0	0	1	1	0	0	0	1	0	0	0	0	0	1	2	1	0	0	1	1	0		0	14	35586	366415	0	0.628559	0.239229
PF02896	0	0	1	0	0	0	0	0	0	0	0	0	0	1	11	0	0	0	0	1	0	0	0	0	0	0	0	0	0	0	0	0	0	0		0	14	35586	366415	0	0.628559	0.239229
PF11958	0	0	0	0	0	3	0	0	0	0	0	0	2	0	1	0	0	0	0	7	0	0	0	1	0	0	0	0	0	0	0	0	0	0		0	14	35586	366415	0	0.628559	0.239229
PF04734	1	2	1	1	1	3	0	2	5	1	1	2	3	1	1	1	2	2	2	3	2	2	1	1	1	1	1	1	1	1	2	1	2	3		6	49	35580	366380	1.2609	0.630935	0.14506
PF10334	0	1	4	3	2	2	0	1	5	2	1	1	2	2	3	1	1	1	0	2	0	4	0	3	1	2	1	1	2	1	2	1	3	0		6	49	35580	366380	1.2609	0.630935	0.14506
PF11327	4	6	0	0	0	4	18	5	7	0	4	8	4	4	5	3	2	8	5	7	2	3	0	2	5	0	4	2	0	4	0	0	1	4		12	109	35574	366320	1.13366	0.631122	0.109614
PF06032	2	2	2	1	0	1	0	1	4	2	1	5	1	3	3	2	1	1	1	3	1	3	1	0	2	0	1	2	1	3	1	2	0	3		6	50	35580	366379	1.23568	0.634193	0.148834
PF13594	3	0	1	1	3	0	0	3	2	3	3	1	1	5	5	0	3	2	1	2	1	3	0	0	4	0	1	2	0	3	2	0	0	1		6	50	35580	366379	1.23568	0.634193	0.148834
PF02953	2	4	4	4	4	3	3	3	4	3	4	4	4	4	4	3	4	4	4	3	5	3	3	4	5	4	4	2	4	4	4	4	4	4		9	117	35577	366312	0.792024	0.637126	0.102503
PF01326	0	0	1	0	0	0	0	0	0	0	0	0	0	1	12	0	0	0	0	1	0	0	0	0	0	0	0	0	0	0	0	0	0	0		0	15	35586	366414	0	0.637256	0.215993
PF02272	0	0	0	1	1	0	0	0	0	0	1	1	0	0	0	1	1	1	0	1	0	0	1	0	0	1	1	0	1	0	1	1	1	0		0	15	35586	366414	0	0.637256	0.215993
PF02689	0	0	0	0	0	0	0	0	0	3	0	1	0	0	1	1	2	1	0	1	2	0	0	0	0	0	1	2	0	0	0	0	0	0		0	15	35586	366414	0	0.637256	0.215993
PF13772	0	0	0	1	1	2	0	1	0	0	0	0	1	1	1	0	2	1	0	0	0	1	0	0	0	1	0	0	0	0	0	0	1	1		0	15	35586	366414	0	0.637256	0.215993
PF01694	4	4	3	4	4	3	3	4	4	5	5	4	3	3	3	4	5	4	4	2	4	3	3	3	5	4	5	4	4	5	3	3	4	2		9	118	35577	366311	0.78531	0.637914	0.100188
PF00881	0	2	3	1	1	1	0	2	3	2	1	1	1	1	3	3	1	1	0	4	1	7	1	2	3	1	1	3	2	2	2	1	0	0		6	51	35580	366378	1.21145	0.637945	0.152298
PF11309	1	1	0	2	2	2	0	3	2	2	2	3	2	1	3	2	1	2	2	2	2	2	1	1	4	1	2	1	1	3	1	1	1	1		6	51	35580	366378	1.21145	0.637945	0.152298
PF00258	5	6	10	6	5	5	3	8	11	8	8	11	5	8	12	6	5	7	5	7	6	11	2	6	11	4	6	7	6	6	6	6	3	5		22	204	35564	366225	1.11053	0.638588	0.0787989
PF03476	3	3	4	4	5	4	2	4	5	5	3	3	3	4	5	3	4	3	4	4	4	3	3	5	4	4	5	3	6	4	3	3	4	2		9	119	35577	366310	0.778709	0.638951	0.0978571
PF01488	3	2	7	5	3	2	1	2	6	3	4	3	3	7	7	3	2	4	4	3	4	10	1	4	7	5	4	4	3	5	3	1	1	3		13	116	35573	366313	1.15403	0.64023	0.101261
PF13207	2	1	2	3	1	2	3	0	3	1	0	1	0	2	2	3	1	2	2	2	3	6	0	3	3	2	0	1	0	1	3	0	2	1		6	52	35580	366377	1.18815	0.642157	0.155445
PF03328	4	3	6	3	2	3	2	5	11	6	4	3	2	6	10	2	3	4	3	4	2	9	2	5	2	1	2	5	2	3	4	2	2	4		13	118	35573	366311	1.13446	0.643489	0.104367
PF00282	6	6	9	6	6	7	3	5	8	5	7	6	6	12	10	7	5	5	4	10	7	13	6	6	10	9	6	7	5	7	6	7	4	5		18	213	35568	366216	0.870103	0.643829	0.0799939
PF03061	6	5	9	7	6	7	2	3	11	11	9	10	5	5	5	8	7	6	7	7	6	11	8	10	7	7	7	6	6	6	6	7	5	7		18	217	35568	366212	0.854055	0.645055	0.0753469
PF09783	2	1	2	2	2	1	1	1	3	2	3	1	1	1	1	3	3	1	1	1	1	1	1	2	3	2	3	3	2	3	1	2	1	1		6	53	35580	366376	1.16573	0.646795	0.158267
PF01741	0	1	0	0	0	1	0	0	1	0	1	1	1	1	1	0	0	1	1	1	1	0	0	1	1	0	0	0	0	0	1	0	0	1		2	14	35584	366415	1.47103	0.647324	0.251889
PF04769	0	0	1	1	0	1	0	1	1	0	0	0	1	1	1	1	0	0	0	1	2	1	0	1	1	0	0	0	0	0	0	1	0	0		2	14	35584	366415	1.47103	0.647324	0.251889
PF11913	4	4	9	8	6	2	1	3	4	7	6	0	2	1	1	7	3	1	4	0	1	3	6	9	6	2	5	9	6	6	1	8	3	0		10	128	35576	366301	0.804398	0.651893	0.0984367
PF00411	2	2	2	2	0	2	1	2	2	2	2	2	2	2	2	2	2	2	1	2	2	2	0	2	2	1	2	2	2	2	2	2	2	2		4	57	35582	366372	0.722565	0.656638	0.156403
PF01238	3	1	2	2	2	2	1	2	2	2	2	2	1	2	2	2	2	1	2	1	2	1	1	3	2	2	2	2	2	2	2	1	1	2		4	57	35582	366372	0.722565	0.656638	0.156403
PF01262	2	2	2	1	2	1	1	2	2	2	2	2	2	2	1	2	2	2	1	2	2	2	2	2	2	1	2	2	2	2	2	2	1	2		4	57	35582	366372	0.722565	0.656638	0.156403
PF09084	3	2	3	1	3	1	0	3	3	2	2	1	1	1	1	3	0	0	1	2	3	4	1	1	1	2	2	2	2	3	3	2	1	1		4	57	35582	366372	0.722565	0.656638	0.156403
PF09757	2	2	2	1	2	2	2	2	2	2	2	2	1	1	2	2	2	2	2	1	2	2	2	2	2	1	2	2	2	1	2	2	1	2		4	57	35582	366372	0.722565	0.656638	0.156403
PF01137	1	2	1	1	2	2	1	2	2	2	2	2	2	2	2	2	2	1	2	2	3	2	1	2	2	1	2	3	2	2	2	3	0	2		4	58	35582	366371	0.710105	0.656688	0.151672
PF01564	2	2	2	2	2	1	2	2	2	2	2	2	1	2	2	2	1	2	2	2	2	1	1	2	2	2	2	2	2	2	2	2	2	1		4	58	35582	366371	0.710105	0.656688	0.151672
PF02933	2	2	2	2	2	1	2	3	2	1	2	1	1	2	1	2	2	1	2	2	3	1	2	2	2	1	2	2	2	2	2	2	2	2		4	58	35582	366371	0.710105	0.656688	0.151672
PF03874	2	2	1	2	2	2	2	2	2	2	2	2	2	2	1	2	2	2	2	2	2	2	1	1	2	2	2	2	2	2	2	1	1	2		4	58	35582	366371	0.710105	0.656688	0.151672
PF04178	1	2	2	2	2	2	2	1	2	2	2	2	2	2	2	2	1	2	1	2	2	2	2	2	2	2	1	2	2	1	2	2	2	2		4	58	35582	366371	0.710105	0.656688	0.151672
PF04857	3	2	3	2	2	1	2	2	2	2	2	2	1	1	1	2	2	2	2	1	2	1	1	2	2	2	2	2	2	2	1	2	2	2		4	58	35582	366371	0.710105	0.656688	0.151672
PF07766	2	2	1	1	2	2	2	2	2	2	1	2	2	2	2	2	1	2	2	2	2	2	2	1	2	2	2	2	2	2	2	1	2	2		4	58	35582	366371	0.710105	0.656688	0.151672
PF10367	1	2	1	2	2	2	2	2	2	2	2	2	2	0	0	2	1	2	2	2	2	3	2	2	2	2	2	2	2	2	2	2	2	2		4	58	35582	366371	0.710105	0.656688	0.151672
PF11274	2	2	2	2	2	2	0	2	2	2	2	2	2	2	2	2	2	2	2	2	2	2	1	2	2	2	2	2	2	2	2	0	2	1		4	58	35582	366371	0.710105	0.656688	0.151672
PF12999	2	2	2	2	2	2	2	2	2	1	2	2	2	2	1	2	2	2	2	2	2	2	1	2	2	1	2	2	1	2	2	2	1	2		4	58	35582	366371	0.710105	0.656688	0.151672
PF13246	2	2	1	1	1	3	2	2	3	2	0	1	3	3	8	0	0	3	3	2	3	2	1	1	1	1	1	1	1	2	2	1	1	2		4	58	35582	366371	0.710105	0.656688	0.151672
PF13401	1	1	1	0	0	0	2	4	2	1	1	3	1	3	5	2	1	2	1	3	0	6	1	1	2	3	1	1	1	5	1	1	1	4		4	58	35582	366371	0.710105	0.656688	0.151672
PF00649	2	0	2	2	2	3	2	2	3	1	2	1	3	2	2	2	2	2	3	0	2	3	2	5	1	1	2	0	1	1	2	1	2	2		4	59	35582	366370	0.698068	0.65724	0.146899
PF01205	2	2	1	2	2	2	2	2	2	2	2	2	2	3	3	2	2	2	2	2	2	2	1	1	2	1	2	2	2	2	2	1	1	1		4	59	35582	366370	0.698068	0.65724	0.146899
PF01255	2	1	1	1	3	3	1	1	2	2	2	1	3	2	2	2	2	2	2	2	2	2	1	1	2	2	2	1	2	3	2	2	2	2		4	59	35582	366370	0.698068	0.65724	0.146899
PF02493	4	0	4	4	4	0	0	0	0	4	4	0	0	0	0	4	4	0	0	0	0	0	4	4	4	0	4	4	4	4	0	3	0	0		4	59	35582	366370	0.698068	0.65724	0.146899
PF06220	2	2	2	2	2	2	1	1	2	2	2	2	1	2	2	2	2	2	2	2	2	2	1	2	2	2	2	2	2	1	2	2	2	2		4	59	35582	366370	0.698068	0.65724	0.146899
PF08797	2	1	3	2	2	1	1	2	2	2	2	2	1	2	2	2	1	3	2	0	3	2	1	2	2	3	3	2	1	2	2	2	1	2		4	59	35582	366370	0.698068	0.65724	0.146899
PF14260	0	2	2	2	2	2	2	2	2	2	2	2	2	2	2	2	2	1	2	2	2	2	2	2	2	2	2	2	2	2	2	1	2	1		4	59	35582	366370	0.698068	0.65724	0.146899
PF10342	3	6	10	5	4	2	3	5	11	6	3	4	2	2	2	4	3	6	5	3	4	2	4	7	3	7	3	3	6	3	1	4	5	2		14	129	35572	366300	1.11755	0.658264	0.102326
PF00352	1	2	2	2	2	2	2	2	2	2	2	2	2	2	2	1	2	2	2	2	2	2	2	2	2	2	2	2	2	2	2	0	2	2		4	60	35582	366369	0.686431	0.658276	0.142105
PF01027	2	2	2	2	2	2	2	2	2	2	2	2	1	2	2	2	2	2	2	2	2	2	1	2	2	2	2	2	2	1	2	2	2	1		4	60	35582	366369	0.686431	0.658276	0.142105
PF01246	2	2	2	2	0	2	2	2	2	2	2	2	2	2	2	2	2	2	2	2	2	2	0	2	2	2	2	2	2	2	2	2	2	2		4	60	35582	366369	0.686431	0.658276	0.142105
PF01521	2	2	1	1	2	2	2	2	2	2	2	2	2	2	2	2	2	2	1	2	2	2	1	2	2	2	2	2	2	2	2	2	2	2		4	60	35582	366369	0.686431	0.658276	0.142105
PF02020	2	2	2	2	2	2	2	2	2	2	2	2	2	2	2	2	2	2	2	2	2	2	1	2	2	1	2	2	1	2	2	2	2	1		4	60	35582	366369	0.686431	0.658276	0.142105
PF02359	2	2	2	2	2	1	2	4	2	2	2	1	1	2	1	2	2	2	2	1	3	2	1	2	2	1	2	2	2	2	2	2	2	2		4	60	35582	366369	0.686431	0.658276	0.142105
PF03070	3	1	2	3	2	2	0	0	2	2	3	1	1	1	1	3	3	1	1	1	3	2	1	3	2	2	4	5	2	2	2	1	1	1		4	60	35582	366369	0.686431	0.658276	0.142105
PF03226	2	2	2	2	2	2	2	1	2	2	2	2	2	2	2	1	2	2	2	1	3	2	0	2	2	3	2	2	2	2	2	2	1	2		4	60	35582	366369	0.686431	0.658276	0.142105
PF05207	1	2	2	2	2	2	2	2	2	2	2	2	2	2	2	2	2	2	2	2	2	2	2	2	2	2	2	2	2	1	2	2	1	1		4	60	35582	366369	0.686431	0.658276	0.142105
PF05222	2	2	2	1	2	2	1	2	2	2	2	2	3	2	2	2	2	2	1	2	2	2	2	2	2	1	2	2	2	2	2	2	1	2		4	60	35582	366369	0.686431	0.658276	0.142105
PF07500	2	2	2	2	2	1	2	1	2	2	2	2	2	2	2	2	2	2	2	2	2	2	1	2	2	2	2	2	2	2	2	2	2	1		4	60	35582	366369	0.686431	0.658276	0.142105
PF07978	0	2	2	2	2	2	1	2	2	4	2	2	2	2	2	2	2	2	2	2	1	2	0	2	2	2	2	2	2	2	2	2	2	2		4	60	35582	366369	0.686431	0.658276	0.142105
PF09532	2	2	2	2	1	2	2	2	2	2	2	2	2	2	2	2	2	2	2	2	2	0	2	2	2	2	2	2	2	2	2	2	1	2		4	60	35582	366369	0.686431	0.658276	0.142105
PF09811	2	2	2	2	2	2	2	2	2	1	2	2	2	2	2	2	2	2	2	2	2	2	2	2	2	2	2	2	2	2	2	1	1	1		4	60	35582	366369	0.686431	0.658276	0.142105
PF01823	0	0	1	0	0	0	0	0	1	3	0	0	1	5	0	0	0	0	0	1	0	1	0	1	1	1	0	0	0	0	0	1	0	0		2	15	35584	366414	1.37295	0.658452	0.262417
PF02187	1	0	1	0	0	1	0	0	1	1	1	1	1	0	0	1	1	0	1	1	0	0	0	0	1	0	1	0	0	1	1	0	1	0		2	15	35584	366414	1.37295	0.658452	0.262417
PF02464	1	1	0	1	1	0	0	1	1	0	1	0	0	0	1	1	1	0	1	0	0	0	0	1	1	0	1	1	1	1	0	0	0	0		2	15	35584	366414	1.37295	0.658452	0.262417
PF03059	1	1	0	0	0	0	1	1	1	0	1	1	0	0	0	0	1	1	1	0	1	1	0	0	1	1	0	1	0	2	0	0	0	0		2	15	35584	366414	1.37295	0.658452	0.262417
PF07961	0	1	0	1	1	0	1	1	1	1	0	0	0	0	0	1	0	1	0	0	2	1	0	1	1	1	0	1	1	0	0	0	0	0		2	15	35584	366414	1.37295	0.658452	0.262417
PF12971	0	1	0	0	1	2	0	1	1	0	0	0	2	0	0	1	0	0	0	1	0	2	0	0	1	0	0	1	1	0	2	0	0	0		2	15	35584	366414	1.37295	0.658452	0.262417
PF12972	0	1	0	0	1	2	0	1	1	0	0	0	2	0	0	0	0	0	0	2	0	2	0	0	1	0	0	1	1	0	2	0	0	0		2	15	35584	366414	1.37295	0.658452	0.262417
PF01055	9	4	7	9	6	6	1	5	10	15	9	6	4	8	9	12	9	6	6	6	6	14	2	12	10	5	8	11	9	10	5	2	5	10		20	236	35566	366193	0.872555	0.659371	0.0749372
PF00081	2	1	2	2	2	2	2	1	2	2	2	2	2	2	2	2	2	2	2	2	3	3	0	2	2	2	2	2	2	1	2	1	2	3		4	61	35582	366368	0.675177	0.659775	0.137306
PF00181	2	2	2	2	2	2	2	2	2	2	2	2	2	2	1	2	2	2	2	2	2	1	1	2	2	2	2	2	2	2	2	2	2	2		4	61	35582	366368	0.675177	0.659775	0.137306
PF00312	1	2	2	2	2	2	2	2	2	2	2	2	2	2	2	2	2	2	2	2	2	2	0	2	2	2	2	2	2	2	2	2	2	2		4	61	35582	366368	0.675177	0.659775	0.137306
PF00416	3	2	2	2	2	2	1	2	2	2	2	2	2	2	2	1	2	2	2	2	2	2	1	2	2	2	2	2	2	2	2	2	1	2		4	61	35582	366368	0.675177	0.659775	0.137306
PF00590	2	2	2	2	2	2	1	1	2	3	2	2	2	2	2	2	2	2	2	1	2	2	2	2	2	2	2	2	2	2	2	2	2	1		4	61	35582	366368	0.675177	0.659775	0.137306
PF01018	2	2	2	2	2	2	2	4	2	2	2	2	2	2	0	1	2	2	2	2	2	2	2	2	2	2	2	2	2	1	2	2	1	2		4	61	35582	366368	0.675177	0.659775	0.137306
PF01778	2	2	2	2	1	2	2	2	2	2	2	2	2	2	2	2	2	2	2	2	2	2	1	2	2	2	2	2	2	1	2	2	2	2		4	61	35582	366368	0.675177	0.659775	0.137306
PF02375	2	2	2	2	2	2	2	2	2	2	2	2	2	2	2	2	2	1	2	2	2	2	1	2	2	2	2	2	2	2	2	2	2	1		4	61	35582	366368	0.675177	0.659775	0.137306
PF02881	2	2	2	1	2	1	2	2	2	2	2	2	2	2	2	2	2	2	2	2	2	2	2	2	2	2	2	2	2	2	2	2	1	2		4	61	35582	366368	0.675177	0.659775	0.137306
PF04573	2	2	2	1	2	2	2	2	2	2	2	2	2	2	2	2	2	2	2	2	2	2	2	2	2	1	2	2	2	2	2	2	1	2		4	61	35582	366368	0.675177	0.659775	0.137306
PF05670	2	2	2	2	1	2	2	3	2	2	2	2	2	1	2	1	2	2	2	2	2	2	2	2	2	2	2	2	2	2	2	2	1	2		4	61	35582	366368	0.675177	0.659775	0.137306
PF07950	2	2	2	2	1	2	2	1	2	2	2	2	2	2	2	2	2	2	2	2	2	2	2	2	2	2	2	2	2	1	2	2	2	2		4	61	35582	366368	0.675177	0.659775	0.137306
PF08316	2	2	2	2	2	2	2	2	2	2	2	2	2	2	2	2	2	1	2	2	2	2	1	2	2	1	2	2	2	2	2	2	2	2		4	61	35582	366368	0.675177	0.659775	0.137306
PF10303	2	2	2	2	2	2	2	1	2	0	2	2	2	2	2	3	2	2	1	2	2	2	2	2	2	2	2	2	2	2	2	2	2	2		4	61	35582	366368	0.675177	0.659775	0.137306
PF13241	1	2	2	2	2	2	0	2	2	2	2	2	2	2	2	2	2	2	2	2	2	2	2	2	2	2	2	2	2	2	2	2	2	2		4	61	35582	366368	0.675177	0.659775	0.137306
PF14382	2	2	2	2	2	1	2	2	2	2	2	2	2	2	2	2	2	2	2	2	2	2	2	2	2	2	2	2	2	2	2	2	0	2		4	61	35582	366368	0.675177	0.659775	0.137306
PF00163	2	2	2	2	2	2	2	2	2	2	2	2	2	2	2	2	2	2	2	2	2	2	1	2	2	2	2	2	2	2	2	1	2	2		4	62	35582	366367	0.664285	0.661718	0.132518
PF00203	1	2	2	2	2	2	2	2	2	2	2	2	2	2	2	2	1	2	2	2	2	2	2	2	2	2	2	2	2	2	2	2	2	2		4	62	35582	366367	0.664285	0.661718	0.132518
PF00238	2	2	2	2	1	2	2	2	2	2	2	2	2	2	2	2	2	2	2	2	2	2	2	2	2	2	2	1	2	2	2	2	2	2		4	62	35582	366367	0.664285	0.661718	0.132518
PF00297	3	2	2	2	2	2	2	1	2	1	2	2	2	2	2	2	2	2	2	2	2	2	2	2	2	2	2	2	2	1	2	2	2	2		4	62	35582	366367	0.664285	0.661718	0.132518
PF00333	2	2	2	2	2	2	2	2	2	2	2	2	2	2	1	2	2	2	2	2	2	2	2	1	2	2	2	2	2	2	2	2	2	2		4	62	35582	366367	0.664285	0.661718	0.132518
PF00673	2	2	2	2	2	2	2	2	2	2	2	2	1	2	2	2	2	2	2	2	2	2	2	2	2	2	2	2	2	2	2	2	1	2		4	62	35582	366367	0.664285	0.661718	0.132518
PF01169	2	2	2	2	2	2	2	2	2	2	2	2	2	2	2	2	0	2	2	2	2	2	2	2	2	2	2	2	2	2	2	2	2	2		4	62	35582	366367	0.664285	0.661718	0.132518
PF01176	1	2	2	2	2	2	3	3	2	2	1	2	1	2	2	2	2	2	2	2	2	2	1	2	2	2	2	2	2	2	2	2	2	2		4	62	35582	366367	0.664285	0.661718	0.132518
PF02005	2	2	2	2	2	2	2	2	2	2	2	2	2	2	2	2	2	3	2	2	2	2	2	2	2	1	2	1	2	2	2	2	1	2		4	62	35582	366367	0.664285	0.661718	0.132518
PF02142	1	2	2	2	2	2	2	2	2	2	2	2	2	2	2	2	0	2	2	2	2	2	2	2	2	2	2	3	2	2	2	2	2	2		4	62	35582	366367	0.664285	0.661718	0.132518
PF02201	2	2	2	2	2	1	2	2	2	2	2	2	2	2	2	2	2	2	2	2	2	2	2	2	2	2	2	2	2	2	1	2	2	2		4	62	35582	366367	0.664285	0.661718	0.132518
PF02996	1	2	2	2	1	2	2	2	2	2	2	2	2	2	2	2	2	2	2	2	2	2	1	2	2	2	2	3	2	2	2	2	2	2		4	62	35582	366367	0.664285	0.661718	0.132518
PF04515	2	2	2	2	2	2	3	1	2	2	2	2	2	2	2	2	2	2	2	2	2	2	2	2	2	2	2	2	2	2	2	1	1	2		4	62	35582	366367	0.664285	0.661718	0.132518
PF04695	2	2	2	2	2	2	2	2	2	1	2	2	2	2	2	2	2	2	2	2	2	2	2	2	2	2	2	2	1	2	2	2	2	2		4	62	35582	366367	0.664285	0.661718	0.132518
PF04777	2	2	2	2	2	2	2	1	2	2	2	2	2	2	2	2	2	2	1	2	2	2	1	2	2	3	2	2	2	2	2	2	2	2		4	62	35582	366367	0.664285	0.661718	0.132518
PF04968	0	2	2	2	2	2	3	0	2	2	2	2	2	2	2	2	2	2	2	2	4	2	2	2	2	2	2	1	2	2	2	2	2	2		4	62	35582	366367	0.664285	0.661718	0.132518
PF05071	2	2	2	2	2	2	2	2	2	2	2	2	2	2	2	2	2	2	2	2	3	1	2	1	2	2	2	1	2	2	2	2	2	2		4	62	35582	366367	0.664285	0.661718	0.132518
PF05422	2	2	2	2	2	2	2	2	2	2	2	2	2	2	2	2	2	2	2	2	2	2	2	2	2	2	2	2	2	2	2	2	0	2		4	62	35582	366367	0.664285	0.661718	0.132518
PF08265	2	2	2	2	2	2	2	2	2	2	2	2	2	2	1	2	2	2	2	2	2	2	2	2	2	2	2	2	2	2	2	2	1	2		4	62	35582	366367	0.664285	0.661718	0.132518
PF10403	2	2	2	2	2	2	2	2	2	2	2	2	2	2	2	2	2	1	2	1	2	2	2	2	2	2	2	2	2	2	2	2	2	2		4	62	35582	366367	0.664285	0.661718	0.132518
PF10404	2	2	2	2	2	2	2	2	2	2	2	2	2	2	2	2	2	1	2	1	2	2	2	2	2	2	2	2	2	2	2	2	2	2		4	62	35582	366367	0.664285	0.661718	0.132518
PF11717	2	2	2	2	2	2	2	1	2	2	2	2	2	2	2	2	2	2	1	2	2	2	2	2	2	2	2	2	2	2	2	2	2	2		4	62	35582	366367	0.664285	0.661718	0.132518
PF11987	1	2	2	2	2	2	2	2	2	2	2	2	2	2	2	2	2	2	2	2	2	2	1	2	2	2	2	2	2	2	2	2	2	2		4	62	35582	366367	0.664285	0.661718	0.132518
PF12271	1	2	2	2	2	2	2	2	2	2	2	2	2	2	2	2	2	2	1	2	2	2	1	2	2	2	2	2	2	2	2	2	2	3		4	62	35582	366367	0.664285	0.661718	0.132518
PF13523	2	1	2	2	1	2	1	2	2	2	2	2	2	4	4	1	3	2	1	2	2	1	2	3	2	1	2	1	2	2	3	2	1	2		4	62	35582	366367	0.664285	0.661718	0.132518
PF13821	1	2	2	2	2	2	2	2	2	2	2	2	2	2	2	2	1	2	2	2	2	2	2	2	2	2	2	2	2	2	2	2	2	2		4	62	35582	366367	0.664285	0.661718	0.132518
PF15405	2	2	2	2	2	2	2	1	2	2	2	2	2	2	1	2	2	2	2	2	3	2	2	2	2	2	2	2	2	2	2	2	2	1		4	62	35582	366367	0.664285	0.661718	0.132518
PF00975	2	1	9	1	2	3	0	5	2	7	4	7	3	5	2	6	4	6	3	9	1	12	2	4	12	1	1	10	5	4	3	6	1	2		14	131	35572	366298	1.10048	0.66222	0.104672
PF00923	1	3	2	3	1	1	1	3	5	2	2	2	2	2	5	3	1	2	1	2	2	2	0	3	2	1	1	3	1	1	2	1	1	3		7	60	35579	366369	1.20136	0.664083	0.140075
PF00710	3	2	2	2	0	1	1	2	4	2	3	3	1	4	3	1	1	1	1	3	4	2	1	2	3	2	3	3	1	3	1	1	1	2		7	62	35579	366367	1.1626	0.669992	0.145412
PF04241	1	1	0	1	1	0	1	0	1	1	1	1	0	0	0	0	1	1	1	0	1	0	0	0	1	1	1	0	1	1	0	0	0	0		2	16	35584	366413	1.28714	0.670373	0.27078
PF04930	0	1	1	0	0	0	0	1	1	1	1	0	0	0	0	0	0	0	1	0	1	0	1	1	1	1	1	1	1	1	0	1	1	0		2	16	35584	366413	1.28714	0.670373	0.27078
PF11654	0	0	1	1	0	1	0	1	1	1	0	1	1	0	0	0	0	1	1	0	1	1	0	0	1	1	1	0	1	1	0	0	0	1		2	16	35584	366413	1.28714	0.670373	0.27078
PF12068	1	1	1	1	1	1	0	0	1	0	0	1	0	0	0	1	1	0	0	0	0	0	1	1	1	1	1	1	0	0	0	1	0	1		2	16	35584	366413	1.28714	0.670373	0.27078
PF00072	21	18	13	47	17	14	12	19	30	21	26	14	12	18	23	18	22	13	19	13	17	16	7	18	22	16	27	19	22	22	14	8	12	16		52	574	35534	365855	0.932731	0.67306	0.0502482
PF09298	1	1	3	2	6	1	0	1	4	3	2	2	1	3	3	3	1	2	1	1	1	6	1	2	3	1	2	2	2	2	1	1	2	3		7	63	35579	366366	1.14414	0.673491	0.147702
PF01088	5	4	4	6	5	4	2	4	5	5	5	5	4	5	5	5	7	4	4	4	5	4	5	5	7	3	5	5	5	5	4	5	3	5		12	146	35574	366283	0.846277	0.675053	0.0982559
PF06101	1	5	2	2	1	1	2	3	5	2	3	2	1	3	2	3	3	0	3	5	1	3	2	2	2	1	2	2	1	1	2	1	1	1		7	64	35579	366365	1.12626	0.677322	0.149737
PF05630	2	1	2	0	0	2	0	2	4	1	3	5	2	4	7	1	2	5	2	2	1	1	0	2	3	3	1	1	1	2	0	0	0	10		7	65	35579	366364	1.10893	0.681464	0.151513
PF01987	2	2	2	2	2	3	2	3	3	2	2	2	2	3	3	2	2	2	2	3	2	2	1	2	2	2	2	2	2	2	2	2	2	2		5	68	35581	366361	0.757098	0.682432	0.144308
PF13233	1	2	2	3	2	1	2	2	2	3	2	3	1	3	3	1	1	2	2	3	2	3	2	2	3	2	3	2	3	3	2	3	1	1		5	68	35581	366361	0.757098	0.682432	0.144308
PF13446	1	3	3	2	2	2	3	0	3	3	2	2	2	1	2	2	2	0	4	1	1	4	3	3	2	3	2	2	2	2	2	2	3	2		5	68	35581	366361	0.757098	0.682432	0.144308
PF01509	3	2	2	2	2	2	2	2	2	2	3	2	2	2	2	2	3	2	2	2	2	2	2	2	3	2	3	2	2	3	2	2	2	2		5	69	35581	366360	0.746124	0.682737	0.14047
PF02734	2	1	1	3	3	3	0	2	3	3	2	2	3	2	4	3	2	2	3	2	2	2	1	0	2	2	2	4	3	2	3	1	1	3		5	69	35581	366360	0.746124	0.682737	0.14047
PF02186	1	0	1	1	1	0	1	1	1	0	1	0	0	0	1	1	0	0	0	1	0	1	0	1	1	1	1	1	0	0	0	1	1	0		2	17	35584	366412	1.21142	0.68286	0.277082
PF04275	0	0	0	0	0	1	0	1	0	1	1	1	1	1	0	0	1	1	1	1	0	1	0	1	2	0	1	0	1	1	1	0	0	0		2	17	35584	366412	1.21142	0.68286	0.277082
PF05089	0	1	0	0	1	2	0	1	1	0	0	0	2	0	0	1	0	0	0	2	0	2	0	1	1	0	0	1	1	0	2	0	0	0		2	17	35584	366412	1.21142	0.68286	0.277082
PF12454	1	0	1	1	1	0	0	1	1	0	1	0	0	0	0	1	1	0	0	0	2	1	0	1	1	0	1	1	1	1	0	1	0	0		2	17	35584	366412	1.21142	0.68286	0.277082
PF12894	1	1	1	1	0	0	1	0	1	0	1	0	0	0	0	1	1	0	1	0	0	1	2	1	1	1	0	1	0	1	0	1	0	0		2	17	35584	366412	1.21142	0.68286	0.277082
PF13449	1	0	1	1	1	0	0	1	1	1	1	0	0	0	0	1	1	1	0	1	0	0	0	0	1	1	1	1	1	1	0	1	0	0		2	17	35584	366412	1.21142	0.68286	0.277082
PF00327	3	2	2	2	2	2	2	1	2	2	3	2	2	2	2	3	3	2	2	2	2	2	2	2	3	2	3	3	2	3	2	2	2	2		5	70	35581	366359	0.735463	0.683431	0.136582
PF00717	2	2	3	3	3	2	3	1	2	2	1	3	2	2	1	3	1	1	3	2	3	3	3	3	3	3	1	2	2	2	2	2	3	2		5	71	35581	366358	0.725102	0.6845	0.132658
PF02733	2	1	1	3	3	3	1	1	3	4	2	3	3	2	4	3	2	2	3	2	2	2	1	0	2	2	2	4	3	2	3	1	1	3		5	71	35581	366358	0.725102	0.6845	0.132658
PF03950	1	2	2	2	2	3	2	1	3	2	2	2	4	2	2	3	2	2	2	5	2	2	2	3	2	2	2	2	2	2	2	3	2	2		5	71	35581	366358	0.725102	0.6845	0.132658
PF07529	3	2	3	2	2	2	2	2	2	2	3	3	2	2	2	2	3	2	2	2	1	2	2	2	3	2	3	2	2	3	1	3	2	3		5	71	35581	366358	0.725102	0.6845	0.132658
PF08528	2	3	0	3	2	3	2	3	3	3	2	3	3	3	3	3	2	2	3	2	5	1	0	0	2	2	2	3	3	2	2	0	1	3		5	71	35581	366358	0.725102	0.6845	0.132658
PF00501	56	39	116	52	47	71	20	69	91	95	83	58	57	95	95	67	52	64	34	111	33	84	46	79	123	36	136	90	63	71	75	69	29	49		214	2141	35372	364288	1.0294	0.688953	0.0260992
PF06912	2	1	5	4	4	3	0	2	4	4	1	2	3	4	3	2	1	2	1	3	2	4	3	5	4	0	1	2	2	1	2	1	0	3		8	73	35578	366356	1.12847	0.694975	0.138964
PF02197	1	1	0	1	1	0	1	1	1	1	1	0	0	0	0	1	1	0	0	0	0	0	0	0	1	1	1	1	1	1	1	0	1	1		2	18	35584	366411	1.14412	0.69572	0.281446
PF04434	1	0	0	0	2	0	0	0	1	0	1	3	0	2	1	0	0	0	1	0	1	0	0	0	1	0	0	0	2	1	0	2	0	1		2	18	35584	366411	1.14412	0.69572	0.281446
PF05433	1	0	1	1	0	0	0	1	0	0	2	2	0	2	1	0	0	1	0	0	0	0	0	0	2	0	0	1	1	3	0	0	0	1		2	18	35584	366411	1.14412	0.69572	0.281446
PF05622	1	0	1	1	1	1	0	0	1	1	0	0	1	1	0	0	1	0	1	0	1	0	1	1	1	1	0	0	1	1	0	1	1	0		2	18	35584	366411	1.14412	0.69572	0.281446
PF11093	1	1	0	1	0	0	0	0	1	1	1	1	0	1	1	0	1	1	0	0	1	1	1	0	1	0	1	0	1	1	1	1	0	0		2	18	35584	366411	1.14412	0.69572	0.281446
PF13967	6	6	4	6	5	5	4	6	8	6	8	5	5	6	5	6	6	4	5	7	6	6	5	4	6	4	7	6	5	6	5	5	2	5		14	171	35572	366258	0.842967	0.696766	0.0871624
PF03619	1	3	3	2	4	3	2	3	5	2	2	3	3	2	3	4	2	2	2	2	2	3	1	2	3	2	2	3	2	3	2	1	2	1		8	74	35578	366355	1.11321	0.697987	0.140678
PF00202	7	7	9	11	6	14	4	7	20	10	14	12	11	18	21	9	9	8	8	10	9	16	5	9	12	6	10	12	9	9	9	6	3	10		32	308	35554	366121	1.06988	0.702128	0.0686679
PF00814	4	2	3	2	2	2	2	2	2	2	3	3	3	2	2	2	3	3	2	2	4	2	2	2	4	2	3	2	2	3	3	2	2	3		6	78	35580	366351	0.792042	0.703158	0.137695
PF02809	3	7	0	2	1	1	2	5	2	1	1	3	3	3	1	1	2	6	4	2	4	0	2	2	4	2	3	2	2	5	4	2	0	2		6	78	35580	366351	0.792042	0.703158	0.137695
PF04567	3	3	2	3	3	2	2	2	3	2	2	2	2	3	2	3	2	3	3	2	3	3	3	2	3	2	3	3	2	3	3	2	1	2		6	78	35580	366351	0.792042	0.703158	0.137695
PF07970	2	3	3	3	3	2	2	1	3	4	3	2	2	3	3	2	3	2	2	2	3	2	3	2	3	2	2	2	3	2	2	3	2	3		6	78	35580	366351	0.792042	0.703158	0.137695
PF13832	1	3	2	2	2	3	3	3	3	2	3	2	3	3	1	3	3	2	3	2	3	3	2	3	3	1	3	3	3	2	2	2	4	1		6	78	35580	366351	0.792042	0.703158	0.137695
PF00408	3	2	2	3	3	2	2	1	3	3	3	2	2	2	1	3	3	2	3	2	2	3	2	3	3	3	3	3	3	3	2	3	3	2		6	79	35580	366350	0.782014	0.703302	0.134539
PF02434	3	3	4	3	3	1	2	2	3	3	3	2	2	1	1	6	3	3	1	5	2	4	1	4	3	0	3	2	1	4	4	0	0	3		6	79	35580	366350	0.782014	0.703302	0.134539
PF00199	5	4	9	8	7	3	2	7	9	7	4	5	2	7	7	9	4	2	2	8	3	11	3	10	6	3	5	7	6	5	7	4	4	6		15	176	35571	366253	0.877534	0.703539	0.0924241
PF02338	3	3	3	3	2	2	2	2	3	3	3	2	1	1	2	3	3	2	2	2	4	3	3	3	3	2	3	3	3	3	1	3	3	2		6	80	35580	366349	0.772237	0.703768	0.13132
PF02862	3	4	2	3	3	3	2	2	3	3	3	3	3	3	4	3	1	2	3	2	3	2	2	2	3	1	3	3	3	3	2	1	0	3		6	80	35580	366349	0.772237	0.703768	0.13132
PF04438	1	3	3	3	3	3	3	2	3	3	3	3	1	2	3	2	1	3	3	3	3	3	2	1	3	2	3	1	3	2	3	3	3	3		6	80	35580	366349	0.772237	0.703768	0.13132
PF08618	3	3	3	2	3	2	3	2	3	3	3	3	3	2	2	3	3	2	3	3	1	2	0	3	3	2	3	3	2	3	3	3	2	2		6	80	35580	366349	0.772237	0.703768	0.13132
PF12396	11	9	18	16	15	0	0	9	18	20	15	10	0	12	16	16	15	6	11	7	6	5	5	9	14	0	15	14	20	15	7	0	0	9		32	311	35554	366118	1.05955	0.704288	0.070085
PF05277	3	3	2	2	2	3	2	2	3	2	2	3	3	3	3	3	2	4	3	2	3	3	2	2	3	3	2	3	2	3	3	2	1	3		6	81	35580	366348	0.762701	0.704544	0.12805
PF13532	4	7	7	8	6	6	3	6	8	6	4	6	5	4	4	6	7	6	7	4	6	6	5	7	7	7	6	5	6	7	5	5	5	5		15	181	35571	366248	0.853281	0.705056	0.0858932
PF00310	1	2	4	2	3	2	2	3	3	3	2	3	3	2	3	1	2	3	2	2	4	3	2	4	3	4	2	3	2	1	2	3	4	3		6	82	35580	366347	0.753397	0.705623	0.12474
PF01168	2	4	4	2	2	3	0	2	3	2	3	3	2	4	4	3	3	2	2	2	2	2	2	5	3	2	3	3	2	3	2	2	2	3		6	82	35580	366347	0.753397	0.705623	0.12474
PF12906	3	3	3	3	3	2	3	2	3	2	3	3	2	2	3	2	3	2	3	3	2	3	3	2	3	3	2	2	3	3	2	3	1	3		6	82	35580	366347	0.753397	0.705623	0.12474
PF14027	2	3	4	2	2	2	1	2	3	2	2	3	2	2	3	2	1	2	1	4	2	9	2	3	3	2	2	8	2	2	2	2	1	3		6	82	35580	366347	0.753397	0.705623	0.12474
PF11204	3	2	3	3	2	3	1	4	6	2	3	2	3	2	4	3	4	1	4	2	2	3	2	4	3	1	3	3	1	4	1	1	1	3		9	80	35577	366349	1.15845	0.706994	0.126127
PF04218	1	1	1	0	1	0	0	1	1	1	1	1	1	1	1	0	1	0	0	0	0	0	1	1	1	0	1	0	1	1	1	0	0	1		2	19	35584	366410	1.0839	0.708788	0.284009
PF05345	0	0	2	1	1	0	0	0	1	0	0	1	0	1	1	1	1	0	0	1	1	2	0	0	1	0	0	1	2	2	1	0	0	0		2	19	35584	366410	1.0839	0.708788	0.284009
PF08028	0	0	1	1	0	1	0	1	1	2	1	1	1	0	1	0	0	0	1	1	1	1	0	1	1	0	1	0	1	1	0	0	0	1		2	19	35584	366410	1.0839	0.708788	0.284009
PF09733	0	1	0	0	0	1	0	1	1	0	1	1	1	1	1	1	0	1	1	1	1	1	0	0	1	1	0	1	0	0	1	0	1	1		2	19	35584	366410	1.0839	0.708788	0.284009
PF12330	0	0	1	1	1	0	0	1	1	1	1	0	1	0	1	1	1	0	1	1	1	0	1	1	1	1	0	0	1	1	0	1	0	0		2	19	35584	366410	1.0839	0.708788	0.284009
PF13469	1	0	2	0	0	3	0	1	1	0	0	2	2	0	1	1	0	1	1	0	0	0	0	1	1	0	0	1	1	0	0	1	0	0		2	19	35584	366410	1.0839	0.708788	0.284009
PF13816	2	0	1	1	0	0	0	1	1	2	1	0	0	2	0	0	2	0	0	1	0	0	0	0	1	0	1	0	1	1	0	1	0	2		2	19	35584	366410	1.0839	0.708788	0.284009
PF13865	0	2	1	1	0	1	2	1	1	1	1	0	1	0	0	0	1	1	1	0	0	1	0	0	1	1	0	1	0	1	0	1	0	0		2	19	35584	366410	1.0839	0.708788	0.284009
PF02852	2	3	3	2	2	2	2	3	6	2	2	2	2	3	8	3	2	2	2	4	3	5	1	2	3	2	2	3	2	2	3	2	2	2		9	82	35577	366347	1.13019	0.710566	0.129935
PF00890	5	4	7	5	9	5	2	3	9	8	6	5	4	5	17	9	4	7	2	5	8	11	4	7	11	4	6	8	5	9	3	4	2	6		20	189	35566	366240	1.08968	0.714082	0.0867678
PF03746	1	0	1	1	1	3	0	0	0	1	1	1	1	0	1	2	0	0	0	1	0	0	1	1	1	0	1	1	1	1	0	0	0	0		1	21	35585	366408	0.490319	0.716437	0.264323
PF04525	0	1	1	1	3	1	0	0	1	2	0	1	1	1	1	0	1	0	0	0	0	1	0	2	0	0	1	1	1	1	0	0	0	0		1	21	35585	366408	0.490319	0.716437	0.264323
PF06464	1	0	1	1	1	0	0	1	1	1	0	0	1	0	0	1	0	1	0	0	1	1	0	1	0	2	1	1	1	1	1	1	1	0		1	21	35585	366408	0.490319	0.716437	0.264323
PF07061	1	1	1	1	0	0	1	1	0	1	1	1	0	0	0	1	1	0	1	0	1	0	1	1	1	1	1	1	1	1	0	1	0	0		1	21	35585	366408	0.490319	0.716437	0.264323
PF07477	0	0	1	1	1	0	0	0	1	1	1	1	0	1	2	1	1	1	1	0	1	1	0	1	0	0	1	1	0	1	1	0	0	1		1	21	35585	366408	0.490319	0.716437	0.264323
PF08016	1	0	1	0	0	1	1	0	0	1	1	1	1	0	1	0	1	1	1	0	0	0	1	1	1	0	1	1	0	1	1	1	1	1		1	21	35585	366408	0.490319	0.716437	0.264323
PF10361	0	1	1	0	0	1	1	1	0	0	0	1	1	1	1	1	0	1	1	1	1	0	1	0	1	1	0	1	0	0	1	1	1	1		1	21	35585	366408	0.490319	0.716437	0.264323
PF12921	0	1	1	1	1	1	0	1	1	1	0	1	1	1	0	0	0	0	0	1	1	1	1	1	0	1	0	0	1	0	1	1	1	1		1	21	35585	366408	0.490319	0.716437	0.264323
PF13593	1	0	1	0	0	0	0	0	0	2	1	1	1	1	1	1	1	1	0	1	0	0	2	1	1	0	1	1	0	1	1	0	0	1		1	21	35585	366408	0.490319	0.716437	0.264323
PF03648	1	0	1	1	1	0	0	0	1	1	1	1	0	1	2	1	1	1	1	0	1	1	0	1	0	0	1	1	0	1	1	0	0	1		1	22	35585	366407	0.46803	0.716922	0.250016
PF04182	1	0	1	1	0	1	0	0	0	1	1	1	1	0	1	1	1	1	0	1	1	0	1	1	1	1	1	1	0	0	1	1	0	1		1	22	35585	366407	0.46803	0.716922	0.250016
PF05536	0	1	0	0	0	1	1	1	1	0	0	1	1	1	1	2	0	1	2	1	2	1	0	0	0	1	0	1	0	0	1	0	1	1		1	22	35585	366407	0.46803	0.716922	0.250016
PF06249	0	1	1	2	1	1	0	2	1	0	0	1	0	1	1	1	0	0	1	2	0	1	0	1	0	1	1	1	1	1	0	0	0	0		1	22	35585	366407	0.46803	0.716922	0.250016
PF07488	1	0	1	1	1	0	0	0	1	1	1	1	0	1	2	1	1	1	1	0	1	1	0	1	0	0	1	1	0	1	1	0	0	1		1	22	35585	366407	0.46803	0.716922	0.250016
PF08226	0	0	1	2	1	1	0	1	0	1	0	1	0	1	0	0	0	1	0	1	2	0	0	0	1	1	0	1	3	1	1	0	1	1		1	22	35585	366407	0.46803	0.716922	0.250016
PF13672	0	0	1	1	1	1	2	0	0	1	1	0	0	1	1	1	1	0	1	0	0	0	0	0	1	1	1	2	1	1	1	0	0	2		1	22	35585	366407	0.46803	0.716922	0.250016
PF13695	1	1	1	0	0	2	0	1	0	0	3	2	1	2	1	0	2	1	1	0	0	0	0	1	1	0	0	1	0	1	0	0	0	0		1	22	35585	366407	0.46803	0.716922	0.250016
PF13823	2	0	0	1	1	0	0	1	1	0	2	1	0	1	1	0	0	1	1	0	1	1	0	2	0	0	0	2	0	0	1	0	0	3		1	22	35585	366407	0.46803	0.716922	0.250016
PF07052	1	1	1	0	0	1	1	1	1	0	1	1	1	1	1	1	1	1	1	0	1	1	1	0	0	1	1	0	0	0	0	1	2	0		1	23	35585	366406	0.44768	0.718524	0.235993
PF09370	1	0	1	1	1	2	0	1	0	1	1	0	1	0	0	1	2	0	0	2	1	0	0	1	1	1	0	1	0	1	1	0	2	0		1	23	35585	366406	0.44768	0.718524	0.235993
PF13616	1	1	1	1	1	1	0	0	1	0	1	0	1	0	1	0	1	1	1	1	2	1	1	1	0	0	1	0	0	0	1	1	1	1		1	23	35585	366406	0.44768	0.718524	0.235993
PF03460	3	3	3	3	3	3	0	3	4	3	3	3	2	3	3	3	3	3	2	3	3	3	2	3	3	3	3	3	3	3	3	2	3	3		7	89	35579	366340	0.809839	0.720347	0.129147
PF07534	3	3	3	2	2	3	3	3	3	2	3	3	3	3	3	2	3	3	3	3	3	3	3	3	4	2	3	3	2	3	3	4	2	2		7	89	35579	366340	0.809839	0.720347	0.129147
PF10337	1	6	4	5	2	5	0	4	6	3	1	1	5	5	7	1	1	1	4	5	1	7	0	2	1	3	1	1	2	1	3	1	3	3		7	89	35579	366340	0.809839	0.720347	0.129147
PF07817	0	1	1	1	0	1	1	1	1	0	0	1	1	1	1	1	1	1	1	1	1	1	0	1	0	1	0	1	1	0	1	0	1	1		1	24	35585	366405	0.429026	0.72113	0.222336
PF08297	1	1	1	0	0	1	1	1	0	0	1	1	1	0	1	1	1	1	1	0	1	1	1	1	1	0	1	1	0	1	0	1	1	1		1	24	35585	366405	0.429026	0.72113	0.222336
PF08558	0	1	1	1	1	1	0	1	1	1	0	1	1	1	1	0	0	1	1	1	1	1	1	1	0	1	0	0	1	0	1	1	1	1		1	24	35585	366405	0.429026	0.72113	0.222336
PF09962	1	1	0	1	1	1	1	1	1	0	1	1	1	1	1	1	0	1	1	1	1	1	0	1	0	0	1	0	1	1	1	0	0	1		1	24	35585	366405	0.429026	0.72113	0.222336
PF10497	0	1	1	1	0	1	0	1	1	1	0	1	1	0	1	1	1	1	1	1	1	1	1	0	0	0	1	1	1	1	1	1	0	1		1	24	35585	366405	0.429026	0.72113	0.222336
PF12657	1	0	1	1	0	1	0	0	0	1	1	1	1	1	1	1	1	0	0	1	1	0	1	1	1	1	1	1	1	0	1	1	1	1		1	24	35585	366405	0.429026	0.72113	0.222336
PF13673	0	2	1	1	0	0	1	2	0	1	0	0	1	0	0	3	0	0	1	0	2	3	0	0	1	1	0	2	2	0	0	1	0	0		1	24	35585	366405	0.429026	0.72113	0.222336
PF01118	4	3	3	4	2	3	2	3	4	4	3	3	3	5	3	3	1	2	3	2	3	4	2	4	3	2	4	3	3	3	2	2	2	2		7	92	35579	366337	0.783425	0.722046	0.120852
PF02866	3	2	3	3	1	3	2	2	4	2	4	2	3	3	10	2	4	3	2	3	4	3	2	3	3	2	3	2	3	4	2	2	2	3		7	92	35579	366337	0.783425	0.722046	0.120852
PF03441	4	2	2	4	4	3	3	2	3	4	4	3	3	3	3	4	4	3	3	3	2	1	0	1	4	2	4	4	4	4	3	1	2	3		7	92	35579	366337	0.783425	0.722046	0.120852
PF02185	3	2	1	3	3	3	3	3	2	4	2	3	3	3	3	3	3	3	3	3	3	2	3	3	5	3	3	3	4	3	3	3	3	3		7	93	35579	366336	0.774999	0.723121	0.117995
PF01020	1	1	0	0	0	1	1	1	0	1	0	1	1	1	1	1	1	1	1	1	3	0	1	1	1	0	1	1	0	0	0	1	1	1		1	25	35585	366404	0.411863	0.724634	0.209106
PF04172	0	1	0	1	0	1	0	1	1	1	0	2	1	2	1	1	0	2	1	2	2	1	0	0	0	1	0	0	1	0	1	0	0	2		1	25	35585	366404	0.411863	0.724634	0.209106
PF05365	0	0	1	1	1	1	0	1	1	1	1	1	0	1	1	1	1	1	0	1	1	2	1	0	0	1	0	1	1	1	1	1	1	0		1	25	35585	366404	0.411863	0.724634	0.209106
PF09056	2	0	0	0	0	2	0	0	0	0	0	0	1	1	1	2	1	2	0	2	2	0	0	0	1	2	1	0	0	1	1	1	1	2		1	25	35585	366404	0.411863	0.724634	0.209106
PF10297	1	1	1	0	0	1	1	1	1	0	1	1	1	1	1	1	0	1	1	1	1	1	0	1	0	1	0	1	0	1	1	1	1	1		1	25	35585	366404	0.411863	0.724634	0.209106
PF10642	1	1	1	0	1	1	1	1	1	1	1	1	1	1	0	0	1	1	0	1	1	1	1	1	0	1	0	0	0	1	1	1	1	1		1	25	35585	366404	0.411863	0.724634	0.209106
PF12660	1	0	2	1	0	1	0	0	0	1	1	1	1	1	1	1	1	1	0	0	1	0	1	1	1	1	1	1	1	0	1	1	1	1		1	25	35585	366404	0.411863	0.724634	0.209106
PF02353	3	3	3	3	3	4	3	5	6	3	3	3	4	2	2	4	3	3	3	6	3	4	0	3	4	1	3	3	3	3	2	1	1	3		10	93	35576	366336	1.10723	0.727758	0.125251
PF08991	0	0	1	1	1	1	1	1	2	0	2	1	2	1	0	0	2	1	1	0	2	2	0	0	1	1	0	0	2	1	0	0	0	0		3	24	35583	366405	1.28715	0.72893	0.216951
PF01470	0	1	0	0	1	1	1	1	1	1	0	1	1	0	1	3	1	1	1	0	0	1	1	1	2	0	1	3	1	0	1	1	0	0		3	25	35583	366404	1.23566	0.733919	0.222594
PF05704	1	1	1	0	0	0	0	1	2	1	1	1	1	1	1	0	0	0	0	0	0	5	2	1	1	0	1	2	0	1	3	0	0	0		3	25	35583	366404	1.23566	0.733919	0.222594
PF01613	3	3	7	4	4	3	1	4	4	5	2	2	3	3	4	5	2	2	3	4	2	4	3	4	4	3	3	4	3	3	3	1	2	1		8	100	35578	366329	0.82372	0.734963	0.121949
PF01487	5	3	5	3	3	2	1	2	3	2	4	3	3	4	3	3	3	4	3	3	4	8	1	4	5	3	4	3	3	4	3	1	1	3		8	101	35578	366328	0.815562	0.735378	0.119575
PF13302	5	16	3	7	4	10	1	10	13	8	7	9	9	9	9	7	6	5	5	6	4	22	1	9	10	2	8	7	4	10	10	7	1	3		23	224	35563	366205	1.05732	0.73752	0.0841795
PF01185	0	0	5	0	0	2	0	1	2	1	1	0	2	1	0	0	0	1	0	2	0	2	0	5	1	0	0	0	0	0	0	1	2	0		3	26	35583	366403	1.18813	0.739508	0.227192
PF02040	1	0	0	2	1	0	0	0	1	1	1	3	0	1	1	1	2	2	0	2	0	1	1	1	2	0	1	0	1	1	2	0	0	0		3	26	35583	366403	1.18813	0.739508	0.227192
PF02838	1	0	1	0	0	3	0	0	1	1	1	2	2	1	1	1	0	1	0	1	0	1	1	2	2	0	1	2	0	0	1	0	0	2		3	26	35583	366403	1.18813	0.739508	0.227192
PF04664	2	1	0	0	1	0	0	1	1	1	2	0	0	0	0	2	2	0	1	0	0	1	0	0	2	3	2	2	1	2	0	0	2	0		3	26	35583	366403	1.18813	0.739508	0.227192
PF09130	1	1	1	1	1	1	0	1	2	1	1	1	1	1	1	1	0	1	0	1	1	2	0	0	1	0	1	1	1	1	1	0	1	1		3	26	35583	366403	1.18813	0.739508	0.227192
PF13614	0	1	1	1	1	1	0	0	1	1	1	1	0	1	1	1	1	1	1	0	1	1	1	1	2	1	1	1	1	0	1	2	1	0		3	26	35583	366403	1.18813	0.739508	0.227192
PF13193	25	17	44	26	30	37	8	25	47	47	40	26	30	37	42	35	25	29	19	34	16	35	23	37	40	14	50	38	31	33	23	30	11	20		87	937	35499	365492	0.955964	0.740986	0.0406727
PF00533	9	8	7	6	9	7	5	6	7	7	9	6	10	8	7	12	5	7	7	7	3	10	7	10	14	8	8	9	5	10	7	6	4	12		21	241	35565	366188	0.897188	0.743809	0.0787999
PF00005	62	80	116	85	50	147	30	94	150	78	77	103	130	112	129	84	67	88	56	102	64	133	48	94	114	56	73	87	56	77	83	67	53	83		264	2664	35322	363765	1.02058	0.744041	0.0244277
PF03604	1	0	1	1	0	1	1	1	1	1	1	1	1	1	0	0	2	1	1	1	1	1	0	1	2	1	1	0	1	1	1	1	1	1		3	27	35583	366402	1.14412	0.745607	0.23077
PF04324	1	1	1	1	1	1	0	1	2	1	1	1	0	1	1	1	1	1	0	1	1	1	0	1	1	1	1	1	1	1	1	0	1	1		3	27	35583	366402	1.14412	0.745607	0.23077
PF05270	1	1	1	1	0	1	0	1	2	1	1	1	1	1	1	0	0	2	1	1	1	2	0	1	1	0	1	0	1	1	2	0	0	2		3	27	35583	366402	1.14412	0.745607	0.23077
PF10384	1	1	1	1	1	0	1	1	2	1	1	1	0	1	1	1	1	1	1	1	1	0	1	1	1	1	1	1	1	0	1	1	0	1		3	27	35583	366402	1.14412	0.745607	0.23077
PF13933	1	0	0	1	0	1	1	1	1	1	1	2	1	1	1	1	2	1	1	2	0	0	0	1	2	1	1	1	1	1	0	0	0	2		3	27	35583	366402	1.14412	0.745607	0.23077
PF02386	4	4	4	3	3	2	3	2	8	5	3	2	2	6	11	2	2	4	4	5	2	3	3	3	3	3	3	3	1	4	1	2	2	5		11	106	35575	366323	1.06858	0.746163	0.122836
PF00503	3	3	4	3	3	3	3	3	3	3	4	3	3	3	3	4	4	4	3	5	4	4	3	5	6	3	4	3	3	4	3	3	3	3		9	109	35577	366320	0.850173	0.747194	0.119834
PF00174	3	1	5	5	4	3	0	2	6	6	4	5	3	3	6	3	3	3	2	4	4	2	3	3	3	3	3	4	5	5	4	3	2	4		9	110	35577	366319	0.842442	0.747295	0.117835
PF01243	5	2	3	4	4	4	3	2	5	5	5	3	3	4	4	5	5	4	3	2	3	4	1	3	4	3	5	4	6	5	3	2	1	3		9	113	35577	366316	0.820069	0.74877	0.111506
PF01381	1	1	1	0	0	1	1	1	1	1	1	1	1	1	1	1	1	0	1	1	1	1	0	1	2	1	1	1	0	2	1	1	1	1		3	28	35583	366401	1.10326	0.752135	0.233363
PF01817	0	1	1	1	1	2	1	0	2	1	1	1	1	2	0	1	1	1	1	0	0	1	0	2	1	2	0	1	1	0	1	1	2	0		3	28	35583	366401	1.10326	0.752135	0.233363
PF02574	1	1	1	1	1	1	0	1	2	1	1	1	0	1	1	1	1	1	2	1	1	1	0	2	1	0	1	1	1	1	1	0	0	1		3	28	35583	366401	1.10326	0.752135	0.233363
PF03306	1	0	1	1	3	0	0	0	1	3	2	1	0	1	1	0	2	1	1	0	1	1	0	1	2	0	2	0	1	3	1	0	0	0		3	28	35583	366401	1.10326	0.752135	0.233363
PF13468	1	1	1	0	2	2	0	0	2	1	1	1	1	2	2	1	1	1	0	1	0	0	0	0	1	1	1	1	1	1	2	0	1	1		3	28	35583	366401	1.10326	0.752135	0.233363
PF13587	1	1	3	0	1	1	0	0	2	0	1	1	1	1	2	0	1	1	1	1	1	2	0	1	1	1	1	0	1	1	1	0	1	1		3	28	35583	366401	1.10326	0.752135	0.233363
PF12708	7	10	6	6	6	13	2	8	17	8	6	8	16	7	6	5	6	8	6	10	12	40	8	6	6	3	8	4	4	7	12	2	4	6		23	260	35563	366169	0.910831	0.753608	0.0774548
PF14681	3	4	5	3	4	4	2	3	5	4	3	4	4	4	4	4	4	4	4	3	6	4	3	4	5	3	4	5	4	4	3	3	4	3		10	120	35576	366309	0.858043	0.758067	0.114063
PF00403	7	8	9	8	7	7	5	6	14	7	10	10	6	8	12	9	8	8	9	12	9	12	10	19	10	5	7	7	6	6	6	10	7	9		24	269	35562	366160	0.918636	0.758171	0.0770988
PF02939	1	0	1	1	0	1	1	1	2	1	1	1	0	1	1	1	1	1	1	1	1	1	1	1	1	1	1	1	1	1	1	1	1	1		3	29	35583	366400	1.06521	0.759014	0.235011
PF04622	1	1	1	1	0	1	1	1	2	1	1	1	1	1	1	0	1	1	1	1	1	1	1	1	1	1	1	1	1	0	1	1	1	1		3	29	35583	366400	1.06521	0.759014	0.235011
PF04681	1	0	2	1	0	2	0	0	0	0	2	1	2	0	0	2	2	1	0	2	1	0	1	2	3	0	1	1	0	1	1	2	0	1		3	29	35583	366400	1.06521	0.759014	0.235011
PF06916	0	1	1	1	0	1	1	1	1	0	1	1	1	1	1	1	1	1	1	1	1	1	1	1	2	1	1	1	1	1	1	1	1	1		3	29	35583	366400	1.06521	0.759014	0.235011
PF08424	1	1	1	1	1	1	1	0	1	1	1	1	1	1	1	1	0	1	1	1	1	1	1	1	2	1	1	1	0	1	1	1	1	1		3	29	35583	366400	1.06521	0.759014	0.235011
PF08520	1	0	0	1	1	1	1	1	1	1	1	0	1	1	1	0	1	1	1	1	4	1	0	1	2	1	1	0	1	1	1	1	1	1		3	29	35583	366400	1.06521	0.759014	0.235011
PF12585	0	2	2	1	1	1	0	1	2	0	1	1	1	1	2	1	1	1	0	2	1	1	0	1	1	0	1	1	1	1	1	1	0	1		3	29	35583	366400	1.06521	0.759014	0.235011
PF14616	1	1	0	1	0	1	1	0	2	1	1	1	1	1	2	1	1	1	1	1	1	1	1	0	1	1	1	1	1	1	1	1	1	1		3	29	35583	366400	1.06521	0.759014	0.235011
PF13520	17	23	42	26	19	23	7	28	39	35	24	20	24	31	59	44	15	12	12	23	11	32	9	35	37	15	22	36	21	25	17	20	9	19		76	755	35510	365674	1.0366	0.759755	0.0457205
PF01323	5	3	3	4	3	3	0	4	5	7	7	4	3	4	5	3	5	5	4	3	3	5	3	3	5	2	5	4	6	6	4	3	1	4		10	124	35576	366305	0.830355	0.759918	0.10656
PF02492	4	3	4	4	5	4	2	2	5	4	4	5	4	5	5	3	5	5	3	5	3	4	3	4	5	3	4	3	3	4	4	5	3	5		10	124	35576	366305	0.830355	0.759918	0.10656
PF00166	1	1	1	1	1	1	1	1	1	1	1	1	1	1	1	1	1	1	1	1	1	1	0	1	1	1	1	1	1	1	1	1	1	1		2	31	35584	366398	0.664304	0.765345	0.22665
PF00213	0	1	1	1	1	1	1	1	1	1	1	1	1	1	1	1	1	1	1	1	1	1	1	1	1	1	1	1	1	1	1	1	1	1		2	31	35584	366398	0.664304	0.765345	0.22665
PF00231	1	1	1	1	1	1	1	1	1	1	1	1	1	1	1	1	1	1	1	1	1	1	0	1	1	1	1	1	1	1	1	1	1	1		2	31	35584	366398	0.664304	0.765345	0.22665
PF00317	1	1	1	1	1	1	1	1	1	0	1	1	1	1	1	1	1	1	1	1	1	1	1	1	1	1	1	1	1	1	1	1	1	1		2	31	35584	366398	0.664304	0.765345	0.22665
PF00479	1	1	1	1	1	1	1	1	1	1	1	1	1	1	1	1	1	1	1	1	1	1	0	1	1	1	1	1	1	1	1	1	1	1		2	31	35584	366398	0.664304	0.765345	0.22665
PF00542	1	1	1	1	0	1	1	1	1	1	1	1	1	1	1	1	1	1	1	1	1	1	1	1	1	1	1	1	1	1	1	1	1	1		2	31	35584	366398	0.664304	0.765345	0.22665
PF00574	1	1	1	1	1	1	1	1	1	1	1	1	1	1	1	1	1	1	1	1	1	1	1	1	1	1	1	0	1	1	1	1	1	1		2	31	35584	366398	0.664304	0.765345	0.22665
PF00584	1	1	0	1	1	1	1	1	1	1	1	1	1	1	1	1	1	1	1	1	1	1	1	1	1	1	1	1	1	1	1	1	1	1		2	31	35584	366398	0.664304	0.765345	0.22665
PF00631	1	1	1	1	1	1	1	1	1	1	1	1	1	1	1	1	1	1	1	1	1	1	1	1	1	1	1	1	1	1	1	1	1	0		2	31	35584	366398	0.664304	0.765345	0.22665
PF00647	1	1	1	1	1	1	1	1	1	1	1	1	1	1	1	1	1	1	1	1	1	1	0	1	1	1	1	1	1	1	1	1	1	1		2	31	35584	366398	0.664304	0.765345	0.22665
PF00705	0	1	1	1	1	1	1	1	1	1	1	1	1	1	1	1	1	1	1	1	1	1	1	1	1	1	1	1	1	1	1	1	1	1		2	31	35584	366398	0.664304	0.765345	0.22665
PF00731	1	1	1	1	1	1	1	1	1	1	1	1	1	1	1	1	1	1	1	1	1	1	0	1	1	1	1	1	1	1	1	1	1	1		2	31	35584	366398	0.664304	0.765345	0.22665
PF00792	1	1	1	1	1	1	1	1	1	1	1	1	1	1	1	1	1	1	1	1	1	1	0	1	1	1	1	1	1	1	1	1	1	1		2	31	35584	366398	0.664304	0.765345	0.22665
PF00830	1	1	1	1	1	1	1	1	1	1	1	1	1	1	1	1	1	1	1	1	1	1	0	1	1	1	1	1	1	1	1	1	1	1		2	31	35584	366398	0.664304	0.765345	0.22665
PF00900	1	1	1	1	1	1	1	1	1	1	1	1	1	1	1	1	1	1	1	1	1	1	0	1	1	1	1	1	1	1	1	1	1	1		2	31	35584	366398	0.664304	0.765345	0.22665
PF00953	1	1	1	1	1	1	1	1	1	1	1	1	1	1	1	1	1	1	1	1	1	1	1	1	1	1	1	1	1	1	1	1	1	0		2	31	35584	366398	0.664304	0.765345	0.22665
PF01016	1	1	1	1	1	1	1	1	1	1	1	1	1	1	1	1	1	1	1	1	1	1	0	1	1	1	1	1	1	1	1	1	1	1		2	31	35584	366398	0.664304	0.765345	0.22665
PF01106	1	1	1	1	1	1	1	1	1	1	1	1	1	1	1	1	0	1	1	1	1	1	1	1	1	1	1	1	1	1	1	1	1	1		2	31	35584	366398	0.664304	0.765345	0.22665
PF01111	1	1	1	1	1	1	1	1	1	1	1	1	1	1	1	1	1	1	1	1	1	1	1	1	1	1	1	0	1	1	1	1	1	1		2	31	35584	366398	0.664304	0.765345	0.22665
PF01191	1	1	1	1	0	1	1	1	1	1	1	1	1	1	1	1	1	1	1	1	1	1	1	1	1	1	1	1	1	1	1	1	1	1		2	31	35584	366398	0.664304	0.765345	0.22665
PF01194	0	1	1	1	1	1	2	1	1	2	1	1	1	1	1	0	1	2	0	1	1	1	0	1	1	1	1	1	1	1	1	1	1	1		2	31	35584	366398	0.664304	0.765345	0.22665
PF01195	1	1	1	1	1	1	1	0	1	1	1	1	0	1	1	1	1	1	1	1	1	1	1	1	1	1	1	1	1	1	1	2	1	1		2	31	35584	366398	0.664304	0.765345	0.22665
PF01196	1	1	1	1	1	1	1	1	1	1	1	1	1	1	1	1	1	1	1	1	1	0	1	1	1	1	1	1	1	1	1	1	1	1		2	31	35584	366398	0.664304	0.765345	0.22665
PF01198	1	1	1	1	1	1	1	1	1	0	1	1	1	1	1	1	1	1	1	1	1	1	1	1	1	1	1	1	1	1	1	1	1	1		2	31	35584	366398	0.664304	0.765345	0.22665
PF01215	1	1	1	1	1	1	1	1	1	1	1	1	1	1	1	1	1	1	1	1	1	1	0	1	1	1	1	1	1	1	1	1	1	1		2	31	35584	366398	0.664304	0.765345	0.22665
PF01221	1	1	1	1	1	1	1	0	1	1	1	1	0	1	1	1	1	1	1	1	2	1	1	2	1	1	1	1	1	0	1	1	1	1		2	31	35584	366398	0.664304	0.765345	0.22665
PF01245	1	1	1	1	1	1	1	1	1	1	1	1	1	1	1	1	1	1	1	1	1	1	0	1	1	1	1	1	1	1	1	1	1	1		2	31	35584	366398	0.664304	0.765345	0.22665
PF01268	1	1	1	1	1	1	1	1	1	1	1	1	0	1	1	1	1	1	0	1	2	1	1	1	1	1	1	1	1	1	1	1	1	1		2	31	35584	366398	0.664304	0.765345	0.22665
PF01282	1	1	1	1	1	1	1	1	1	1	1	1	1	1	1	1	1	1	1	1	1	1	0	1	1	1	1	1	1	1	1	1	1	1		2	31	35584	366398	0.664304	0.765345	0.22665
PF01288	1	1	1	1	1	1	1	1	1	1	1	1	1	1	1	1	1	1	1	1	1	1	1	1	1	1	1	1	1	0	1	1	1	1		2	31	35584	366398	0.664304	0.765345	0.22665
PF01294	1	1	1	1	0	2	1	1	1	1	1	1	1	1	1	1	1	1	1	1	1	1	1	1	1	1	1	1	1	1	0	1	1	1		2	31	35584	366398	0.664304	0.765345	0.22665
PF01351	1	1	1	1	1	1	1	1	1	1	1	1	1	1	1	1	1	1	1	0	1	1	1	1	1	1	1	1	1	1	1	1	1	1		2	31	35584	366398	0.664304	0.765345	0.22665
PF01393	1	1	1	1	1	1	1	1	1	0	1	1	1	1	3	1	1	1	1	1	1	1	0	1	1	1	1	1	0	1	1	1	1	1		2	31	35584	366398	0.664304	0.765345	0.22665
PF01502	1	1	1	1	1	1	1	1	1	1	1	1	1	1	1	0	1	1	1	1	1	1	1	1	1	1	1	1	1	1	1	1	1	1		2	31	35584	366398	0.664304	0.765345	0.22665
PF01592	1	1	1	1	1	1	1	1	1	1	1	1	1	1	1	1	1	1	1	1	1	1	0	1	1	1	1	1	1	1	1	1	1	1		2	31	35584	366398	0.664304	0.765345	0.22665
PF01599	0	1	1	1	1	1	1	1	1	1	1	1	1	1	1	1	1	1	1	1	2	1	1	1	1	1	1	1	1	0	1	1	1	1		2	31	35584	366398	0.664304	0.765345	0.22665
PF01658	1	1	1	1	1	1	1	0	1	1	1	1	1	1	1	1	1	1	1	1	1	1	1	1	1	1	1	1	1	1	1	1	1	1		2	31	35584	366398	0.664304	0.765345	0.22665
PF01747	1	1	1	1	1	1	0	1	1	1	1	1	1	1	1	1	1	1	1	1	1	1	1	1	1	1	1	1	1	1	1	1	1	1		2	31	35584	366398	0.664304	0.765345	0.22665
PF01776	1	1	1	1	1	1	1	1	1	1	1	1	1	1	1	1	1	1	1	1	1	1	0	1	1	1	1	1	1	1	1	1	1	1		2	31	35584	366398	0.664304	0.765345	0.22665
PF01777	1	1	1	1	1	1	0	1	1	1	1	1	1	1	1	1	1	1	1	1	1	1	1	1	1	1	1	1	1	1	1	1	1	1		2	31	35584	366398	0.664304	0.765345	0.22665
PF01803	1	1	1	1	1	1	1	1	1	1	1	1	1	1	1	1	1	1	1	1	1	1	1	1	1	1	1	0	1	1	1	1	1	1		2	31	35584	366398	0.664304	0.765345	0.22665
PF01868	1	1	1	1	1	1	1	1	1	1	1	1	1	1	1	1	1	1	1	1	1	1	1	1	1	1	1	0	1	1	1	1	1	1		2	31	35584	366398	0.664304	0.765345	0.22665
PF01878	1	1	1	1	1	1	0	1	1	1	1	1	1	1	2	1	1	1	1	1	1	1	1	1	1	1	1	1	1	1	1	1	1	0		2	31	35584	366398	0.664304	0.765345	0.22665
PF01922	1	1	1	1	1	1	1	1	1	1	1	1	1	1	1	1	1	1	1	1	1	1	1	1	1	1	1	1	1	1	1	1	1	0		2	31	35584	366398	0.664304	0.765345	0.22665
PF01981	1	1	1	1	1	1	1	1	1	1	1	1	1	1	1	1	1	1	1	1	1	1	0	1	1	1	1	1	1	1	1	1	1	1		2	31	35584	366398	0.664304	0.765345	0.22665
PF02100	1	1	1	1	1	1	1	1	1	1	1	1	1	1	1	1	1	1	1	1	1	1	1	1	1	1	1	1	1	1	1	0	1	1		2	31	35584	366398	0.664304	0.765345	0.22665
PF02116	1	1	1	1	1	1	1	1	1	1	1	0	1	1	1	1	1	1	1	1	1	1	1	1	1	1	1	1	1	1	1	1	1	1		2	31	35584	366398	0.664304	0.765345	0.22665
PF02167	1	1	1	1	1	1	1	1	1	1	1	1	0	1	1	1	1	1	1	1	1	1	1	1	1	1	1	1	1	1	1	1	1	1		2	31	35584	366398	0.664304	0.765345	0.22665
PF02200	1	1	1	1	1	1	1	1	1	1	1	1	1	1	1	1	1	1	1	1	1	1	1	1	1	1	1	1	1	0	1	1	1	1		2	31	35584	366398	0.664304	0.765345	0.22665
PF02257	1	1	1	1	1	1	1	0	1	1	1	1	1	1	1	1	1	1	1	1	1	1	1	1	1	1	1	1	1	1	1	1	1	1		2	31	35584	366398	0.664304	0.765345	0.22665
PF02284	1	1	1	1	1	1	0	0	1	1	1	1	1	1	1	0	1	3	1	1	2	1	0	1	1	1	1	1	1	1	1	1	1	1		2	31	35584	366398	0.664304	0.765345	0.22665
PF02290	1	1	1	1	1	1	1	1	1	1	1	1	1	1	1	1	1	1	1	1	1	1	0	1	1	1	1	1	1	1	1	1	1	1		2	31	35584	366398	0.664304	0.765345	0.22665
PF02320	0	1	1	1	1	1	1	1	1	1	1	1	1	1	1	1	1	1	1	1	2	1	1	1	1	1	1	1	1	1	1	1	0	1		2	31	35584	366398	0.664304	0.765345	0.22665
PF02516	1	1	1	1	1	1	1	1	1	1	1	1	1	1	1	1	1	1	1	1	1	1	0	1	1	1	1	1	1	1	1	1	1	1		2	31	35584	366398	0.664304	0.765345	0.22665
PF02517	0	1	1	1	1	1	1	1	1	1	1	1	1	1	1	1	1	1	1	0	2	1	1	1	1	1	1	1	1	1	1	1	1	1		2	31	35584	366398	0.664304	0.765345	0.22665
PF02747	0	1	1	1	1	1	1	1	1	1	1	1	1	1	1	1	1	1	1	1	1	1	1	1	1	1	1	1	1	1	1	1	1	1		2	31	35584	366398	0.664304	0.765345	0.22665
PF02781	1	1	1	1	1	1	1	1	1	1	1	1	1	1	1	1	1	1	1	1	1	1	0	1	1	1	1	1	1	1	1	1	1	1		2	31	35584	366398	0.664304	0.765345	0.22665
PF02791	0	1	1	1	1	1	1	1	1	1	1	1	1	1	1	1	1	1	1	1	1	1	1	1	1	1	1	1	1	1	1	1	1	1		2	31	35584	366398	0.664304	0.765345	0.22665
PF02823	1	1	1	1	1	1	1	0	1	1	1	1	1	1	1	1	1	1	1	1	1	1	1	1	1	1	1	1	1	1	1	1	1	1		2	31	35584	366398	0.664304	0.765345	0.22665
PF02921	1	1	1	1	1	1	1	1	1	1	1	1	0	1	1	1	1	1	1	1	1	1	1	1	1	1	1	1	1	1	1	1	1	1		2	31	35584	366398	0.664304	0.765345	0.22665
PF02936	1	1	1	1	1	1	1	1	1	1	1	1	1	1	1	1	1	1	1	1	1	1	0	1	1	1	1	1	1	1	1	1	1	1		2	31	35584	366398	0.664304	0.765345	0.22665
PF02969	0	1	1	1	1	1	1	1	1	1	1	1	1	1	1	1	1	1	1	1	1	1	1	1	1	1	1	1	1	1	1	1	1	1		2	31	35584	366398	0.664304	0.765345	0.22665
PF03051	1	1	1	1	1	0	1	1	1	1	1	1	2	1	1	1	1	1	1	1	1	1	1	0	1	2	1	1	1	1	1	0	1	1		2	31	35584	366398	0.664304	0.765345	0.22665
PF03147	1	1	1	1	1	1	1	1	1	1	1	1	1	1	1	1	1	1	1	1	1	1	1	1	1	1	1	1	1	1	1	0	1	1		2	31	35584	366398	0.664304	0.765345	0.22665
PF03232	1	1	1	1	1	1	1	1	1	1	1	1	1	1	1	1	1	1	1	1	1	0	1	1	1	1	1	1	1	1	1	1	1	1		2	31	35584	366398	0.664304	0.765345	0.22665
PF03248	0	1	1	1	1	1	1	1	1	1	1	1	2	1	1	1	1	1	0	1	1	1	1	1	1	1	1	1	1	1	1	1	1	1		2	31	35584	366398	0.664304	0.765345	0.22665
PF03271	1	1	1	1	1	1	1	1	1	1	1	1	1	1	1	1	1	1	1	1	1	1	0	1	1	1	1	1	1	1	1	1	1	1		2	31	35584	366398	0.664304	0.765345	0.22665
PF03455	1	1	1	1	1	1	1	0	1	0	1	1	1	1	1	0	1	1	1	1	3	1	1	1	1	1	1	1	1	1	1	1	1	1		2	31	35584	366398	0.664304	0.765345	0.22665
PF03477	1	1	1	1	1	1	1	1	1	0	1	1	1	1	1	1	1	1	1	1	1	1	1	1	1	1	1	1	1	1	1	1	1	1		2	31	35584	366398	0.664304	0.765345	0.22665
PF03481	1	1	1	1	1	1	1	1	1	1	1	1	1	1	1	1	1	1	1	1	1	1	1	1	1	1	1	1	1	1	1	1	1	0		2	31	35584	366398	0.664304	0.765345	0.22665
PF03501	1	1	1	1	1	1	1	1	1	1	1	1	1	1	1	1	1	1	1	1	1	1	1	1	1	1	1	1	1	0	1	1	1	1		2	31	35584	366398	0.664304	0.765345	0.22665
PF03661	1	1	1	1	1	1	0	1	1	1	1	1	1	1	1	1	1	1	1	1	1	1	1	1	1	1	1	1	1	1	1	1	1	1		2	31	35584	366398	0.664304	0.765345	0.22665
PF03715	1	1	1	1	1	1	1	1	1	1	1	1	1	1	1	1	1	1	1	1	1	1	0	1	1	1	1	1	1	1	1	1	1	1		2	31	35584	366398	0.664304	0.765345	0.22665
PF03725	1	1	0	1	1	1	1	1	1	1	1	1	1	1	1	1	1	1	1	1	1	1	1	1	1	2	1	1	0	1	1	1	1	1		2	31	35584	366398	0.664304	0.765345	0.22665
PF03733	1	1	1	1	1	1	1	1	1	1	1	1	1	1	0	1	1	1	1	1	1	1	1	1	1	1	1	1	1	1	1	1	1	1		2	31	35584	366398	0.664304	0.765345	0.22665
PF03800	1	1	1	1	1	1	1	0	1	1	1	1	1	1	1	1	1	1	1	1	1	1	1	1	1	1	1	1	1	1	1	1	1	1		2	31	35584	366398	0.664304	0.765345	0.22665
PF03820	1	1	1	1	1	1	1	1	1	1	1	1	1	1	1	1	1	1	1	1	1	1	0	1	1	1	1	1	1	1	1	1	1	1		2	31	35584	366398	0.664304	0.765345	0.22665
PF03870	1	1	1	1	0	1	1	1	1	1	1	1	1	1	1	1	1	1	1	1	1	1	1	1	1	1	1	1	1	1	1	1	1	1		2	31	35584	366398	0.664304	0.765345	0.22665
PF03879	1	1	1	1	1	1	0	1	1	1	1	1	1	1	1	0	1	1	1	1	1	1	1	1	1	1	1	1	1	1	1	1	2	1		2	31	35584	366398	0.664304	0.765345	0.22665
PF03998	1	1	1	1	1	1	1	1	1	1	1	1	1	1	1	1	1	1	1	1	1	1	0	1	1	1	1	1	1	1	1	1	1	1		2	31	35584	366398	0.664304	0.765345	0.22665
PF04046	1	1	1	1	1	1	1	1	1	1	1	1	1	1	1	1	1	1	1	1	1	1	1	1	1	1	1	1	1	1	1	1	1	0		2	31	35584	366398	0.664304	0.765345	0.22665
PF04050	1	1	1	1	1	1	1	1	1	1	1	1	1	1	1	1	1	1	1	1	1	1	1	1	1	1	1	1	1	1	1	1	0	1		2	31	35584	366398	0.664304	0.765345	0.22665
PF04064	1	1	1	1	1	1	1	0	1	1	1	1	1	1	1	1	1	1	1	1	1	1	1	1	1	1	1	1	1	1	1	1	1	1		2	31	35584	366398	0.664304	0.765345	0.22665
PF04080	1	1	1	1	0	1	1	1	1	1	1	1	1	1	1	1	1	1	1	1	1	1	1	1	1	1	1	1	1	1	1	1	1	1		2	31	35584	366398	0.664304	0.765345	0.22665
PF04133	1	0	1	1	1	1	1	1	1	1	1	1	1	1	1	1	1	1	1	1	1	1	1	1	1	1	1	1	1	1	1	1	1	1		2	31	35584	366398	0.664304	0.765345	0.22665
PF04135	1	1	1	1	1	1	1	1	1	1	1	1	1	1	0	1	1	1	1	1	1	1	1	1	1	1	1	2	1	0	1	1	1	1		2	31	35584	366398	0.664304	0.765345	0.22665
PF04136	1	1	1	1	1	1	1	1	1	1	1	1	1	1	1	1	1	1	1	1	1	0	1	1	1	1	1	1	1	1	1	1	1	1		2	31	35584	366398	0.664304	0.765345	0.22665
PF04139	1	1	1	1	1	1	1	0	1	1	1	1	1	1	1	1	1	1	1	1	2	1	0	1	1	1	1	1	1	1	1	1	1	1		2	31	35584	366398	0.664304	0.765345	0.22665
PF04152	1	1	1	1	1	1	1	0	1	1	1	1	1	1	1	1	1	1	1	1	1	1	1	1	1	1	1	1	1	1	1	1	1	1		2	31	35584	366398	0.664304	0.765345	0.22665
PF04418	1	1	1	1	1	1	1	1	1	1	1	1	1	1	1	0	1	1	1	1	1	1	1	1	1	1	1	1	1	1	1	1	1	1		2	31	35584	366398	0.664304	0.765345	0.22665
PF04468	1	1	1	1	1	1	1	1	1	1	1	1	1	1	1	1	1	1	1	1	1	1	1	0	1	1	1	1	1	1	1	1	1	1		2	31	35584	366398	0.664304	0.765345	0.22665
PF04571	1	1	1	1	1	1	1	1	1	1	1	1	1	1	1	0	1	1	1	1	1	1	1	1	1	1	1	1	1	1	1	1	1	1		2	31	35584	366398	0.664304	0.765345	0.22665
PF04597	1	1	1	1	1	1	1	1	1	1	1	1	1	1	1	1	1	1	1	1	1	1	0	1	1	1	1	1	1	1	1	1	1	1		2	31	35584	366398	0.664304	0.765345	0.22665
PF04696	1	1	1	1	1	1	1	1	1	1	1	1	1	1	1	1	1	0	1	1	1	1	0	1	1	2	1	1	1	1	1	1	1	1		2	31	35584	366398	0.664304	0.765345	0.22665
PF04699	1	1	1	1	1	1	0	1	1	1	1	1	1	1	1	1	1	1	1	1	1	1	1	1	1	1	1	1	1	1	1	1	1	1		2	31	35584	366398	0.664304	0.765345	0.22665
PF04752	0	1	1	1	1	1	1	1	1	1	1	1	1	1	1	1	1	1	1	1	1	1	1	1	1	1	0	1	1	1	1	1	2	1		2	31	35584	366398	0.664304	0.765345	0.22665
PF04821	1	1	1	1	1	1	1	1	1	1	1	1	1	1	1	1	0	1	1	1	1	1	1	1	1	1	1	1	1	1	1	1	1	1		2	31	35584	366398	0.664304	0.765345	0.22665
PF04847	0	1	1	1	1	1	1	1	1	1	1	1	1	1	1	1	1	1	1	1	1	1	1	1	1	1	1	1	1	1	1	1	1	1		2	31	35584	366398	0.664304	0.765345	0.22665
PF04869	1	1	1	1	1	1	1	1	1	1	1	1	1	1	0	1	1	1	1	1	1	1	1	1	1	1	1	1	1	1	1	1	1	1		2	31	35584	366398	0.664304	0.765345	0.22665
PF04874	1	1	1	1	1	1	1	1	1	1	1	1	1	1	1	1	1	1	1	1	1	1	1	1	1	1	1	1	1	0	1	1	1	1		2	31	35584	366398	0.664304	0.765345	0.22665
PF04892	1	1	1	1	1	1	1	1	1	1	1	1	1	1	1	1	1	1	1	1	1	1	1	1	1	1	1	1	1	1	1	1	1	0		2	31	35584	366398	0.664304	0.765345	0.22665
PF04934	1	1	1	1	1	1	1	1	1	1	1	1	0	1	1	1	1	1	1	1	1	1	1	1	1	1	1	1	1	1	1	1	1	1		2	31	35584	366398	0.664304	0.765345	0.22665
PF05002	1	1	1	1	1	1	1	1	1	1	1	1	1	1	1	1	1	1	1	1	1	1	0	1	1	1	1	1	1	1	1	1	1	1		2	31	35584	366398	0.664304	0.765345	0.22665
PF05026	1	1	1	1	1	1	1	0	1	1	1	1	1	1	1	1	1	1	1	1	1	1	1	1	1	1	1	1	1	1	1	1	1	1		2	31	35584	366398	0.664304	0.765345	0.22665
PF05033	1	1	1	1	1	1	1	1	1	1	1	1	1	1	1	1	1	1	1	1	1	1	1	1	1	1	1	1	1	0	1	1	1	1		2	31	35584	366398	0.664304	0.765345	0.22665
PF05046	0	1	1	1	1	1	1	1	1	1	1	1	1	1	1	1	1	1	1	1	1	1	1	1	1	1	1	1	1	1	1	1	1	1		2	31	35584	366398	0.664304	0.765345	0.22665
PF05182	1	1	1	1	1	1	1	1	1	1	1	1	1	1	1	1	1	1	1	1	1	1	1	1	1	1	1	1	1	0	1	1	1	1		2	31	35584	366398	0.664304	0.765345	0.22665
PF05189	1	1	1	1	1	1	1	1	1	1	1	1	1	1	1	1	1	1	1	1	1	1	1	1	1	1	1	1	1	1	1	1	0	1		2	31	35584	366398	0.664304	0.765345	0.22665
PF05237	0	1	1	1	1	1	1	1	1	1	1	1	1	1	1	1	1	1	1	1	1	1	1	1	1	1	1	1	1	1	1	1	1	1		2	31	35584	366398	0.664304	0.765345	0.22665
PF05255	0	1	1	1	1	1	1	1	1	1	1	1	1	1	1	1	1	2	1	1	1	1	0	1	1	1	1	1	1	1	1	1	1	1		2	31	35584	366398	0.664304	0.765345	0.22665
PF05328	1	1	1	1	1	1	1	1	1	1	1	1	1	1	1	1	1	1	1	1	1	1	0	1	1	1	1	1	1	1	1	1	1	1		2	31	35584	366398	0.664304	0.765345	0.22665
PF05346	1	1	1	1	0	1	1	1	1	1	1	1	1	1	2	1	1	1	1	1	1	1	1	1	1	0	1	1	1	1	1	1	1	1		2	31	35584	366398	0.664304	0.765345	0.22665
PF05348	1	1	1	1	1	1	1	1	1	1	1	1	1	1	1	1	1	1	1	1	1	1	1	1	1	1	1	1	1	1	1	1	1	0		2	31	35584	366398	0.664304	0.765345	0.22665
PF05405	1	1	1	1	1	1	1	1	1	1	1	1	1	1	1	1	0	1	1	1	1	1	1	1	1	1	1	1	1	1	1	1	1	1		2	31	35584	366398	0.664304	0.765345	0.22665
PF05406	1	0	2	1	1	1	0	0	1	1	1	1	1	1	3	0	1	1	1	2	1	0	1	1	1	1	1	1	1	1	1	1	1	1		2	31	35584	366398	0.664304	0.765345	0.22665
PF05546	1	1	1	1	1	1	1	1	1	1	1	1	1	1	1	1	1	1	1	1	1	0	1	1	1	1	1	1	1	1	1	1	1	1		2	31	35584	366398	0.664304	0.765345	0.22665
PF05557	1	1	0	1	1	1	1	1	1	1	1	1	1	1	1	1	1	1	1	1	1	1	1	1	1	1	1	1	1	1	1	1	1	1		2	31	35584	366398	0.664304	0.765345	0.22665
PF05700	1	1	1	1	1	1	1	1	1	1	1	1	1	1	1	1	1	1	1	1	1	1	1	1	1	1	1	1	1	1	1	1	1	0		2	31	35584	366398	0.664304	0.765345	0.22665
PF05764	1	1	1	1	1	1	1	1	1	1	1	1	1	1	1	1	1	1	1	1	1	1	0	1	1	1	1	1	1	1	1	1	1	1		2	31	35584	366398	0.664304	0.765345	0.22665
PF05833	1	1	1	1	1	1	1	1	1	1	1	1	1	1	0	1	1	1	1	0	1	1	2	1	1	2	1	1	1	1	1	1	0	1		2	31	35584	366398	0.664304	0.765345	0.22665
PF05839	1	1	1	1	1	1	1	1	1	0	1	1	1	1	1	1	1	1	1	1	1	1	1	1	1	1	1	1	1	1	1	1	1	1		2	31	35584	366398	0.664304	0.765345	0.22665
PF05859	1	1	1	1	1	1	1	1	1	1	1	1	1	1	1	1	1	1	1	1	1	1	1	1	1	1	1	1	1	1	1	1	1	0		2	31	35584	366398	0.664304	0.765345	0.22665
PF06058	1	1	1	1	1	1	1	1	1	1	1	1	1	1	1	1	1	1	1	1	1	1	1	1	1	0	1	1	1	1	1	1	1	1		2	31	35584	366398	0.664304	0.765345	0.22665
PF06159	1	1	1	1	1	1	1	1	1	0	1	1	1	1	1	1	1	1	1	1	1	1	1	1	1	1	1	1	1	1	1	1	1	1		2	31	35584	366398	0.664304	0.765345	0.22665
PF06212	1	1	1	1	1	1	1	0	1	1	1	1	1	1	1	1	1	1	1	1	1	1	1	1	1	1	1	1	1	1	1	1	1	1		2	31	35584	366398	0.664304	0.765345	0.22665
PF06221	1	1	1	1	1	1	1	0	1	1	1	1	1	1	1	1	1	1	1	1	1	1	1	1	1	1	1	1	1	1	1	1	1	1		2	31	35584	366398	0.664304	0.765345	0.22665
PF06333	1	1	1	1	1	1	1	1	1	1	1	1	1	0	1	1	1	1	1	1	1	1	1	1	1	1	1	1	1	1	1	1	1	1		2	31	35584	366398	0.664304	0.765345	0.22665
PF06487	1	1	1	1	1	1	1	1	1	1	1	1	1	1	1	1	1	1	1	1	1	1	0	1	1	1	1	1	1	1	1	1	1	1		2	31	35584	366398	0.664304	0.765345	0.22665
PF06650	0	1	1	1	1	1	1	1	1	1	1	1	1	1	1	1	1	1	1	1	1	1	1	1	1	1	1	1	1	1	1	1	1	1		2	31	35584	366398	0.664304	0.765345	0.22665
PF06699	1	1	1	1	1	1	1	1	1	1	1	1	1	1	1	1	1	1	1	1	1	1	0	1	1	1	1	1	1	1	1	1	1	1		2	31	35584	366398	0.664304	0.765345	0.22665
PF06728	2	1	1	1	1	1	1	0	1	1	1	1	1	1	1	0	1	1	1	1	1	1	1	1	1	1	1	1	1	1	1	1	1	1		2	31	35584	366398	0.664304	0.765345	0.22665
PF06883	1	1	1	1	1	1	1	1	1	1	1	1	1	1	1	1	0	1	1	1	1	1	1	1	1	1	1	1	1	1	1	1	1	1		2	31	35584	366398	0.664304	0.765345	0.22665
PF06968	1	1	1	1	1	1	1	1	1	1	1	1	1	1	1	1	1	0	1	1	1	1	1	1	1	1	1	1	1	1	1	1	1	1		2	31	35584	366398	0.664304	0.765345	0.22665
PF06978	1	1	1	1	1	1	1	1	1	1	1	1	1	0	1	1	1	1	1	1	1	1	1	1	1	1	1	1	1	1	1	1	1	1		2	31	35584	366398	0.664304	0.765345	0.22665
PF07304	1	1	1	1	1	1	1	1	1	1	1	1	1	1	1	1	1	1	1	1	1	1	1	1	1	1	1	1	1	1	1	1	0	1		2	31	35584	366398	0.664304	0.765345	0.22665
PF07335	0	1	2	0	0	2	0	0	1	1	0	1	2	1	2	0	0	1	1	3	1	3	0	1	1	1	0	0	0	1	3	2	1	1		2	31	35584	366398	0.664304	0.765345	0.22665
PF07491	1	1	1	1	1	1	1	1	1	1	1	1	1	0	1	1	1	1	1	1	1	1	1	1	1	1	1	1	1	1	1	1	1	1		2	31	35584	366398	0.664304	0.765345	0.22665
PF07542	1	1	1	1	1	1	1	1	1	1	1	1	1	1	1	1	0	1	1	1	1	1	1	1	1	1	1	1	1	1	1	1	1	1		2	31	35584	366398	0.664304	0.765345	0.22665
PF07569	1	1	1	1	1	1	1	1	1	1	1	1	1	1	0	1	1	1	1	1	1	1	1	1	1	1	1	1	1	1	1	1	1	1		2	31	35584	366398	0.664304	0.765345	0.22665
PF07572	1	1	1	1	0	1	1	1	1	1	1	1	1	1	1	1	1	1	1	1	1	1	1	1	1	1	1	1	1	1	1	1	1	1		2	31	35584	366398	0.664304	0.765345	0.22665
PF07576	1	1	1	1	1	1	1	1	1	1	1	1	1	1	1	1	1	1	1	1	1	1	1	1	1	1	1	1	1	1	1	1	1	0		2	31	35584	366398	0.664304	0.765345	0.22665
PF07741	1	1	1	1	1	1	1	1	1	1	1	1	1	1	1	1	1	1	1	1	1	1	1	1	1	1	1	1	1	0	1	1	1	1		2	31	35584	366398	0.664304	0.765345	0.22665
PF07743	0	1	1	1	1	1	1	1	1	1	1	1	1	1	1	1	1	1	1	1	1	1	1	1	1	1	1	1	1	1	1	1	1	1		2	31	35584	366398	0.664304	0.765345	0.22665
PF07749	1	1	1	1	1	1	1	1	1	1	1	1	1	1	1	1	1	1	1	1	1	1	0	1	1	1	1	1	1	1	1	1	1	1		2	31	35584	366398	0.664304	0.765345	0.22665
PF07774	0	1	1	1	1	1	1	1	1	1	1	1	1	1	1	1	1	1	1	1	1	1	1	1	1	1	1	1	1	1	1	1	1	1		2	31	35584	366398	0.664304	0.765345	0.22665
PF07915	1	1	1	1	1	1	1	1	1	1	1	1	1	1	1	1	1	1	1	1	1	1	1	1	1	1	1	1	1	1	1	1	1	0		2	31	35584	366398	0.664304	0.765345	0.22665
PF07919	1	1	1	1	1	1	0	1	1	1	1	1	1	1	1	1	1	1	1	1	1	1	1	1	1	1	1	1	1	1	1	1	1	1		2	31	35584	366398	0.664304	0.765345	0.22665
PF07960	1	1	1	1	1	1	1	1	1	1	1	1	1	1	1	1	1	1	1	1	1	1	1	1	1	1	1	1	1	1	1	1	0	1		2	31	35584	366398	0.664304	0.765345	0.22665
PF08059	1	1	1	1	1	1	1	1	1	1	1	1	1	1	0	1	1	1	1	1	1	1	1	1	1	1	1	1	1	1	1	1	1	1		2	31	35584	366398	0.664304	0.765345	0.22665
PF08069	1	1	1	1	1	1	1	1	1	1	1	1	1	1	1	1	1	1	1	1	1	1	0	1	1	1	1	1	1	1	1	1	1	1		2	31	35584	366398	0.664304	0.765345	0.22665
PF08084	0	1	1	1	1	1	1	1	1	1	1	1	1	1	1	1	1	1	1	1	1	1	1	1	1	1	1	1	1	1	1	1	1	1		2	31	35584	366398	0.664304	0.765345	0.22665
PF08144	0	1	1	1	1	1	1	1	1	1	1	1	1	1	1	1	1	1	1	1	1	1	1	1	1	1	1	1	1	1	1	1	1	1		2	31	35584	366398	0.664304	0.765345	0.22665
PF08146	1	1	1	1	1	1	1	1	1	1	1	1	1	1	1	1	0	1	1	1	1	1	1	1	1	1	1	1	1	1	1	1	1	1		2	31	35584	366398	0.664304	0.765345	0.22665
PF08149	1	1	1	1	1	1	1	1	1	1	1	1	1	1	1	1	1	1	1	1	1	1	0	1	1	1	1	1	1	1	1	1	1	1		2	31	35584	366398	0.664304	0.765345	0.22665
PF08155	1	1	1	1	1	1	1	0	1	1	1	1	1	1	1	1	1	1	1	1	1	1	1	1	1	1	1	1	1	1	1	1	1	1		2	31	35584	366398	0.664304	0.765345	0.22665
PF08158	1	1	1	1	1	1	1	0	1	1	1	1	1	1	1	1	1	1	1	1	1	1	1	1	1	1	1	1	1	1	1	1	1	1		2	31	35584	366398	0.664304	0.765345	0.22665
PF08170	1	1	1	1	1	1	1	1	1	1	1	1	1	0	1	1	1	1	1	1	1	1	1	1	1	1	1	1	1	1	1	1	1	1		2	31	35584	366398	0.664304	0.765345	0.22665
PF08208	1	1	1	1	1	1	1	1	1	1	1	1	1	1	0	1	1	1	1	1	1	1	1	1	1	1	1	1	1	1	1	1	1	1		2	31	35584	366398	0.664304	0.765345	0.22665
PF08217	1	1	1	1	1	1	1	1	1	1	1	1	1	1	1	1	1	1	1	1	1	1	1	0	1	1	1	1	1	1	1	1	1	1		2	31	35584	366398	0.664304	0.765345	0.22665
PF08231	1	1	1	1	1	1	0	1	1	1	1	1	1	1	1	1	1	1	1	1	1	1	1	1	1	1	1	1	1	1	1	1	1	1		2	31	35584	366398	0.664304	0.765345	0.22665
PF08232	1	1	1	1	1	1	1	1	1	1	1	1	1	1	1	1	1	0	1	1	1	1	1	1	1	1	1	1	1	1	1	1	1	1		2	31	35584	366398	0.664304	0.765345	0.22665
PF08236	1	1	1	1	1	1	1	1	1	1	1	1	1	1	1	1	1	1	1	1	1	1	1	0	1	1	1	1	1	1	1	1	1	1		2	31	35584	366398	0.664304	0.765345	0.22665
PF08285	0	1	1	1	1	1	1	1	1	1	1	1	1	1	1	1	1	1	1	1	2	1	0	1	1	1	1	1	1	1	1	1	1	1		2	31	35584	366398	0.664304	0.765345	0.22665
PF08286	1	1	1	1	1	1	1	1	1	1	1	1	1	0	1	1	1	1	1	1	1	1	1	1	1	1	1	1	1	1	1	1	1	1		2	31	35584	366398	0.664304	0.765345	0.22665
PF08288	0	1	1	1	1	1	1	1	1	1	1	1	1	1	1	1	1	1	1	1	1	1	1	1	1	1	1	1	1	1	1	1	1	1		2	31	35584	366398	0.664304	0.765345	0.22665
PF08292	1	1	1	1	1	1	0	1	1	1	1	1	1	1	1	1	1	1	1	1	1	1	1	1	1	1	1	1	1	1	1	1	1	1		2	31	35584	366398	0.664304	0.765345	0.22665
PF08312	1	1	1	1	1	1	1	1	1	1	1	1	1	1	1	1	1	1	1	1	1	0	1	1	1	1	1	1	1	1	1	1	1	1		2	31	35584	366398	0.664304	0.765345	0.22665
PF08321	1	1	1	1	1	1	1	1	1	1	1	1	1	1	1	1	1	1	1	1	1	1	1	1	1	1	1	1	0	1	1	1	1	1		2	31	35584	366398	0.664304	0.765345	0.22665
PF08323	0	0	5	3	1	0	0	1	0	2	0	3	0	0	0	3	0	1	0	0	2	0	1	4	2	0	0	3	1	0	0	0	1	0		2	31	35584	366398	0.664304	0.765345	0.22665
PF08443	1	1	1	1	1	1	1	1	1	0	1	1	1	1	1	1	1	1	0	1	2	1	1	1	1	1	1	1	1	1	1	1	1	1		2	31	35584	366398	0.664304	0.765345	0.22665
[truncated: 2,428 more rows]
