# Supplementary material for: Comparative genomics provides insights into the lifestyle and reveals functional heterogeneity of dark septate endophytic fungi
Source: Sci Rep. 2018 Apr 20;8:6321. doi: 10.1038/s41598-018-24686-4 (PMC5910433; doi:10.1038/s41598-018-24686-4)
Supplement: Supplementary file 5 — Dataset 4 [file 41598_2018_24686_MOESM5_ESM.xlsx]

## Sheet: global
Table S4 The number of genes in the carbohydrate active enzyme (CAZyme) families and subfamilies for genomes of five DSE species (the two sequenced in the present study are in bold) and 32 other ascomycetes analyzed in this study.
CAZy families	lifestyle	GH	GT	PL	CE	CBM	AA		TOTAL
Alternaria brassicicola (Altbr1)	plant pathogen	246	93	25	42	63	82		551
Ascocoryne sarcoides NRRL50072 (Ascsa1)	saprobe	246	95	2	24	76	33		476
Aspergillus niger ATCC 1015 v4 (Aspni7)	saprobe	254	121	10	20	69	62		536
Aureobasidium pullulans var. pullulans EXF-150 (Aurpu var pul1)	saprobe	283	115	12	37	43	53		543
Baudoinia compniacensis UAMH 10762 (Bauco1)	saprobe	166	88	0	16	18	29		317
Beauveria bassiana ARSEF 2860 (Beaba1)	animal pathogen/endophyte	176	104	2	15	66	35		398
Blumeria graminis f.sp. hordei DH14 (Blugr1)	plant pathogen	73	62	0	8	16	8		167
Botrytis cinerea v1 (Botci1)	plant pathogen	248	110	10	36	68	72		544
Cadophora sp. DSE1049 v1 (Cadsp1)	DSE	500	138	38	89	150	151		1066
Cochliobolus sativus ND90Pr (Cocsa1)	plant pathogen	260	100	16	46	98	77		597
Cordyceps militaris CM01 (Cormi1)	animal pathogen/endophyte	164	92	3	13	66	33		371
Fusarium graminearum v1.0 (Fusgr1)	plant pathogen	253	106	22	43	79	72		575
Fusarium oxysporum f. sp. lycopersici 4287 (Fusox1)	plant pathogen	393	130	24	53	149	110		859
Glomerella graminicola M1.001 (Colgr1)	plant pathogen	296	103	17	48	95	107		666
Harpophora oryzae R561 (Haror)	DSE	293	97	12	47	133	111		693
Hysterium pulicare (Hyspu1 1)	saprobe	266	102	4	36	45	103		556
Leptosphaeria maculans (Lepmu1)	plant pathogen	228	99	20	35	64	79		525
Magnaporthe grisea v1.0 (Maggr1)	plant pathogen	261	104	6	52	117	91		631
Marssonina brunnea f. sp. multigermtubi MB m1 (Marbr1)	plant pathogen	194	97	21	31	46	54		443
Metarhizium anisopliae ARSEF 23	animal pathogen/endophyte	194	123	3	10	52	53		435
Microdochium bolleyi J235TASD1 v1.0 (Micbo1)	DSE	284	110	9	42	115	74		634
Neurospora crassa (Neucr2)	saprobe	194	94	4	23	71	49		435
Oidiodendron maius Zn (Oidma1)	mycorrhizal	502	126	13	37	91	72		841
Paracoccidioides brasiliensis Pb03 (Parbr1)	animal pathogen	73	63	0	4	12	13		165
Passalora fulva v1 (Clafu1)	plant pathogen	281	106	10	33	30	75		535
Penicillium chrysogenum Wisconsin 54-1255 (PenchWisc1_1)	saprobe	238	110	9	22	66	59		504
Periconia macrospinosa DSE2036 v1 (Perma1)	DSE	329	111	9	52	116	156		773
Phaeosphaeria nodorum SN15 v2 (Stano2)	plant pathogen	262	90	10	48	61	98		569
Phialocephala subalpina (Phisu)	DSE	473	149	14	62	131	147		976
Pyrenophora teres f. teres 0-1 (Pyrtt1)	plant pathogen	241	99	10	38	61	70		519
Pyronema confluens omphalodes (Pyrco1)	saprobe	133	72	5	23	41	45		319
Rhytidhysteron rufulum (Rhyru1 1)	plant pathogen	271	93	18	46	60	113		601
Sphaerulina musiva SO2202 (Sepmu1)	plant pathogen	172	98	6	15	28	29		348
Trichoderma reesei (Trire2)	saprobe	200	92	5	16	58	31		402
Trichophyton rubrum CBS 118892 (Triru1)	animal pathogen	80	71	0	7	43	18		219
Tuber melanosporum (Tubme1)	mycorrhizal	87	61	3	8	26	26		211
Verticillium dahliae VdLs.17 (Verda1)	plant pathogen	271	103	36	50	92	73		625
DSE species are labelled with green

## Sheet: GH
GH family	GH1	GH2	GH3	GH5_nosub	GH5_4	GH5_5	GH5_7	GH5_9	GH5_11	GH5_12	GH5_15	GH5_16	GH5_22	GH5_23	GH5_24	GH5_27	GH5_31	GH5_49	GH6	GH7	GH9	GH10	GH11	GH12	GH13_nosub	GH13_m42	GH13_1	GH13_5	GH13_8	GH13_22	GH13_25	GH13_32	GH13_40	GH15	GH16	GH17	GH18	GH20	GH23	GH24	GH25	GH26	GH27	GH28	GH29	GH30_nosub	GH30_3	GH30_5	GH30_7
Alternaria brassicicola (Altbr1)	4	7	14	2	1	2	3	4	0	1	1	2	0	1	0	0	0	1	3	5	0	5	4	2	0	0	1	1	1	0	1	0	4	2	17	9	10	3	0	0	0	1	7	7	1	0	0	1	1
Ascocoryne sarcoides NRRL50072 (Ascsa1)	4	6	16	1	1	8	2	2	0	1	1	2	2	0	0	0	0	0	2	5	0	4	2	1	1	0	1	1	1	0	1	0	2	3	22	6	12	1	0	0	0	1	4	9	1	0	1	1	0
Aspergillus niger ATCC 1015 v4 (Aspni7)	3	6	19	0	0	3	1	2	0	1	0	1	0	2	0	0	0	0	2	2	0	2	3	4	0	0	5	2	1	5	1	0	2	2	13	5	16	3	0	0	0	1	5	21	1	0	1	0	0
Aureobasidium pullulans var. pullulans EXF-150 (Aurpu var pul1)	7	4	22	0	1	3	3	5	0	1	0	2	1	9	0	0	0	1	1	1	1	4	3	3	0	0	3	2	1	3	1	0	5	3	25	5	8	1	0	0	0	0	2	13	2	0	0	0	1
Baudoinia compniacensis UAMH 10762 (Bauco1)	3	5	9	1	0	2	1	6	0	1	0	1	2	0	1	0	0	1	1	2	1	4	2	1	0	0	2	1	1	1	1	0	2	1	15	5	4	1	0	0	0	0	1	6	0	0	1	0	2
Beauveria bassiana ARSEF 2860 (Beaba1)	1	7	11	0	0	1	0	1	1	1	1	0	0	0	1	1	0	0	0	0	0	1	0	1	0	0	1	0	1	0	1	0	2	2	24	4	22	6	0	0	1	0	2	1	2	0	0	0	0
Blumeria graminis f.sp. hordei DH14 (Blugr1)	0	0	1	0	0	0	0	3	0	1	0	0	0	0	0	0	0	0	0	0	0	0	0	0	0	0	0	0	1	0	1	0	2	1	9	9	9	1	0	0	0	0	0	0	0	0	0	0	0
Botrytis cinerea v1 (Botci1)	5	2	16	0	1	3	2	3	0	1	1	1	1	2	0	0	0	1	1	3	0	2	2	4	1	0	5	1	1	1	1	0	0	4	21	5	10	1	0	0	1	2	4	19	0	0	0	0	0
Cadophora sp. DSE1049 v1 (Cadsp1)	9	13	42	1	0	9	4	5	0	1	1	3	7	2	0	0	0	1	3	8	0	8	4	3	1	1	1	1	1	0	1	0	2	3	28	7	27	3	0	0	3	1	10	21	1	0	0	0	3
Cochliobolus sativus ND90Pr (Cocsa1)	3	7	15	2	1	2	2	3	0	1	1	2	1	0	0	0	0	1	3	6	0	5	5	3	0	0	1	1	1	0	1	0	3	2	16	7	18	3	0	0	0	1	4	4	1	0	0	1	1
Cordyceps militaris CM01 (Cormi1)	1	6	9	0	0	1	0	1	1	1	1	0	0	0	1	1	0	0	0	0	0	0	0	1	0	0	0	1	1	0	1	0	2	2	20	5	23	3	1	0	1	0	1	1	2	0	0	0	0
Fusarium graminearum v1.0 (Fusgr1)	3	10	21	0	0	2	2	1	0	2	2	1	2	1	1	0	0	0	1	2	0	5	3	4	0	0	1	0	1	0	1	0	5	3	24	6	20	3	0	0	0	0	2	6	1	0	0	0	0
Fusarium oxysporum f. sp. lycopersici 4287 (Fusox1)	6	9	33	2	0	3	1	1	0	2	3	2	2	2	1	1	1	0	1	3	0	5	3	4	0	1	1	0	1	0	1	0	8	3	28	7	30	4	0	1	0	0	4	15	2	0	0	1	2
Glomerella graminicola M1.001 (Colgr1)	2	7	18	0	0	3	2	1	1	2	1	3	1	0	1	0	0	0	4	6	0	10	6	6	0	0	3	2	1	3	1	0	3	3	22	7	22	3	0	0	0	1	4	9	2	0	0	1	1
Harpophora oryzae R561	2	8	18	0	0	2	5	1	1	1	1	3	2	0	1	0	0	0	5	7	0	8	4	2	1	0	0	2	1	0	1	1	0	3	17	6	30	4	0	0	0	1	3	2	2	0	1	1	2
Hysterium pulicare (Hyspu1 1)	3	6	15	3	1	6	2	3	1	1	1	1	1	0	0	0	0	1	2	4	0	3	4	2	0	0	1	2	1	3	1	0	2	3	20	8	11	5	0	0	0	0	5	8	1	0	0	0	3
Leptosphaeria maculans (Lepmu1)	3	7	13	1	1	1	3	4	0	1	0	4	0	0	0	0	0	1	3	3	0	3	2	3	0	0	1	1	1	0	1	0	3	3	18	8	11	2	0	0	0	1	4	7	1	0	0	0	2
Magnaporthe grisea v1.0 (Maggr1)	2	8	18	0	0	2	2	1	1	1	0	3	2	0	1	0	0	0	3	6	0	6	5	3	0	0	3	3	1	1	1	0	1	2	18	7	15	3	0	1	0	0	4	3	4	0	1	0	0
Marssonina brunnea f. sp. multigermtubi MB m1 (Marbr1)	3	2	12	0	0	3	2	4	0	1	0	1	1	0	0	0	0	1	1	3	0	4	2	2	1	0	0	1	1	0	1	0	2	3	13	5	8	3	0	0	0	1	3	6	0	0	0	0	2
Metarhizium anisopliae ARSEF 23	3	6	9	0	0	1	0	1	1	1	1	0	1	0	1	1	0	0	0	0	0	0	0	1	0	0	1	0	1	0	1	0	3	2	21	6	28	2	1	2	2	0	3	1	1	0	0	0	0
Microdochium bolleyi J235TASD1 v1.0 (Micbo1)	4	11	22	2	0	1	1	2	1	3	1	3	1	1	1	0	0	0	1	2	0	4	3	4	0	0	1	1	1	0	1	0	3	2	15	6	26	2	0	1	0	1	2	3	3	0	0	0	0
Neurospora crassa (Neucr2)	2	6	11	0	0	1	1	1	0	1	0	1	0	0	1	0	0	0	3	5	0	4	2	2	0	0	2	2	2	2	1	0	2	2	15	6	13	2	0	0	1	1	0	2	0	0	1	1	0
Oidiodendron maius Zn (Oidma1)	13	19	35	1	1	7	1	1	0	1	1	2	2	0	2	0	0	1	2	8	0	2	8	7	0	0	1	0	1	0	1	0	3	4	16	6	27	4	1	5	2	0	21	24	6	0	3	2	2
Paracoccidioides brasiliensis Pb03 (Parbr1)	0	2	4	0	0	0	0	2	0	1	0	0	0	0	0	0	0	0	0	0	0	0	0	0	0	0	2	1	1	1	1	0	0	1	7	3	5	3	0	1	0	0	1	0	0	0	0	0	0
Passalora fulva v1 (Clafu1)	3	5	19	1	0	2	1	4	0	1	0	1	1	3	1	0	0	1	0	2	0	2	2	4	0	0	4	2	1	2	1	0	5	2	16	8	14	2	0	2	0	0	1	15	1	1	1	0	0
Penicillium chrysogenum Wisconsin 54-1255 (PenchWisc1_1)	3	6	18	0	1	3	3	2	0	2	0	0	1	1	0	0	0	0	1	2	0	3	1	3	0	0	5	2	1	4	1	0	4	4	17	5	10	3	0	0	1	1	2	5	0	0	1	0	0
Periconia macrospinosa DSE2036 v1 (Perma1)	4	12	22	1	1	3	1	4	1	1	1	2	1	0	0	0	0	0	5	5	0	6	10	4	0	0	2	1	1	2	1	0	4	4	19	6	23	5	0	1	0	2	11	7	3	0	0	0	1
Phaeosphaeria nodorum SN15 v2 (Stano2)	2	10	15	2	1	4	2	4	0	1	1	3	1	0	0	0	1	1	4	5	0	7	7	3	0	0	1	1	1	0	1	0	3	3	15	7	15	3	0	0	0	0	3	4	0	0	0	0	2
Phialocephala subalpina	7	8	32	2	0	13	4	4	0	1	1	1	2	0	1	0	0	2	3	7	0	7	7	6	1	0	2	1	1	1	1	0	4	3	27	9	21	3	0	1	0	2	13	34	5	0	0	1	5
Pyrenophora teres f. teres 0-1 (Pyrtt1)	3	6	13	2	1	1	2	4	0	1	1	1	0	0	0	0	0	1	3	3	0	4	4	2	0	0	1	1	1	0	1	0	4	2	15	8	11	3	0	0	0	0	4	5	4	0	0	1	2
Pyronema confluens omphalodes (Pyrco1)	1	2	8	0	1	1	1	2	0	2	1	0	2	0	0	0	0	1	1	2	0	3	0	1	0	1	1	0	1	0	1	0	1	2	14	5	5	1	0	2	0	1	3	2	0	0	0	0	0
Rhytidhysteron rufulum (Rhyru1 1)	3	8	17	3	1	5	2	3	0	1	1	3	1	0	0	0	0	1	2	4	0	4	2	3	0	0	2	1	1	4	1	0	2	4	18	7	15	4	0	0	0	1	4	8	1	0	0	0	3
Sphaerulina musiva SO2202 (Sepmu1)	0	4	10	0	0	1	0	2	0	1	0	1	0	0	1	0	0	1	0	0	0	0	1	2	0	0	4	2	1	1	1	0	4	3	14	7	6	2	0	0	0	0	1	5	3	0	2	0	0
Trichoderma reesei (Trire2)	2	8	13	1	0	2	1	1	0	1	1	0	0	0	1	0	0	0	1	2	0	1	3	2	0	0	1	0	1	0	1	0	2	2	16	5	20	3	0	1	1	0	8	4	0	0	2	1	2
Trichophyton rubrum CBS 118892 (Triru1)	0	2	6	0	0	0	0	2	0	1	0	0	0	0	0	0	0	0	0	0	0	0	0	0	0	0	0	1	1	0	1	0	0	1	9	4	14	2	0	2	1	0	0	0	0	0	0	0	0
Tuber melanosporum (Tubme1)	2	2	7	0	0	1	0	2	0	2	1	0	0	0	0	0	0	0	0	0	0	1	0	1	0	1	2	1	1	1	1	0	1	1	7	4	5	2	0	1	1	0	0	2	0	0	0	0	0
Verticillium dahliae VdLs.17 (Verda1)	3	6	17	1	1	1	4	1	0	1	0	2	2	0	1	0	0	0	4	6	0	4	5	6	0	0	1	1	1	0	1	0	4	4	12	7	20	3	0	1	0	1	5	12	0	0	0	0	1
[truncated: 59 more columns]

## Sheet: GT
GT family	GT1	GT2	GT3	GT4	GT5	GT8	GT15	GT17	GT20	GT21	GT22	GT24	GT25	GT28	GT31	GT32	GT33	GT34	GT35	GT39	GT41	GT48	GT50	GT55	GT57	GT58	GT59	GT61	GT62	GT64	GT66	GT69	GT71	GT76	GT90	GT91
Alternaria brassicicola (Altbr1)	8	15	2	5	0	6	3	0	3	1	4	1	4	0	5	7	1	5	1	3	1	0	1	1	3	1	1	0	3	0	1	3	1	0	3	0
Ascocoryne sarcoides NRRL50072 (Ascsa1)	7	16	1	5	0	5	5	1	3	1	4	1	1	0	6	9	1	2	1	3	1	1	1	0	2	1	1	0	3	0	1	4	4	1	3	0
Aspergillus niger ATCC 1015 v4 (Aspni7)	13	18	1	8	5	4	3	0	6	1	4	1	4	0	6	12	1	4	1	3	1	1	1	0	2	1	1	0	3	0	1	6	4	2	3	0
Aureobasidium pullulans var. pullulans EXF-150 (Aurpu var pul1)	11	20	1	6	3	10	4	1	3	1	4	1	4	0	4	3	1	7	1	3	1	1	1	0	2	1	1	0	4	0	1	2	6	1	5	1
Baudoinia compniacensis UAMH 10762 (Bauco1)	8	15	1	5	1	7	3	1	3	1	4	1	0	0	6	3	1	3	1	3	1	1	1	0	2	1	1	0	4	0	1	1	3	1	4	0
Beauveria bassiana ARSEF 2860 (Beaba1)	11	14	1	4	0	2	3	5	5	1	4	1	7	0	6	8	1	3	1	3	1	1	1	0	2	1	1	0	3	2	1	3	1	1	6	0
Blumeria graminis f.sp. hordei DH14 (Blugr1)	4	11	1	4	0	2	2	0	3	1	4	1	0	0	3	3	1	2	1	3	1	1	1	0	2	1	1	0	3	0	1	1	0	1	3	0
Botrytis cinerea v1 (Botci1)	14	16	1	6	1	7	3	2	3	1	5	1	2	0	7	7	1	2	1	3	1	4	2	0	1	1	1	0	3	0	1	4	5	1	3	0
Cadophora sp. DSE1049 v1 (Cadsp1)	20	26	1	10	0	9	4	0	3	1	4	1	3	2	13	8	1	3	1	3	1	1	1	0	2	1	2	1	3	1	1	3	2	1	5	0
Cochliobolus sativus ND90Pr (Cocsa1)	9	18	1	5	0	8	4	0	3	1	4	1	3	0	5	5	1	8	1	3	1	1	1	0	2	1	1	0	3	0	1	3	1	1	4	0
Cordyceps militaris CM01 (Cormi1)	10	12	1	4	0	1	3	5	4	1	4	1	2	0	6	6	1	2	1	3	1	1	1	0	2	1	1	1	3	1	1	3	1	1	7	0
Fusarium graminearum v1.0 (Fusgr1)	16	20	1	5	0	6	5	2	3	1	4	1	0	0	5	5	1	2	1	3	1	1	1	0	2	1	1	0	3	2	1	1	4	1	6	0
Fusarium oxysporum f. sp. lycopersici 4287 (Fusox1)	23	23	1	9	0	12	4	2	3	1	4	1	0	0	6	6	1	3	1	3	1	1	1	0	2	1	1	0	3	2	1	4	3	1	6	0
Glomerella graminicola M1.001 (Colgr1)	15	16	1	5	3	5	4	2	3	1	4	1	2	0	5	4	1	2	1	3	1	1	1	0	2	1	1	0	3	0	1	4	4	1	5	0
Harpophora oryzae R561	10	18	1	5	0	3	4	2	3	1	4	1	3	0	3	4	1	2	1	3	1	1	1	1	3	2	1	2	3	0	1	3	2	1	6	0
Hysterium pulicare (Hyspu1 1)	7	13	1	6	3	10	3	0	3	1	4	1	6	0	8	4	1	5	1	3	1	1	1	0	2	1	1	0	3	0	1	7	0	0	4	0
Leptosphaeria maculans (Lepmu1)	7	16	1	6	0	9	3	0	3	1	4	1	3	0	7	5	1	7	1	3	1	1	1	1	2	1	1	0	3	0	1	2	2	1	4	0
Magnaporthe grisea v1.0 (Maggr1)	12	11	1	4	1	2	4	1	3	1	4	1	8	0	4	10	1	2	1	3	1	1	1	1	2	1	1	3	3	0	1	4	4	1	6	0
Marssonina brunnea f. sp. multigermtubi MB m1 (Marbr1)	8	17	1	9	0	8	4	1	3	1	4	1	1	0	6	6	1	2	1	3	1	1	1	0	2	1	1	0	3	0	1	2	2	1	4	0
Metarhizium anisopliae ARSEF 23	13	15	1	7	0	6	4	2	4	1	4	1	8	0	12	12	1	4	1	3	1	1	1	0	2	1	1	2	3	1	1	2	1	1	6	0
Microdochium bolleyi J235TASD1 v1.0 (Micbo1)	15	16	1	6	0	3	5	1	3	1	4	1	12	0	8	3	1	2	1	3	1	1	1	1	2	1	1	1	5	0	1	2	0	1	6	0
Neurospora crassa (Neucr2)	11	13	4	6	2	4	5	1	3	1	4	1	2	0	4	4	1	3	1	4	1	1	1	1	2	1	1	0	3	0	1	2	1	1	4	0
Oidiodendron maius Zn (Oidma1)	16	20	1	7	0	10	3	1	4	1	4	1	4	0	10	13	1	2	1	3	1	3	1	0	2	1	1	1	3	0	1	2	4	1	3	0
Paracoccidioides brasiliensis Pb03 (Parbr1)	5	9	1	4	1	2	3	0	2	1	5	1	0	0	1	5	1	2	1	3	1	1	1	0	1	1	1	0	3	0	0	2	3	0	2	0
Passalora fulva v1 (Clafu1)	6	19	1	5	2	10	3	3	3	1	4	1	2	0	9	5	1	6	1	3	1	1	1	0	2	1	0	0	3	0	1	2	4	0	5	0
Penicillium chrysogenum Wisconsin 54-1255 (PenchWisc1_1)	9	15	1	6	4	5	3	0	10	1	4	1	3	0	6	10	1	4	1	3	1	1	1	0	2	1	1	0	3	0	1	2	3	1	6	0
Periconia macrospinosa DSE2036 v1 (Perma1)	10	24	1	7	2	13	3	1	3	1	4	1	4	0	4	4	1	5	1	3	1	1	1	0	2	1	1	0	3	0	1	3	0	1	4	0
Phaeosphaeria nodorum SN15 v2 (Stano2)	9	12	1	5	0	8	3	0	3	1	4	1	4	0	6	5	1	5	1	3	1	1	1	1	2	1	1	0	2	0	1	3	1	1	2	0
Phialocephala subalpina	23	25	1	11	1	6	4	2	3	1	4	1	5	0	8	15	1	3	1	3	1	1	1	0	2	1	1	1	3	0	1	5	6	2	6	0
Pyrenophora teres f. teres 0-1 (Pyrtt1)	6	18	1	6	0	9	3	0	3	1	4	1	2	0	5	7	1	7	1	3	1	1	1	1	2	1	1	0	4	0	1	4	1	0	3	0
Pyronema confluens omphalodes (Pyrco1)	5	12	1	4	0	5	5	0	3	1	4	1	1	0	0	2	1	6	1	3	1	1	1	0	2	1	1	0	3	0	1	2	1	1	2	0
Rhytidhysteron rufulum (Rhyru1 1)	10	14	1	5	3	8	3	0	3	1	3	1	5	0	4	3	1	5	1	4	1	1	1	0	2	0	1	0	3	0	1	4	1	0	3	0
Sphaerulina musiva SO2202 (Sepmu1)	5	16	1	5	1	12	3	1	3	1	4	1	3	0	8	4	1	6	1	3	1	1	1	0	2	1	1	1	3	0	1	2	1	1	3	0
Trichoderma reesei (Trire2)	8	13	1	5	0	3	4	1	4	1	4	1	1	0	7	8	1	2	1	3	1	1	1	0	2	1	1	0	3	2	1	3	1	1	6	0
Trichophyton rubrum CBS 118892 (Triru1)	3	10	1	4	0	2	3	0	4	1	4	1	1	0	1	5	1	2	1	3	1	1	1	0	3	1	1	0	3	0	1	4	2	1	5	0
Tuber melanosporum (Tubme1)	5	10	1	3	1	2	5	0	3	1	4	1	0	0	0	2	1	2	1	3	1	2	1	0	2	1	1	0	3	0	1	2	0	1	1	0
Verticillium dahliae VdLs.17 (Verda1)	12	17	1	6	0	4	5	0	3	1	4	1	0	0	9	5	1	5	1	3	1	2	1	0	2	1	1	1	3	2	1	2	0	1	7	0

## Sheet: PL
PL families	PL1	PL3	PL4	PL7	PL8	PL9	PL11	PL20	PL26	PL27
Alternaria brassicicola (Altbr1)	9	11	3	0	0	1	0	0	1	0
Ascocoryne sarcoides NRRL50072 (Ascsa1)	1	0	1	0	0	0	0	0	0	0
Aspergillus niger ATCC 1015 v4 (Aspni7)	7	0	2	0	0	0	0	0	0	1
Aureobasidium pullulans var. pullulans EXF-150 (Aurpu var pul1)	5	2	4	0	0	0	0	0	1	0
Baudoinia compniacensis UAMH 10762 (Bauco1)	0	0	0	0	0	0	0	0	0	0
Beauveria bassiana ARSEF 2860 (Beaba1)	0	0	0	1	1	0	0	0	0	0
Blumeria graminis f.sp. hordei DH14 (Blugr1)	0	0	0	0	0	0	0	0	0	0
Botrytis cinerea v1 (Botci1)	7	2	0	1	0	0	0	0	0	0
Cadophora sp. DSE1049 v1 (Cadsp1)	18	9	6	0	0	1	1	1	2	0
Cochliobolus sativus ND90Pr (Cocsa1)	6	5	4	0	0	0	0	0	1	0
Cordyceps militaris CM01 (Cormi1)	0	0	0	1	1	0	0	1	0	0
Fusarium graminearum v1.0 (Fusgr1)	9	7	3	0	0	1	0	1	1	0
Fusarium oxysporum f. sp. lycopersici 4287 (Fusox1)	10	7	3	0	0	2	1	0	1	0
Glomerella graminicola M1.001 (Colgr1)	7	4	3	0	0	1	0	0	1	1
Harpophora oryzae R561	7	2	1	0	0	0	0	1	1	0
Hysterium pulicare (Hyspu1 1)	2	0	1	0	0	0	0	1	0	0
Leptosphaeria maculans (Lepmu1)	9	6	4	0	0	0	0	0	1	0
Magnaporthe grisea v1.0 (Maggr1)	2	1	1	0	0	0	0	1	1	0
Marssonina brunnea f. sp. multigermtubi MB m1 (Marbr1)	9	6	2	0	0	2	0	1	1	0
Metarhizium anisopliae ARSEF 23	0	0	0	1	1	0	0	1	0	0
Microdochium bolleyi J235TASD1 v1.0 (Micbo1)	2	2	3	0	0	1	0	0	1	0
Neurospora crassa (Neucr2)	1	1	1	0	0	0	0	1	0	0
Oidiodendron maius Zn (Oidma1)	3	0	2	6	0	0	0	1	0	1
Paracoccidioides brasiliensis Pb03 (Parbr1)	0	0	0	0	0	0	0	0	0	0
Passalora fulva v1 (Clafu1)	3	3	2	1	0	0	0	0	1	0
Penicillium chrysogenum Wisconsin 54-1255 (PenchWisc1_1)	5	1	3	0	0	0	0	0	0	0
Periconia macrospinosa DSE2036 v1 (Perma1)	4	1	2	1	0	0	0	0	1	0
Phaeosphaeria nodorum SN15 v2 (Stano2)	4	2	4	0	0	0	0	0	0	0
Phialocephala subalpina	7	2	4	0	0	0	0	0	1	0
Pyrenophora teres f. teres 0-1 (Pyrtt1)	3	3	4	0	0	0	0	0	0	0
Pyronema confluens omphalodes (Pyrco1)	2	2	1	0	0	0	0	0	0	0
Rhytidhysteron rufulum (Rhyru1 1)	6	5	4	0	0	1	0	1	1	0
Sphaerulina musiva SO2202 (Sepmu1)	2	2	2	0	0	0	0	0	0	0
Trichoderma reesei (Trire2)	0	0	0	2	1	0	0	2	0	0
Trichophyton rubrum CBS 118892 (Triru1)	0	0	0	0	0	0	0	0	0	0
Tuber melanosporum (Tubme1)	2	0	1	0	0	0	0	0	0	0
Verticillium dahliae VdLs.17 (Verda1)	17	11	4	0	0	2	1	0	1	0

## Sheet: CE
CE family	CE1	CE2	CE3	CE4	CE5	CE7	CE8	CE9	CE12	CE15	CE16
Alternaria brassicicola (Altbr1)	3	1	5	6	9	0	7	2	4	2	3
Ascocoryne sarcoides NRRL50072 (Ascsa1)	4	0	3	4	4	0	2	2	1	1	3
Aspergillus niger ATCC 1015 v4 (Aspni7)	2	0	0	3	5	0	3	1	2	0	4
Aureobasidium pullulans var. pullulans EXF-150 (Aurpu var pul1)	6	0	1	4	9	0	8	2	2	1	4
Baudoinia compniacensis UAMH 10762 (Bauco1)	2	0	0	5	3	0	1	2	0	1	2
Beauveria bassiana ARSEF 2860 (Beaba1)	3	0	1	3	5	0	0	2	0	0	1
Blumeria graminis f.sp. hordei DH14 (Blugr1)	1	0	1	3	2	0	0	0	0	0	1
Botrytis cinerea v1 (Botci1)	2	0	1	4	11	0	5	2	3	0	8
Cadophora sp. DSE1049 v1 (Cadsp1)	13	1	18	7	19	0	16	2	4	2	7
Cochliobolus sativus ND90Pr (Cocsa1)	7	0	4	9	14	0	3	2	3	1	3
Cordyceps militaris CM01 (Cormi1)	3	0	1	3	4	0	0	1	0	0	1
Fusarium graminearum v1.0 (Fusgr1)	4	1	5	7	12	0	6	1	3	0	4
Fusarium oxysporum f. sp. lycopersici 4287 (Fusox1)	7	1	6	9	12	0	8	1	4	0	5
Glomerella graminicola M1.001 (Colgr1)	7	0	5	12	12	0	3	1	4	1	3
Harpophora oryzae R561	12	1	5	6	14	0	1	1	4	1	2
Hysterium pulicare (Hyspu1 1)	7	0	3	6	2	0	7	2	2	2	5
Leptosphaeria maculans (Lepmu1)	4	1	2	7	8	0	3	2	3	2	3
Magnaporthe grisea v1.0 (Maggr1)	9	1	6	10	18	0	1	1	3	1	2
Marssonina brunnea f. sp. multigermtubi MB m1 (Marbr1)	2	0	5	2	11	0	4	1	3	0	3
Metarhizium anisopliae ARSEF 23	1	0	1	3	2	0	0	1	0	0	2
Microdochium bolleyi J235TASD1 v1.0 (Micbo1)	2	0	3	9	14	1	6	1	2	0	4
Neurospora crassa (Neucr2)	6	0	3	4	3	0	2	1	1	1	2
Oidiodendron maius Zn (Oidma1)	5	1	5	3	6	0	5	1	3	2	6
Paracoccidioides brasiliensis Pb03 (Parbr1)	0	0	0	1	1	0	0	1	0	0	1
Passalora fulva v1 (Clafu1)	5	0	1	3	11	0	2	2	2	0	7
Penicillium chrysogenum Wisconsin 54-1255 (PenchWisc1_1)	2	0	3	4	5	0	2	1	2	1	2
Periconia macrospinosa DSE2036 v1 (Perma1)	16	1	6	8	13	0	1	2	2	1	2
Phaeosphaeria nodorum SN15 v2 (Stano2)	10	1	3	10	10	0	6	2	3	1	2
Phialocephala subalpina	6	0	3	8	12	0	13	2	5	4	9
Pyrenophora teres f. teres 0-1 (Pyrtt1)	4	1	3	8	11	0	2	2	3	1	3
Pyronema confluens omphalodes (Pyrco1)	1	0	1	3	10	0	1	1	3	0	3
Rhytidhysteron rufulum (Rhyru1 1)	6	0	19	5	1	0	4	2	2	3	4
Sphaerulina musiva SO2202 (Sepmu1)	1	0	1	3	6	0	0	1	2	0	1
Trichoderma reesei (Trire2)	2	0	3	3	4	0	0	1	0	1	2
Trichophyton rubrum CBS 118892 (Triru1)	0	0	0	4	2	0	0	1	0	0	0
Tuber melanosporum (Tubme1)	0	0	0	6	0	0	0	0	1	0	1
Verticillium dahliae VdLs.17 (Verda1)	5	0	6	8	14	0	8	1	4	1	3

## Sheet: CBM
CBM family	CBM1	CBM4	CBM6	CBM12	CBM13	CBM14	CBM18	CBM19	CBM20	CBM21	CBM24	CBM32	CBM35	CBM38	CBM42	CBM43	CBM48	CBM50	CBM52	CBM63	CBM66	CBM67
Alternaria brassicicola (Altbr1)	9	0	0	0	1	0	25	0	2	1	2	0	5	0	1	2	3	11	0	1	0	0
Ascocoryne sarcoides NRRL50072 (Ascsa1)	31	0	1	0	0	0	20	0	3	1	0	1	4	0	1	2	3	8	0	1	0	0
Aspergillus niger ATCC 1015 v4 (Aspni7)	8	0	0	0	1	1	15	0	2	1	7	0	2	0	1	5	3	22	0	1	0	0
Aureobasidium pullulans var. pullulans EXF-150 (Aurpu var pul1)	6	1	0	0	0	0	12	0	3	2	0	2	3	1	1	1	3	5	1	2	0	0
Baudoinia compniacensis UAMH 10762 (Bauco1)	4	1	0	0	0	0	4	0	1	2	0	1	0	0	0	1	3	1	0	0	0	0
Beauveria bassiana ARSEF 2860 (Beaba1)	3	0	0	0	4	0	15	0	1	2	0	2	0	0	1	3	3	26	1	0	5	0
Blumeria graminis f.sp. hordei DH14 (Blugr1)	0	0	0	0	0	0	10	0	0	1	0	0	0	0	0	1	3	1	0	0	0	0
Botrytis cinerea v1 (Botci1)	18	0	0	0	1	0	17	0	3	1	15	3	3	0	1	1	3	2	0	0	0	0
Cadophora sp. DSE1049 v1 (Cadsp1)	29	0	2	1	2	0	38	0	2	2	21	5	5	2	2	3	3	31	0	2	0	0
Cochliobolus sativus ND90Pr (Cocsa1)	11	0	1	0	1	0	36	0	2	1	0	1	5	0	1	2	3	32	0	2	0	0
Cordyceps militaris CM01 (Cormi1)	1	0	0	0	3	0	17	0	1	1	0	1	0	0	1	2	3	33	0	0	3	0
Fusarium graminearum v1.0 (Fusgr1)	12	0	1	0	2	0	26	0	2	2	1	3	3	0	1	1	2	20	0	3	0	0
Fusarium oxysporum f. sp. lycopersici 4287 (Fusox1)	15	0	1	4	1	0	36	0	2	29	3	4	4	3	1	1	2	40	0	3	0	0
Glomerella graminicola M1.001 (Colgr1)	21	0	1	0	0	0	29	0	3	1	5	0	5	0	1	2	3	23	0	1	0	0
Harpophora oryzae R561	17	0	1	0	1	0	51	0	3	1	2	0	4	0	1	2	3	44	1	2	0	0
Hysterium pulicare (Hyspu1 1)	9	0	0	0	2	0	16	0	1	1	0	3	3	0	0	2	4	3	0	1	0	0
Leptosphaeria maculans (Lepmu1)	5	0	0	0	1	0	35	0	3	1	0	2	3	0	0	2	2	9	0	1	0	0
Magnaporthe grisea v1.0 (Maggr1)	23	0	2	0	1	0	58	0	3	1	0	0	3	0	2	2	3	16	1	1	1	0
Marssonina brunnea f. sp. multigermtubi MB m1 (Marbr1)	11	0	0	0	0	0	10	0	2	1	0	1	4	0	1	1	3	11	0	1	0	0
Metarhizium anisopliae ARSEF 23	4	0	0	0	1	0	8	0	1	2	3	1	0	0	1	2	2	26	0	0	1	0
Microdochium bolleyi J235TASD1 v1.0 (Micbo1)	16	0	1	0	3	0	25	0	2	1	2	0	4	0	1	2	3	55	0	0	0	0
Neurospora crassa (Neucr2)	21	0	0	0	1	0	9	0	3	2	9	1	0	1	0	1	4	18	1	0	0	0
Oidiodendron maius Zn (Oidma1)	34	0	3	0	3	0	11	1	2	1	6	4	3	3	2	3	3	10	1	1	0	0
Paracoccidioides brasiliensis Pb03 (Parbr1)	0	0	0	0	0	0	4	0	1	1	0	1	0	0	0	1	4	0	0	0	0	0
Passalora fulva v1 (Clafu1)	0	0	0	0	1	1	7	0	4	1	0	1	2	0	1	1	3	6	1	1	0	0
Penicillium chrysogenum Wisconsin 54-1255 (PenchWisc1 1)	6	0	0	0	0	1	12	0	3	2	8	2	1	0	1	3	2	24	0	1	0	0
Periconia macrospinosa DSE2036 v1 (Perma1)	19	0	1	0	2	0	48	0	2	1	4	0	4	0	1	2	4	26	0	1	1	0
Phaeosphaeria nodorum SN15 v2 (Stano2)	10	0	1	0	0	0	29	0	3	1	0	0	3	0	1	1	3	8	0	1	0	0
Phialocephala subalpina	26	0	1	0	3	0	44	0	4	1	0	2	6	1	1	3	3	34	0	1	0	1
Pyrenophora teres f. teres 0-1 (Pyrtt1)	12	0	1	0	1	0	21	0	2	1	0	1	4	0	1	2	3	11	0	1	0	0
Pyronema confluens omphalodes (Pyrco1)	6	0	0	0	0	11	14	0	0	2	0	1	2	0	0	1	2	0	2	0	0	0
Rhytidhysteron rufulum (Rhyru1 1)	12	0	0	0	2	0	20	0	2	1	0	1	3	0	0	1	3	14	0	1	0	0
Sphaerulina musiva SO2202 (Sepmu1)	4	0	0	0	0	1	4	0	3	2	0	2	1	0	1	1	3	5	0	1	0	0
Trichoderma reesei (Trire2)	14	0	0	0	2	0	8	0	1	1	4	2	0	0	2	2	3	17	0	0	2	0
Trichophyton rubrum CBS 118892 (Triru1)	0	0	0	0	0	0	12	0	1	1	1	1	0	0	0	2	3	22	0	0	0	0
Tuber melanosporum (Tubme1)	3	0	0	0	0	0	13	0	0	2	0	1	0	0	0	1	3	0	3	0	0	0
Verticillium dahliae VdLs.17 (Verda1)	26	0	0	0	0	0	25	0	4	0	6	0	4	1	2	1	4	18	0	1	0	0

## Sheet: AA
AA family	AA1_nosub	AA1_2	AA1_3	AA2	AA3_nosub	AA3_1	AA3_2	AA3_3	AA3_4	AA4	AA5_nosub	AA5_1	AA5_2	AA6	AA7	AA8	AA9	AA11	AA12	AA13	AA14
Alternaria brassicicola (Altbr1)	2	2	2	5	2	3	15	2	0	1	2	0	2	2	3	7	23	5	3	1	0
Ascocoryne sarcoides NRRL50072 (Ascsa1)	3	1	4	0	0	2	3	2	0	0	1	3	0	1	2	1	6	3	1	0	0
Aspergillus niger ATCC 1015 v4 (Aspni7)	4	3	7	0	2	2	26	2	0	1	0	0	0	1	3	2	7	2	0	0	0
Aureobasidium pullulans var. pullulans EXF-150 (Aurpu var pul1)	2	2	7	3	1	3	19	2	0	1	1	1	0	1	0	1	6	3	0	0	0
Baudoinia compniacensis UAMH 10762 (Bauco1)	1	1	6	0	0	0	9	2	0	1	1	1	0	1	0	0	1	4	1	0	0
Beauveria bassiana ARSEF 2860 (Beaba1)	5	2	4	0	1	1	7	1	1	1	0	1	2	1	1	0	1	4	2	0	0
Blumeria graminis f.sp. hordei DH14 (Blugr1)	0	1	1	0	0	0	1	0	0	0	2	0	0	0	0	0	1	2	0	0	0
Botrytis cinerea v1 (Botci1)	2	1	10	0	3	4	23	2	0	1	2	3	2	1	2	3	10	2	0	1	0
Cadophora sp. DSE1049 v1 (Cadsp1)	6	7	14	3	7	3	35	4	0	6	1	4	5	2	5	8	27	7	7	0	0
Cochliobolus sativus ND90Pr (Cocsa1)	1	2	5	2	0	3	14	2	0	0	1	1	2	1	2	4	24	9	3	1	0
Cordyceps militaris CM01 (Cormi1)	6	1	2	0	1	1	10	1	0	0	0	1	1	1	1	0	1	4	2	0	0
Fusarium graminearum v1.0 (Fusgr1)	7	2	5	1	3	5	10	2	0	1	0	1	4	1	5	4	13	4	2	1	1
Fusarium oxysporum f. sp. lycopersici 4287 (Fusox1)	11	2	8	1	8	5	17	3	1	4	0	1	4	1	2	4	16	4	15	2	1
Glomerella graminicola M1.001 (Colgr1)	10	3	5	7	4	4	20	3	0	2	0	1	3	1	4	5	28	3	3	1	0
Harpophora oryzae R561	7	1	8	3	5	4	18	4	0	1	1	1	2	1	5	10	28	6	6	0	0
Hysterium pulicare (Hyspu1 1)	6	2	12	2	5	1	22	2	0	4	1	1	1	1	3	7	21	5	6	0	1
Leptosphaeria maculans (Lepmu1)	1	1	4	4	2	2	15	2	0	1	2	0	3	0	4	5	23	6	3	1	0
Magnaporthe grisea v1.0 (Maggr1)	7	2	6	2	3	5	13	2	0	0	1	1	3	1	4	7	22	7	4	1	0
Marssonina brunnea f. sp. multigermtubi MB m1 (Marbr1)	1	3	4	0	1	5	12	2	0	1	1	1	1	1	3	3	11	4	0	0	0
Metarhizium anisopliae ARSEF 23	11	1	6	1	2	1	12	1	1	0	0	1	1	1	2	1	1	7	2	0	1
Microdochium bolleyi J235TASD1 v1.0 (Micbo1)	6	3	5	2	3	2	9	3	1	1	0	2	2	1	4	2	22	4	1	1	0
Neurospora crassa (Neucr2)	0	2	8	0	2	2	2	1	0	0	0	1	1	1	2	5	14	4	3	1	0
Oidiodendron maius Zn (Oidma1)	8	3	15	0	0	1	20	2	0	0	0	3	1	2	1	1	8	2	1	0	4
Paracoccidioides brasiliensis Pb03 (Parbr1)	2	0	1	0	3	0	2	1	0	0	1	0	0	0	0	0	0	3	0	0	0
Passalora fulva v1 (Clafu1)	6	1	10	3	2	2	23	4	0	2	1	3	2	1	5	1	2	5	2	0	0
Penicillium chrysogenum Wisconsin 54-1255 (PenchWisc1_1)	8	2	1	0	2	1	19	1	0	1	0	0	2	1	4	0	4	11	0	2	0
Periconia macrospinosa DSE2036 v1 (Perma1)	5	3	12	6	12	4	36	4	0	1	1	1	2	1	6	9	43	5	4	0	1
Phaeosphaeria nodorum SN15 v2 (Stano2)	4	2	3	3	4	5	22	3	0	1	1	1	1	1	5	5	28	4	3	1	1
Phialocephala subalpina	7	11	19	1	6	4	41	3	0	5	1	4	1	1	3	8	20	6	5	1	0
Pyrenophora teres f. teres 0-1 (Pyrtt1)	1	2	4	2	0	3	10	2	0	1	1	1	3	1	2	4	26	4	2	1	0
Pyronema confluens omphalodes (Pyrco1)	1	1	1	1	0	3	10	3	0	1	1	0	0	1	2	1	10	9	0	0	0
Rhytidhysteron rufulum (Rhyru1 1)	3	2	10	2	5	3	28	1	0	3	1	1	1	1	4	9	29	4	5	1	0
Sphaerulina musiva SO2202 (Sepmu1)	0	1	5	0	0	2	8	2	0	1	1	0	0	1	0	1	2	5	0	0	0
Trichoderma reesei (Trire2)	5	2	1	0	0	0	10	2	0	0	0	1	0	1	1	0	3	3	1	0	1
Trichophyton rubrum CBS 118892 (Triru1)	2	1	3	0	0	0	3	0	0	0	2	0	0	1	1	0	0	5	0	0	0
Tuber melanosporum (Tubme1)	1	1	3	0	0	1	4	1	0	0	1	0	0	1	0	0	2	10	1	0	0
Verticillium dahliae VdLs.17 (Verda1)	0	3	2	3	5	3	13	3	0	0	0	1	1	1	3	2	27	2	3	1	0
