# Supplementary material for: Comparative genomics provides insights into the lifestyle and reveals functional heterogeneity of dark septate endophytic fungi
Source: Sci Rep. 2018 Apr 20;8:6321. doi: 10.1038/s41598-018-24686-4 (PMC5910433; doi:10.1038/s41598-018-24686-4)
Supplement: Supplementary file 6 — Dataset 5 [file 41598_2018_24686_MOESM6_ESM.xlsx]

## Sheet: PCWDE
Table S5 The number of genes in the plant cell wall degrading enzyme (PCWDE) subfamilies for genomes of five DSE species (the two sequenced in the present study are in bold) and 32 other ascomycetes analyzed in this study.
CAZy families	lifestyle	GH5_4	GH5_5	GH5_7	GH6	GH7	GH9	GH10	GH11	GH12	GH26	GH28	GH30_7	GH43	GH45	GH51	GH53	GH54	GH62	GH67	GH74	GH78	GH88	GH93	GH105	GH115	GH127	GH134	PL1	PL3	PL4	PL9	PL11	CE8	CE12	CBM1	AA9		TOTAL
Alternaria brassicicola (Altbr1)	plant pathogen	1	2	3	3	5	0	5	4	2	1	7	1	19	3	2	1	1	2	1	0	1	1	1	3	2	0	0	9	11	3	1	0	7	4	9	23		138
Ascocoryne sarcoides NRRL50072 (Ascsa1)	saprobe	1	8	2	2	5	0	4	2	1	1	9	0	6	3	3	1	1	1	0	1	6	1	3	0	1	1	0	1	0	1	0	0	2	1	31	6		105
Aspergillus niger ATCC 1015 v4 (Aspni7)	saprobe	0	3	1	2	2	0	2	3	4	1	21	0	11	0	4	1	1	1	1	1	9	1	1	2	0	0	0	7	0	2	0	0	3	2	8	7		101
Aureobasidium pullulans var. pullulans EXF-150 (Aurpu var pul1)	saprobe	1	3	3	1	1	1	4	3	3	0	13	1	31	3	4	2	1	1	1	0	8	0	2	2	1	1	0	5	2	4	0	0	8	2	6	6		124
Baudoinia compniacensis UAMH 10762 (Bauco1)	saprobe	0	2	1	1	2	1	4	2	1	0	6	2	5	1	3	0	0	1	1	0	3	0	2	0	1	0	0	0	0	0	0	0	1	0	4	1		45
Beauveria bassiana ARSEF 2860 (Beaba1)	animal pathogen/endophyte	0	1	0	0	0	0	1	0	1	0	1	0	2	1	0	0	1	0	0	0	0	1	0	0	0	0	0	0	0	0	0	0	0	0	3	1		13
Blumeria graminis f.sp. hordei DH14 (Blugr1)	plant pathogen	0	0	0	0	0	0	0	0	0	0	0	0	0	0	0	0	0	0	0	0	1	0	1	0	0	0	0	0	0	0	0	0	0	0	0	1		3
Botrytis cinerea v1 (Botci1)	plant pathogen	1	3	2	1	3	0	2	2	4	2	19	0	6	2	3	2	1	1	0	0	7	1	1	2	1	1	0	7	2	0	0	0	5	3	18	10		112
Cadophora sp. DSE1049 v1 (Cadsp1)	DSE	0	9	4	3	8	0	8	4	3	1	21	3	40	3	5	3	1	2	1	3	30	4	4	4	3	4	1	18	9	6	1	1	16	4	29	27		283
Cochliobolus sativus ND90Pr (Cocsa1)	plant pathogen	1	2	2	3	6	0	5	5	3	1	4	1	16	3	2	1	1	2	1	0	5	1	3	3	2	0	0	6	5	4	0	0	3	3	11	24		129
Cordyceps militaris CM01 (Cormi1)	animal pathogen/endophyte	0	1	0	0	0	0	0	0	1	0	1	0	2	0	0	0	1	0	0	0	0	1	0	0	0	0	0	0	0	0	0	0	0	0	1	1		9
Fusarium graminearum v1.0 (Fusgr1)	plant pathogen	0	2	2	1	2	0	5	3	4	0	6	0	18	1	2	1	1	1	1	1	7	1	2	3	2	1	0	9	7	3	1	0	6	3	12	13		121
Fusarium oxysporum f. sp. lycopersici 4287 (Fusox1)	plant pathogen	0	3	1	1	3	0	5	3	4	0	15	2	35	1	3	2	1	1	2	1	18	3	5	4	3	2	1	10	7	3	2	1	8	4	15	16		185
Glomerella graminicola M1.001 (Colgr1)	plant pathogen	0	3	2	4	6	0	10	6	6	1	9	1	18	2	2	2	1	2	1	1	4	1	3	4	2	1	0	7	4	3	1	0	3	4	21	28		163
Harpophora oryzae R561 (Haror)	DSE	0	2	5	5	7	0	8	4	2	1	2	2	17	3	2	1	1	1	1	1	5	1	2	2	4	0	0	7	2	1	0	0	1	4	17	28		139
Hysterium pulicare (Hyspu1 1)	saprobe	1	6	2	2	4	0	3	4	2	0	8	3	11	3	4	1	0	0	1	0	5	0	2	3	4	2	0	2	0	1	0	0	7	2	9	21		113
Leptosphaeria maculans (Lepmu1)	plant pathogen	1	1	3	3	3	0	3	2	3	1	7	2	11	2	3	1	0	1	1	0	1	1	2	3	2	0	1	9	6	4	0	0	3	3	5	23		111
Magnaporthe grisea v1.0 (Maggr1)	plant pathogen	0	2	2	3	6	0	6	5	3	0	3	0	20	1	3	1	1	4	1	1	3	1	1	3	3	0	0	2	1	1	0	0	1	3	23	22		126
Marssonina brunnea f. sp. multigermtubi MB m1 (Marbr1)	plant pathogen	0	3	2	1	3	0	4	2	2	1	6	2	11	1	2	1	1	0	1	3	5	0	2	3	0	0	0	9	6	2	2	0	4	3	11	11		104
Metarhizium anisopliae ARSEF 23	animal pathogen/endophyte	0	1	0	0	0	0	0	0	1	0	1	0	1	0	0	0	1	0	0	0	0	1	0	3	1	1	0	0	0	0	0	0	0	0	4	1		16
Microdochium bolleyi J235TASD1 v1.0 (Micbo1)	DSE	0	1	1	1	2	0	4	3	4	1	3	0	21	1	2	1	1	1	1	1	10	2	4	2	3	1	0	2	2	3	1	0	6	2	16	22		125
Neurospora crassa (Neucr2)	saprobe	0	1	1	3	5	0	4	2	2	1	2	0	7	1	1	1	1	0	1	1	2	0	2	2	1	0	0	1	1	1	0	0	2	1	21	14		82
Oidiodendron maius Zn (Oidma1)	mycorrhizal	1	7	1	2	8	0	2	8	7	0	24	2	16	4	9	2	6	4	1	1	15	4	5	3	2	2	0	3	0	2	0	0	5	3	34	8		191
Paracoccidioides brasiliensis Pb03 (Parbr1)	animal pathogen	0	0	0	0	0	0	0	0	0	0	0	0	2	0	1	0	0	0	0	0	0	0	0	0	0	0	0	0	0	0	0	0	0	0	0	0		3
Passalora fulva v1 (Clafu1)	plant pathogen	0	2	1	0	2	0	2	2	4	0	15	0	22	1	2	2	1	0	1	0	6	2	2	4	1	1	0	3	3	2	0	0	2	2	0	2		87
Penicillium chrysogenum Wisconsin 54-1255 (PenchWisc1_1)	saprobe	1	3	3	1	2	0	3	1	3	1	5	0	14	0	3	1	1	1	1	0	5	0	2	2	0	0	3	5	1	3	0	0	2	2	6	4		79
Periconia macrospinosa DSE2036 v1 (Perma1)	DSE	1	3	1	5	5	0	6	10	4	2	7	1	21	2	2	1	2	3	0	0	3	1	5	5	2	0	0	4	1	2	0	0	1	2	19	43		164
Phaeosphaeria nodorum SN15 v2 (Stano2)	plant pathogen	1	4	2	4	5	0	7	7	3	0	4	2	14	2	2	1	1	3	1	0	4	1	2	3	1	0	0	4	2	4	0	0	6	3	10	28		131
Phialocephala subalpina (Phisu)	DSE	0	13	4	3	7	0	7	7	6	2	34	5	21	4	6	2	1	2	1	2	16	2	3	3	5	2	0	7	2	4	0	0	13	5	26	20		235
Pyrenophora teres f. teres 0-1 (Pyrtt1)	plant pathogen	1	1	2	3	3	0	4	4	2	0	5	2	16	3	2	1	1	2	1	0	1	1	2	3	1	0	0	3	3	4	0	0	2	3	12	26		114
Pyronema confluens omphalodes (Pyrco1)	saprobe	1	1	1	1	2	0	3	0	1	1	2	0	5	0	2	0	0	0	0	0	0	0	0	2	1	0	1	2	2	1	0	0	1	3	6	10		49
Rhytidhysteron rufulum (Rhyru1 1)	plant pathogen	1	5	2	2	4	0	4	2	3	1	8	3	17	2	4	1	0	1	1	0	2	3	3	2	4	1	0	6	5	4	1	0	4	2	12	29		139
Sphaerulina musiva SO2202 (Sepmu1)	plant pathogen	0	1	0	0	0	0	0	1	2	0	5	0	8	0	2	2	1	0	0	0	2	0	1	3	0	0	0	2	2	2	0	0	0	2	4	2		42
Trichoderma reesei (Trire2)	saprobe	0	2	1	1	2	0	1	3	2	0	4	2	2	1	0	0	2	1	1	1	1	0	0	1	1	0	0	0	0	0	0	0	0	0	14	3		46
Trichophyton rubrum CBS 118892 (Triru1)	animal pathogen	0	0	0	0	0	0	0	0	0	0	0	0	1	0	0	0	0	0	0	0	0	0	0	0	0	0	0	0	0	0	0	0	0	0	0	0		1
Tuber melanosporum (Tubme1)	mycorrhizal	0	1	0	0	0	0	1	0	1	0	2	0	1	1	0	0	0	0	0	0	2	0	0	0	0	0	0	2	0	1	0	0	0	1	3	2		18
Verticillium dahliae VdLs.17 (Verda1)	plant pathogen	1	1	4	4	6	0	4	5	6	1	12	1	22	2	2	1	1	0	1	2	10	4	1	4	3	0	0	17	11	4	2	1	8	4	26	27		198
DSE species are labelled with green
