# Supplementary material for: Comparative genomics provides insights into the lifestyle and reveals functional heterogeneity of dark septate endophytic fungi
Source: Sci Rep. 2018 Apr 20;8:6321. doi: 10.1038/s41598-018-24686-4 (PMC5910433; doi:10.1038/s41598-018-24686-4)
Supplement: Supplementary file 7 — Dataset 6 [file 41598_2018_24686_MOESM7_ESM.xlsx]

## Sheet: meiosis_genes_of_the_2_DSEs
Table S6 Meiosis-related genes in Cadophora sp. and Periconia macrospinosa (gained according to Toome et al. 2014) and the core meiosis genes (sensu Halary et al., 2011) in the 34 ascomycetes studied
gene name	Copy numbers		Function
	Cadophora sp.	P. macrospinosa
ama1	3	3	activator of meiotic anaphase promoting complex, required for initiation of spore wall assembly, required for Clb1p degradation during meiosis
apc4	0	0	catalytic core subunit of the APC/C complex, required for degradation of anaphase inhibitors, including mitotic cyclins
apc11	1	1	catalytic core subunit of the APC/C complex, required for degradation of anaphase inhibitors, including mitotic cyclins
bub1	1	2	involved in the cell sycle checkpoint into anaphase, crucial for preventing cell sycle progression into anaphase in the presence of spindle damage
cdc5	85	75	multiple functions in mitosis and cytokinesis through substrate phosphorylation, functions in adaptation to DNA damage in meiosis
cdc6 = orc1	2	2	required for DNA replication, essential ATP-binding protein
cdc7	37	37	required for origin firing and replication fork progression in mitotic S phase
cdc14	1	1	required for mitotic exit and meiosis I spindle disassembly
cdc15	98	80	promotes mitotic exit by directly switching on the kinase activity, required for spindle disassembly after meiosis II
cdc20	31	8	activator of anaphase-promoting complex/cyclosome(APC/C)
cdc26	0	0	subunit of the APC/C complex, required for dgradation of anaphase inhibitors, includig mitotic cyclins
cdc27	4	5	subunit of the APC/C complex, required for dgradation of anaphase inhibitors
cdc28	91	73	catalytic subunit of the main cell cycle cyclin-dependent kinase, involved in modulating membrane trafficking dynamics
cdc45	1	1	DNA replication initiation factor
chk1	74	66	mediates cell cycle arrest via phosphorylation of Pds1p
clb1=clb3/4/5/6	6	3	involved in cell cycle progression, activates cdc28p to promote the transition fro G2 to M phase
cln2	2	1	activates cdc28p kinase to promote the G1 to S phase transition, involved in regulation of the cell cycle
cln3	2	1	activates cdc28p kinase to promote the G1 to S phase transition, involved in regulation of the cell cycle
csm1	0	0	mediates accurate homolog segregarion during meiosis I
csm2	0	0	component of Shu complex, promotes error-free DNA repair, required for accurate chromosome segrgation during meiosis
csm3	1	1	component of the DNA replication checkpoint pathway, required for accurate chromosome segregation during meiosis
csm4	0	0	required for accurate chromosome segregation during meiosis, involved in meiotic telomere clustering and telomere-led rapid prophase movements
cyr1	9	4	adenylate cyclase, required for cAMP production
dbf4	1	1	Regulatory subunit of Cdc7p-Dbf4p kinase complex; required for Cdc7p kinase activity and initiation of DNA replication
ddc1	0	0	dna damage checkpoint protein, required for pachytene checkpoint to inhibit cell cycle in response to unrepaired recombination intermediates
dmc1	0	0	required for repair of DSBs and pairing between homologous chromosomes, binds ssDNA and dsDNA
doc1	1	1	mediates the activity of the APC by contributing to substrate recognition, part of the APC complex
esp1	1	1	promotes siter chromatid separation by mediating dissociation of the cohesin Scc1p from chromatin
gip1	0	0	meiosis specific regulatory subunit of Glc7p protein phosphatase, regulates spore wall formation and septin organization
glc7	8	8	involved in various processes including glycogen metabolism, sporulation, mitosis
gpa2	6	6	nucleotide binding alpha subunit of the heterotrimeric G protein, signaling role in response to nutrients
gpr1	1	1	plasma membrane G protein, interacts with the heterotrimeric G protin alpha subunit
hop1	0	0	required for chromosome synapsis
hop2	1	1	prevents synapsis between nonhomologous chromosones and ensures synapsis between homologs
ime1	0	0	activates transcription of early meiotic genes through interaction with Ume6p
ime2	48	47	involved in activation of meiosis, associates with ime1p and mediates its stability
ime4	0	0	probable mRNA N6-adenosine methyltransferase required for entry into meiosis, transcribed in diploid cells
lrs4	0	0	mediates accurate homolog segregation, required for condensin recruitment to the replication fork barrier site and rDNA repeat segregation
mad1	1	1	coilde-coil protein involved in the spindle-assembly checkpoint
mad2	1	1	component of the spindle-assembly checkpoint complex, delays the onset of anaphase in cells with defects in mitotic spindle assembly
mam1	0	0	monopolin, kinetochore associated protein involved in chromosome attachment to meiotic spindle
mcm2	6	6	protein involved in DNA replication, mcm2-7 complex binds chromatin as a past of the pre-replicative complex
mcm3	6	6	protein involved in DNA replication, mcm2-7 complex binds chromatin as a past of the pre-replicative complex
mcm4	6	6	essential helicase component of heterohexameric mcm complexes
mcm5	6	6	part of MCM complex, important for priming origins of DNA replication in G1
mcm6	6	6	protein involved in DNA replication, mcm2-7 complex binds chromatin as a past of the pre-replicative complex
mcm7	6	6	component of the MCM complex, primes origins of DNA replication in G1 and becomes an active ATP-dependent helicase
mec1	3	3	required for cell cycle arrest and transcriptional responses prompted by damaged or unreplicated DNA, monitors and participates in meiotic recombination
mec3	0	0	dna damage and meiotic pachytene checkpoint protein
mei4	0	0	meiosis specific protein, involved in DSB formation during recombination, required for chromosone synapsis and production of viable spores
mei5	0	0	meiosis specific protein, involved in dmc1-dependent meiotic recombination, proposed to be an assembly factor for dmc1p
mek1	57	57	meiosis-specific serine/threonine protein kinase, functions in meiotic checkpoint, promotes recombination between homologous chromosomes
mer3 (hfm1)	7	7	meiosis specific DNA helicase involved in the conversion of DSBs to later recombination intermediates and in crossover control
mlh1	3	3	protein required for mismatch repair in mitosis and meiosis and crossing over during meiosis
mlh2	2	3	involved in mismatch repair of certain frameshift intermediates and involved in meiotic recombination
mlh3	3	3	involved in DNA mismatch repair and crossing-over during meiotic recombination
mnd1	1	1	required for recombination and meiotic nuclear division, involved in chromosome pairing and repair of meiotic DSB
mnd2	0	0	necessary for maintaining sister chromatid cohesion in prophase I of meiosis by inhibiting premature ubiquitination and subsequent degradation of substrates
mre11	1	1	Subunit of MRX complex, involved in processing dsDNA breaks, telomere maintenance and initiation of meiotic DSB
msh2	6	6	binds to DNA mismatches to initiate the mismatch repair, required for repair activity and involved in interstrand cross-link repair
msh4	6	6	required for normal levels of crossing over
msh5	6	6	forms a dimer with Msh4p that facilitates crossovers between homologs during meiosis
msh6	6	6	required for mismatch repair in mitosis and meiosis, involved in interstrand cross-link repair
msn2	24	13	activated in stress condition, binds DNA at stress response elements of responsive genes, paralog of msn4
mum2	0	0	cytoplasmic protein essential for meiotic DNA replication and sporulation
mum3	0	0	involved in the organization of the outer spore wall layers
mus81	1	0	cleaves branched DNA, involved in DNA repair, replication fork stability and joint molecule formation/resolution during meiotic recombination
ndt80	1	0	required for exit from pachytene and for full meiotic recombination
orc2	1	1	directs DNA replication by binding to replication origins and is also involved in trascriptional silencing
orc3	0	0	directs DNA replication by binding to replication origins and is also involved in trascriptional silencing
orc4	1	1	directs DNA replication by binding to replication origins and is also involved in trascriptional silencing
orc5	1	1	directs DNA replication by binding to replication origins and is also involved in trascriptional silencing
orc6	0	0	directs DNA replication by binding to replication origins and is also involved in trascriptional silencing
pch2	2	1	prevents chromosome segregation when recombination and chromosome synapsis are defective, required for meiotic DSB formaiton
pds1	0	0	inhibits anaphase, blocks cyclin destruction and mitotic exit, essential for meiotic progression
pds5	1	1	required for establishment and maintenance of sister chromatid condensation and cohesion, required during meiosis
pms1	4	4	required for mismatch repair in mitosis and meiosis, binds dsDNA and ssDNA via its N-terminal domain
rad1	1	1	cleaves single-stranded DNA during nucleotide excision repair and DSB repair
rad5	33	32	DNA helicase promoting replication fork regression during postreplication repair
rad9	1	0	required for cell-cycle arrest in G1/S, intra-S and G2/M
rad17	0	0	involved in the activation of the dna damage and meiotic pachytene checkpoints, homolog of rec1 and rad1
rad24	1	1	involved in the activation of the dna damage and meiotic pachytene checkpoints, homolog of rad17
rad50	2	1	Subunit of MRX complex, involved in processing dsDNA breaks, telomere maintenance and initiation of meiotic DSB
rad51	0	0	required for repair of DSBs and pairing between homologous chromosomes, binds ssDNA and dsDNA
rad52	1	1	stimulates strand exchange by facilitating Rad 51p binding to single-stranded DNA, involved in the repeair of DSBs in DNA during vegetative growth and meiosis
rad53	93	78	required for cell-cycle arrest in response to DNA damage, plays a role in initiation of DNA replication
ras2	24	20	regulates the nitrogen starvation response, sporulaiton and filamentous growth
rdh54	33	31	DNA-dependent ATPase, stimulated strand exchange by modifying the topology of double-stranded DNA
rec8	1	0	maintains cohesion between sister chromatids during meiosis
red1	0	0	involved in chromosome segregation during the first meiotic division, critical for coupling checkpoint signalling to SC formation
rgt2	178	82	plasma membrane high glucose sensor that regulates glucose transport
rim11	36	42	required for signal transduction during entry into meiosis
rim15	71	64	involved in signal transduction during cell proliferation in response to nutrients, regulator of IME2
rme1	3	1	zinc finger protein involved in control of meiosis, mediates cell type control of sporulation
rts1	1	1	required for maintenance of septin ring organization during cytokinesis, for ring disassembly in G1 and for dephosphorylation of septin
scc1 (rad21)	1	1	required for sister chromatid cohesion in mitosis and meiosis, expression peaks in S phase
scc3 (irr1)	1	1	subunit of the cohesin complex, required for sister chromatid cohesion during mitosis and meiosis
sgo1	1	1	component of the spindle checkpoint, protects centromeric rec8p at meiosis I, required for accurate chromosomal segregation at meiosis II
sic1	0	0	controls G1/S phase transition, prevents premature S phase and ensures genomic integrity
slk19	1	2	required for normal segregation of chromosomes in meiosis and mitosis
smc1	3	5	subunit of the cohesin complex, essential protein involved in chromosome segregation and in DSB repair
smc2	3	4	subunit of the condensin complex, required for clustering of tRNA genes at the nucleolus
smc3	3	4	required for sister chromatid cohesion in mitotis cells, also required for cohesion and recombination during meiosis
smc4	4	5	subunit of the condensin complex, required for clustering of tRNA genes at the nucleolus
smc5	4	6	smc5/smc6 complex, plays a key role in the removal of X-shaped DNA structures that arise between sister chromatids during DNA replication and repair
smc6	2	5	smc5/smc6 complex, plays a key role in the removal of X-shaped DNA structures that arise between sister chromatids during DNA replication and repair
snf1	98	86	required for transcription of glucose-repressed genes, thermotolerance, sporulation and peroxidase biogenesis
sok2	4	1	negatively regulates pseudohyphal differentiation, regulates the cyclic AMP-dependent protein kinase (PKA) signal transduciton pathway
spo11	1	1	initiates meiotic recombination by catalysing the formation of double-strand breaks (DSBs)
spo12	0	0	positive regulator of mitotic exit
spo14	5	3	required for meiosis and spore formation, participates in transcription initiation and/or early elongation of specific genes
spr3	6	6	sporulation specific, septin protein involved in sporulation
sps1	77	67	serine/threonine kinase expressed at the end of meiosis, required for correct localization of ensymes involved in spore wall synthesis
sps4	0	0	expression induced during sporulation, not required for sporulation
ssp1	0	0	involved in the control of meiotic nuclear division and coordination of meiosis with spore formation
sum1	0	0	transcriptional repressor required for mitotic repression of middle sporulation-specific genes, general replication initiation factor
swe1	31	28	regulates the G2/M transition by inhibition of Cdc28p kinase activity
swi4	2	2	DNA binding component of the SBF complex, regulates late G1-specific transcription of targets including cyclins and genes requred for DNA synthesis
swi6	2	3	transcription cofactor, regulates transcription at the G1/S transition, involved in meiotic gene expression
swm1	0	0	subunit of anaphase-promoting complex, regulates metaphase-anaphase transition and exit from mitosis
tah11	0	0	DNA replication licensing factor, required for pre-replication complex assembly
tor2	4	3	regulates growth in response to nutrients and cell-cycle dependent polarization of the actin cytosceleton, involved in meiosis
tpk1 = tpk2/3	94	80	promotes vegetative growth in response to nutrients
ume6	9	3	key transcriptional regulator of early meiotic gebes
ubc9	15	14	nuclear protein required for S-and M-phase cyclin degradation and mitotic control
xrs2	0	0	Subunit of MRX complex, involved in processing dsDNA breaks, telomere maintenance and initiation of meiotic DSB
zip1	0	0	required for notmal leveles of meiotic recombination and paiting between homologous chromosome during meiosis
highlighted:	31 previously determined core meiosis genes (Halary et al., 2011)
shaded:	gene non-detected

## Sheet: core_genes_of_34_ascomycetes
	dmc1	hop1	hop2	mer3_hfm1	mlh1	mlh2	mlh3	mnd1	mre11	msh2	msh4	msh5	msh6	mus81	pch2	pds5	pms1	rad1	rad50	rad51	rad52	rec8	scc1_rad21)	scc3_irr1	smc1	smc2	smc3	smc4	smc5	smc6	spo11
Alternaria brassicicola (Altbr1)	2	0	1	8	3	3	3	1	1	7	6	6	7	0	1	1	3	1	2	2	1	0	0	1	7	4	5	6	7	5	0
Ascocoryne sarcoides NRRL50072 (Ascsa1)	3	0	0	7	3	3	3	1	1	6	6	6	6	1	3	1	4	1	2	3	1	0	1	1	7	4	4	6	5	4	1
Aspergillus niger ATCC 1015 v4 (Aspni7)	0	1	0	7	3	3	3	1	1	5	5	5	5	1	2	1	4	1	0	0	1	1	1	1	8	5	4	5	6	6	1
Aureobasidium pullulans var. pullulans EXF-150 (Aurpu var pul1)	2	0	0	7	4	3	3	0	1	6	6	6	6	0	2	1	3	1	1	1	1	1	1	1	6	5	4	6	6	6	1
Baudoinia compniacensis UAMH 10762 (Bauco1)	0	0	1	6	3	2	3	1	1	6	6	6	6	0	3	1	4	1	0	0	1	1	0	1	4	4	4	3	3	4	1
Beauveria bassiana ARSEF 2860 (Beaba1)	2	0	0	6	3	3	3	0	1	6	6	6	6	1	1	1	4	1	1	2	1	0	1	1	6	4	5	6	5	6	0
Blumeria graminis f.sp. hordei DH14 (Blugr1)	3	0	1	6	3	2	3	1	1	6	6	6	6	1	2	1	3	1	1	3	1	1	1	1	6	4	5	6	5	7	0
Botrytis cinerea v1 (Botci1)	3	0	1	6	3	0	1	1	0	6	6	6	6	1	1	1	3	1	2	3	1	1	1	1	8	5	5	7	5	4	0
Cadophora sp. DSE1049 v1 (Cadsp1)	0	0	1	7	3	2	3	1	1	6	6	6	6	1	2	1	4	1	2	0	1	1	1	1	3	3	3	4	4	2	1
Cochliobolus sativus ND90Pr (Cocsa1)	1	0	1	7	3	2	4	1	1	6	6	6	6	0	1	1	4	1	1	1	1	0	0	1	6	3	3	4	5	4	0
Cordyceps militaris CM01 (Cormi1)	2	0	0	6	3	3	3	0	1	4	4	4	4	1	1	1	3	1	2	2	1	0	1	1	6	5	5	5	6	6	1
Fusarium graminearum v1.0 (Fusgr1)	2	0	0	6	3	3	4	0	1	5	5	5	5	1	1	1	3	1	4	2	1	1	1	1	8	7	5	9	5	7	0
Fusarium oxysporum f. sp. lycopersici 4287 (Fusox1)	2	0	0	9	3	3	4	0	2	6	6	5	5	1	1	1	4	1	3	2	1	0	1	2	10	9	8	14	5	6	1
Glomerella graminicola M1.001 (Colgr1)	2	0	0	5	3	2	4	0	1	6	6	6	6	1	1	1	4	1	4	2	1	0	1	1	7	5	5	6	6	5	0
Hysterium pulicare (Hyspu1 1)	3	1	0	7	3	3	4	1	1	6	6	6	6	0	3	1	4	1	3	3	1	1	1	1	4	5	5	7	6	5	1
Leptosphaeria maculans (Lepmu1)	3	0	1	6	3	3	3	1	1	6	6	6	6	0	3	1	3	1	4	3	1	0	1	1	7	5	5	6	4	6	0
Magnaporthe grisea v1.0 (Maggr1)	2	0	0	6	3	2	4	0	1	6	6	6	6	1	1	1	3	1	2	2	1	0	1	1	5	4	4	6	6	5	0
Marssonina brunnea f. sp. multigermtubi MB m1 (Marbr1)	3	0	0	7	3	3	5	1	1	6	6	6	6	1	2	1	4	1	1	3	1	1	1	1	7	5	6	8	6	6	0
Metarhizium anisopliae ARSEF 23	2	0	0	8	2	2	2	0	1	6	6	6	6	1	1	1	3	1	3	1	1	0	1	1	8	5	6	8	5	6	1
Neurospora crassa (Neucr2)	2	0	0	8	4	4	5	0	1	6	6	6	6	1	1	1	5	1	1	1	1	0	1	1	6	6	5	8	5	7	1
Oidiodendron maius Zn (Oidma1)	0	0	5	5	3	3	4	0	1	6	6	6	6	1	3	1	4	1	2	0	1	1	1	1	4	2	2	6	4	3	1
Paracoccidioides brasiliensis Pb03 (Parbr1)	3	0	0	5	3	3	4	1	1	6	6	6	6	1	1	1	3	0	1	3	1	0	1	1	6	5	5	5	7	4	0
Passalora fulva v1 (Clafu1)	3	1	0	5	3	3	2	1	1	6	5	6	6	0	2	1	3	1	2	3	1	0	1	1	8	4	5	6	6	7	1
Penicillium chrysogenum Wisconsin 54-1255 (PenchWisc1_1)	3	1	1	8	3	3	4	1	1	6	6	6	6	1	1	1	4	1	2	3	1	0	1	1	7	4	5	5	6	6	1
Periconia macrospinosa DSE2036 v1 (Perma1)	0	0	1	7	3	3	3	1	1	6	6	6	6	0	1	1	4	1	1	0	1	0	1	1	5	4	4	5	6	5	1
Phaeosphaeria nodorum SN15 v2 (Stano2)	3	0	1	6	3	2	3	1	1	6	6	6	6	0	2	1	3	1	4	3	1	0	1	1	8	4	6	5	5	5	0
Pyrenophora teres f. teres 0-1 (Pyrtt1)	4	0	1	6	3	3	3	1	1	6	6	6	6	0	2	1	4	1	3	4	1	0	1	1	6	5	6	7	6	6	0
Pyronema confluens omphalodes (Pyrco1)	3	1	1	7	3	3	4	1	1	6	6	6	6	1	2	1	4	1	3	3	1	1	1	1	7	4	6	8	6	7	0
Rhytidhysteron rufulum (Rhyru1 1)	3	1	0	7	3	2	3	1	1	6	6	6	6	0	3	1	3	1	1	3	1	0	1	1	6	4	6	6	6	7	1
Sphaerulina musiva SO2202 (Sepmu1)	0	1	1	6	3	2	3	0	1	6	6	6	6	0	5	1	3	1	1	0	1	1	1	1	4	3	2	5	4	2	0
Trichoderma reesei (Trire2)	0	0	0	7	3	3	3	0	1	6	6	6	6	1	1	1	3	1	0	0	1	0	1	1	5	3	3	4	5	4	0
Trichophyton rubrum CBS 118892 (Triru1)	3	1	1	7	2	2	3	1	1	6	6	6	6	1	2	1	4	1	1	2	1	0	1	1	6	5	5	5	6	5	1
Tuber melanosporum (Tubme1)	4	1	0	8	3	3	3	1	1	6	6	6	6	1	2	1	4	1	1	3	1	0	1	1	5	5	5	6	5	4	0
Verticillium dahliae VdLs.17 (Verda1)	2	0	0	5	3	3	4	0	1	6	6	6	6	1	1	1	4	1	2	2	1	0	1	1	7	4	4	9	4	6	1
	highlighted:	previously determined core meiosis genes sensu Halary et al., 2011
	shaded:	gene non-detected
