# Supplementary material for: Comparative genomics provides insights into the lifestyle and reveals functional heterogeneity of dark septate endophytic fungi
Source: Sci Rep. 2018 Apr 20;8:6321. doi: 10.1038/s41598-018-24686-4 (PMC5910433; doi:10.1038/s41598-018-24686-4)
Supplement: Supplementary file 8 — Dataset 7 [file 41598_2018_24686_MOESM8_ESM.xlsx]

## Sheet: melanins
Table S7 Genes involved in DHN-melanin synthesis in the genomes of the 34 ascomycetes.
		alb1	arp1	arp2	abr1	ayg1	(abr2)*
fungi	abbr.
Alternaria brassicicola	Altbr1	13	1	34	6	2	6
Ascocoryne sarcoides NRRL50072	Ascsa1	4	0	32	8	0	8
Aspergillus niger ATCC 1015 v4.0	Aspni7	48	1	51	14	1	14
Aureobasidium pullulans var. pullulans EXF-150	Aurpu1	7	2	40	10	2	9
Baudoinia compniacensis UAMH 10762 (4089826)	Bauco1	5	1	43	10	2	10
Beauveria bassiana ARSEF 2860	Beaba1	18	2	24	11	0	11
Blumeria graminis f.sp. hordei DH14	Blugr1	2	0	5	2	0	2
Botrytis cinerea v1.0	Botci1	24	2	32	12	1	12
Cadophora sp. DSE1049 v1.	Cadsp1	24	3	79	27	1	27
Cladosporium (Passalora) fulvum v1.0	Clafu1	16	2	53	17	2	17
Cochliobolus sativus ND90Pr v1.0	Cocsa1	20	3	36	9	2	10
Colletotrichum (Glomerella) graminicola M1.001	Colgr1	44	1	33	17	1	17
Cordyceps militaris CM01	Cormi1	16	2	22	9	0	9
Fusarium graminearum v1.0	Fusgr1	16	1	34	13	0	14
Fusarium oxysporum v1.0	Fusox1	16	2	65	17	1	20
Hysterium pulicare	Hyspu1	30	1	50	20	3	19
Leptosphaeria maculans	Lepmu1	16	1	26	5	1	6
Magnaporthe grisea v1.0	Maggr1	32	1	32	13	1	15
Marssonina brunnea f. sp. multigermtubi MB_m1	Marbr1	9	2	22	8	1	8
Metarhizium robertsii ARSEF 23	Metan1	35	2	22	17	0	17
Neurospora crassa OR74A v2.0	Neucr2	9	1	19	10	2	10
Oidiodendron maius Zn v1.0	Oidma1	49	2	72	26	2	27
Paracoccidioides brasiliensis Pb03	Parbr1	4	0	14	3	0	3
Penicillium chrysogenum Wisconsin 54-1255	Pench1	28	2	42	12	1	12
Periconia macrospinosa DSE2036 v1.0	Perma1	67	1	45	18	2	19
Pyrenophora teres f. teres	Pyrco1	25	2	38	9	2	9
Pyronema confluens CBS100304	Pyrtt1	2	0	18	3	0	3
Rhytidhysteron rufulum	Rhyru1	40	1	54	14	2	14
Septoria (Pyronema) musiva SO2202 v1.0	Sepmu1	15	2	35	8	2	8
Stagonospora (Phaeosphaeria) nodorum SN15 v2.0	Stano2	20	1	34	8	2	8
Trichoderma reesei v2.0	Trire2	16	0	30	8	0	8
Trichophyton rubrum CBS 118892	Triru1	14	0	17	6	0	6
Tuber melanosporum from Genoscope	Tubme1	3	0	12	5	0	5
Verticillium dahliae v1.0	Verda1	11	1	30	5	1	5
* Abr2 was not separated from Abr1 in analyses
DSE species are labelled with green
