# Supplementary material for: Comparative genomics provides insights into the lifestyle and reveals functional heterogeneity of dark septate endophytic fungi
Source: Sci Rep. 2018 Apr 20;8:6321. doi: 10.1038/s41598-018-24686-4 (PMC5910433; doi:10.1038/s41598-018-24686-4)
Supplement: Supplementary file 9 — Dataset 8 [file 41598_2018_24686_MOESM9_ESM.xlsx]

## Sheet: aquaporins
Table S8 Aquaporin and aquaporin-like gene families in the genomes of Cadophora sp., Periconia macrospinosa and the other 32 ascomycetes.
		AQP	XIP	AQGP			TOTAL
fungi	abbr.			alfa	Yfl	delta
Alternaria brassicicola	Altbr1	6	0	1	1	0	8					AQP	aquaporins
Ascocoryne sarcoides NRRL50072	Ascsa1	2	1	1	1	1	6					XIP	X-intrinsic proteins
Aspergillus niger ATCC 1015 v4.0	Aspni7	1	2	1	2	0	6					AQGP	aquaglyceroporin
Aureobasidium pullulans var. pullulans EXF-150	Aurpu1	4	0	4	4	1	13
Baudoinia compniacensis UAMH 10762 (4089826)	Bauco1	5	1	2	0	0	8
Beauveria bassiana ARSEF 2860	Beaba1	2	1	1	0	1	5
Blumeria graminis f.sp. hordei DH14	Blugr1	2	0	2	0	0	4
Botrytis cinerea v1.0	Botci1	6	1	1	3	1	12
Cadophora sp. DSE1049 v1.	Cadsp1	8	2	2	2	1	15
Cladosporium (Passalora) fulvum v1.0	Clafu1	6	0	3	2	1	12
Cochliobolus sativus ND90Pr v1.0	Cocsa1	4	0	2	1	0	7
Colletotrichum (Glomerella) graminicola M1.001	Colgr1	3	0	2	0	0	5
Cordyceps militaris CM01	Cormi1	1	1	1	0	1	4
Fusarium graminearum v1.0	Fusgr1	3	1	1	0	0	5
Fusarium oxysporum v1.0	Fusox1	6	1	1	0	0	8
Hysterium pulicare	Hyspu1	2	0	0	1	1	4
Leptosphaeria maculans	Lepmu1	5	0	1	1	0	7
Magnaporthe grisea v1.0	Maggr1	4	0	1	0	1	6
Marssonina brunnea f. sp. multigermtubi MB_m1	Marbr1	5	0	1	1	1	8
Metarhizium robertsii ARSEF 23	Metan1	1	1	2	0	0	4
Neurospora crassa OR74A v2.0	Neucr2	1	0	0	0	0	1
Oidiodendron maius Zn v1.0	Oidma1	1	3	0	0	2	6
Paracoccidioides brasiliensis Pb03	Parbr1	1	0	1	0	0	2
Penicillium chrysogenum Wisconsin 54-1255	Pench1	1	1	2	2	0	6
Periconia macrospinosa DSE2036 v1.0	Perma1	6	1	1	1	0	9
Pyrenophora teres f. teres	Pyrco1	2	0	0	0	0	2
Pyronema confluens CBS100304	Pyrtt1	6	0	0	1	0	7
Rhytidhysteron rufulum	Rhyru1	3	1	0	2	0	6
Septoria (Pyronema) musiva SO2202 v1.0	Sepmu1	5	0	2	2	1	10
Stagonospora (Phaeosphaeria) nodorum SN15 v2.0	Stano2	5	0	1	1	0	7
Trichoderma reesei v2.0	Trire2	3	1	2	0	1	7
Trichophyton rubrum CBS 118892	Triru1	1	0	1	0	0	2
Tuber melanosporum from Genoscope	Tubme1	2	0	0	0	0	2
Verticillium dahliae v1.0	Verda1	2	0	1	0	1	4
DSE species are labelled with green
