# Supplementary material for: Comparative genomics provides insights into the lifestyle and reveals functional heterogeneity of dark septate endophytic fungi
Source: Sci Rep. 2018 Apr 20;8:6321. doi: 10.1038/s41598-018-24686-4 (PMC5910433; doi:10.1038/s41598-018-24686-4)
Supplement: Supplementary file 10 — Dataset 9 [file 41598_2018_24686_MOESM10_ESM.xlsx]

## Sheet: peptidase_subfamilies
Table S9 Secreted peptidases in the genomes of Cadophora sp., Periconia macrospinosa and the other 32 ascomycetes.
		Aspartic peptidases				Cysteine peptidases								Glutamic peptidases	other		Metalloproteases																									Mixed proteases	Serine proteases
fungi	abbr.	A01A	A01B	A01X	A22B	C13	C14B	C19	C26	C40	C44	C69	C97	G01	I07	I09	M03A	M04	M10A	M10B	M12A	M12B	M12X	M13	M14A	M14B	M19	M20A	M20D	M20F	M20X	M24B	M24X	M28A	M28B	M28E	M28X	M35	M36	M43B	M80	P01	S01A	S01D	S01D	S01E	S08A	S08B	S09B
Alternaria brassicicola	Altbr1	6	0	0	0	1	0	0	0	0	0	1	0	1	0	0	0	0	1	0	3	0	0	0	9	0	0	3	0	0	0	1	0	4	0	2	0	1	1	0	1	0	3	0	0	1	7	1	1
Ascocoryne sarcoides NRRL50072	Ascsa1	12	0	0	0	1	0	0	0	0	0	0	0	4	0	1	0	0	0	0	0	1	0	0	1	0	0	1	0	0	0	0	0	1	0	1	1	1	0	0	0	0	0	0	0	0	7	1	0
Aspergillus niger ATCC 1015 v4.0	Aspni7	5	0	0	0	1	0	0	0	0	0	0	0	2	0	0	0	0	0	0	0	2	0	0	2	0	0	2	0	0	0	0	0	1	0	2	0	0	1	0	0	0	0	0	0	0	1	1	0
Aureobasidium pullulans var. pullulans EXF-150	Aurpu1	4	0	1	0	1	0	0	0	0	0	0	0	3	0	0	0	0	0	0	0	0	0	0	0	0	0	1	0	0	0	0	0	1	0	0	1	1	0	0	0	0	0	0	0	0	4	1	0
Baudoinia compniacensis UAMH 10762 (4089826)	Bauco1	4	0	0	0	0	0	0	0	0	0	0	0	0	0	1	0	0	0	0	0	0	0	0	0	0	0	1	0	0	0	0	0	0	0	2	0	0	0	0	0	0	0	0	0	0	0	1	0
Beauveria bassiana ARSEF 2860	Beaba1	26	0	0	0	1	0	0	0	1	0	0	0	6	0	2	0	0	0	0	0	1	0	0	3	0	0	2	0	0	0	0	0	4	0	1	0	2	0	11	0	1	13	0	0	1	20	1	0
Blumeria graminis f.sp. hordei DH14	Blugr1	4	0	0	0	1	0	0	0	0	0	0	0	0	0	1	0	0	0	0	0	0	0	0	0	0	0	0	0	0	0	0	0	1	0	0	0	0	0	0	0	0	0	0	0	0	3	1	0
Botrytis cinerea v1.0	Botci1	17	0	0	0	1	1	0	0	0	0	0	0	3	0	1	0	0	0	0	0	0	0	0	2	0	0	1	1	0	0	0	0	2	0	0	0	1	0	0	0	0	1	0	0	0	4	1	0
Cadophora sp. DSE1049 v1.	Cadsp1	15	0	0	0	0	0	0	0	0	0	0	0	3	0	0	0	1	0	0	0	2	0	2	4	0	0	0	0	0	0	0	0	6	1	2	1	2	2	6	0	0	1	0	0	0	22	1	0
Cladosporium (Passalora) fulvum v1.0	Clafu1	9	0	0	0	1	0	0	0	0	1	1	0	0	0	1	0	0	0	0	2	1	0	0	4	0	0	1	1	0	0	0	0	3	1	1	0	1	0	1	0	0	0	1	0	0	9	1	1
Cochliobolus sativus ND90Pr v1.0	Cocsa1	8	0	0	0	0	0	0	0	1	0	1	0	1	0	1	0	0	0	1	0	1	0	0	4	1	0	1	0	0	0	0	1	2	2	2	2	0	1	0	0	0	1	0	0	0	6	1	0
Colletotrichum (Glomerella) graminicola M1.001	Colgr1	15	0	0	0	1	0	0	0	0	0	1	0	1	0	1	0	0	1	0	0	1	0	0	9	2	0	4	0	0	0	0	0	9	1	5	1	3	1	5	0	0	0	0	0	1	16	1	1
Cordyceps militaris CM01	Cormi1	21	0	0	0	1	0	0	0	1	0	1	0	5	0	3	0	0	0	0	0	1	0	0	3	0	0	2	0	0	0	0	0	4	0	2	0	2	1	8	0	0	7	0	0	2	9	0	2
Fusarium graminearum v1.0	Fusgr1	19	0	0	0	1	0	0	0	0	0	1	0	1	0	5	0	0	0	0	0	1	0	0	4	2	0	5	1	0	0	0	0	6	1	3	1	1	1	2	0	0	1	0	1	0	17	1	1
Fusarium oxysporum v1.0	Fusox1	19	0	0	0	1	0	0	1	0	0	1	0	1	0	3	0	0	0	0	0	0	1	0	4	2	0	2	1	0	0	0	0	6	1	3	0	2	1	2	0	0	1	0	0	0	18	1	1
Hysterium pulicare	Hyspu1	8	0	0	0	1	0	0	0	0	0	0	0	2	0	1	0	0	1	0	3	1	0	0	2	0	0	0	0	0	0	0	0	3	1	1	0	1	0	1	0	0	0	0	0	0	4	1	0
Leptosphaeria maculans	Lepmu1	5	0	0	0	1	0	0	0	0	0	0	0	1	0	0	0	0	0	0	0	0	0	0	6	0	0	2	0	1	0	0	0	3	1	2	0	2	1	0	0	0	2	0	0	0	9	1	1
Magnaporthe grisea v1.0	Maggr1	17	0	0	2	1	0	0	0	0	0	1	0	1	0	1	0	0	1	1	0	1	0	0	12	0	0	0	1	0	0	0	0	9	1	4	2	4	1	2	0	0	0	2	0	1	27	1	2
Marssonina brunnea f. sp. multigermtubi MB_m1	Marbr1	7	0	0	0	1	1	1	0	0	1	0	0	0	0	0	0	0	0	0	0	2	0	0	5	0	0	1	1	0	0	0	0	1	1	2	2	0	3	3	0	0	2	0	0	0	8	1	0
Metarhizium robertsii ARSEF 23	Metan1	26	1	0	0	1	0	0	0	1	0	1	0	2	1	2	0	0	0	1	0	0	0	0	3	0	0	1	0	0	0	0	0	2	0	2	1	4	1	12	0	0	26	2	0	1	41	1	1
Neurospora crassa OR74A v2.0	Neucr2	22	0	0	0	1	0	0	0	0	0	0	0	2	0	2	0	0	0	0	0	1	0	0	2	0	0	1	0	0	0	0	0	1	0	2	0	2	0	2	0	0	0	1	0	0	7	3	0
Oidiodendron maius Zn v1.0	Oidma1	23	0	0	0	1	0	0	0	2	0	0	0	7	0	1	0	0	0	0	0	0	0	0	1	0	0	0	0	0	0	0	0	1	0	2	1	0	0	0	0	0	0	0	0	0	8	1	0
Paracoccidioides brasiliensis Pb03	Parbr1	3	0	0	0	1	0	0	0	0	0	0	0	0	0	0	0	0	0	0	0	0	0	0	1	0	0	1	0	0	0	0	0	1	1	1	0	1	0	0	1	0	0	1	0	0	0	0	0
Penicillium chrysogenum Wisconsin 54-1255	Pench1	7	0	0	0	1	0	0	0	1	0	0	0	3	0	1	0	0	0	0	0	1	1	0	2	0	0	1	0	0	0	0	0	1	0	1	1	1	0	0	0	0	0	0	0	0	2	1	0
Periconia macrospinosa DSE2036 v1.0	Perma1	8	0	0	0	1	0	0	0	1	0	0	0	0	0	0	0	0	0	1	5	0	0	1	5	0	0	2	1	0	0	0	0	3	1	1	0	2	1	0	0	0	4	0	0	0	11	1	0
Pyrenophora teres f. teres	Pyrco1	11	0	0	0	1	0	0	0	0	0	0	0	1	0	2	0	0	0	1	1	1	0	0	6	0	0	2	0	0	1	0	0	4	3	3	1	1	0	0	0	0	1	0	0	0	10	1	1
Pyronema confluens CBS100304	Pyrtt1	3	0	0	0	1	0	0	0	1	0	0	0	0	0	0	0	0	0	0	0	0	0	0	1	0	0	1	1	0	0	0	0	5	0	3	0	2	1	1	0	0	0	0	0	0	7	1	1
Rhytidhysteron rufulum	Rhyru1	6	0	0	0	1	0	0	0	0	0	1	0	1	0	1	0	0	0	0	0	1	0	0	3	0	0	1	0	0	0	0	0	4	1	2	0	1	1	2	0	0	0	0	0	0	6	1	1
Septoria (Pyronema) musiva SO2202 v1.0	Sepmu1	6	0	0	0	2	0	0	0	0	1	0	1	1	0	1	4	0	0	0	0	0	0	0	2	1	0	1	0	0	0	0	0	3	0	0	0	1	0	2	0	0	0	0	0	0	3	1	1
Stagonospora (Phaeosphaeria) nodorum SN15 v2.0	Stano2	8	0	0	0	1	0	0	0	0	0	1	0	0	0	2	0	0	0	0	0	1	0	0	8	0	0	3	1	0	0	0	0	6	0	4	0	2	1	0	0	0	2	0	0	1	7	1	2
Trichoderma reesei v2.0	Trire2	15	0	0	0	1	0	0	0	0	0	0	0	1	0	2	0	0	0	0	0	0	0	0	3	0	0	2	0	0	0	0	0	3	0	3	1	1	1	0	0	0	1	0	0	0	7	1	0
Trichophyton rubrum CBS 118892	Triru1	7	0	0	0	1	0	0	0	1	0	0	0	0	0	0	0	0	0	0	0	1	0	0	3	1	1	1	0	0	0	0	0	1	1	5	1	5	1	2	0	0	0	1	0	0	12	2	1
Tuber melanosporum from Genoscope	Tubme1	3	0	0	0	1	0	0	0	0	0	0	0	0	0	1	0	0	0	0	0	1	0	0	1	0	0	1	1	0	0	0	0	4	0	1	0	0	0	0	0	0	0	0	0	0	3	1	2
Verticillium dahliae v1.0	Verda1	14	0	0	0	1	0	0	0	0	0	0	0	0	0	1	0	0	0	0	0	2	0	0	12	3	0	1	1	0	0	0	0	9	0	5	0	3	1	4	0	0	1	0	0	0	17	1	1
DSE species are labelled with green
[truncated: 12 more columns]

## Sheet: TOTAL
Main groups of peptidases
	abbr.	Asp	Cys	Metallo	Threonine	Glutamic	Serine	TOTAL
Alternaria brassicicola	Altbr1	6	2	26	1	1	32	68
Ascocoryne sarcoides NRRL50072	Ascsa1	12	1	7	0	4	38	63
Aspergillus niger ATCC 1015 v4.0	Aspni7	5	1	10	0	2	26	44
Aureobasidium pullulans var. pullulans EXF-150	Aurpu1	5	1	4	1	3	17	31
Baudoinia compniacensis UAMH 10762 (4089826)	Bauco1	4	0	3	0	0	16	24
Beauveria bassiana ARSEF 2860	Beaba1	26	2	24	2	6	88	151
Blumeria graminis f.sp. hordei DH14	Blugr1	4	1	1	0	0	10	17
Botrytis cinerea v1.0	Botci1	17	2	7	2	3	34	66
Cadophora sp. DSE1049 v1.	Cadsp1	15	0	29	5	3	73	125
Cladosporium (Passalora) fulvum v1.0	Clafu1	9	3	16	2	0	44	75
Cochliobolus sativus ND90Pr v1.0	Cocsa1	8	2	18	1	1	28	59
Colletotrichum (Glomerella) graminicola M1.001	Colgr1	15	2	42	4	1	44	109
Cordyceps militaris CM01	Cormi1	21	3	23	1	5	63	119
Fusarium graminearum v1.0	Fusgr1	19	2	28	4	1	44	103
Fusarium oxysporum v1.0	Fusox1	19	3	25	5	1	59	115
Hysterium pulicare	Hyspu1	8	1	14	0	2	32	58
Leptosphaeria maculans	Lepmu1	5	1	18	1	1	32	58
Magnaporthe grisea v1.0	Maggr1	19	2	39	3	1	58	123
Marssonina brunnea f. sp. multigermtubi MB_m1	Marbr1	7	4	21	1	0	25	58
Metarhizium robertsii ARSEF 23	Metan1	27	3	27	5	2	106	173
Neurospora crassa OR74A v2.0	Neucr2	22	1	11	4	2	21	63
Oidiodendron maius Zn v1.0	Oidma1	23	3	5	2	7	61	102
Paracoccidioides brasiliensis Pb03	Parbr1	3	1	7	0	0	10	21
Penicillium chrysogenum Wisconsin 54-1255	Pench1	7	2	9	1	3	21	44
Periconia macrospinosa DSE2036 v1.0	Perma1	8	2	23	1	0	47	81
Pyrenophora teres f. teres	Pyrco1	11	1	24	1	1	35	75
Pyronema confluens CBS100304	Pyrtt1	3	2	15	0	0	18	38
Rhytidhysteron rufulum	Rhyru1	6	2	16	2	1	33	61
Septoria (Pyronema) musiva SO2202 v1.0	Sepmu1	6	4	14	0	1	29	55
Stagonospora (Phaeosphaeria) nodorum SN15 v2.0	Stano2	8	2	26	0	0	36	74
Trichoderma reesei v2.0	Trire2	15	1	14	1	1	24	58
Trichophyton rubrum CBS 118892	Triru1	7	2	23	2	0	39	73
Tuber melanosporum from Genoscope	Tubme1	3	1	9	0	0	10	24
Verticillium dahliae v1.0	Verda1	14	1	41	2	0	37	96
DSE species are labelled with green
