# Supplementary material for: Comparative genomics provides insights into the lifestyle and reveals functional heterogeneity of dark septate endophytic fungi
Source: Sci Rep. 2018 Apr 20;8:6321. doi: 10.1038/s41598-018-24686-4 (PMC5910433; doi:10.1038/s41598-018-24686-4)
Supplement: Supplementary file 11 — Dataset 10 [file 41598_2018_24686_MOESM11_ESM.xlsx]

## Sheet: Lipase superfamilies
Table S10 Secreted lipases in the genomes of Cadophora sp., Periconia macrospinosa and the other 32 ascomycetes.
		GGGX			GX												Y
		Carboxylesterases	Candida rugosa lipase like	Moraxella lipase 2 like	Hormone sensitive lipases	Cytosolic Hydrolases	Microsomal Hydrolases	Bacterial esterases	Streptomyces lipases	Thioesterases	Filamentous fungi lipases	Xylanase esterases	Lysosomal protective protein like	Cutinases	Candida antarctica lipase like	Candida antarctica lipase A like	Dipeptidyl peptidase IV like		TOTAL
fungi	abbr.	abH01	abH03	abH04	abH05	abH08	abH09	abH13	abH16	abH19	abH23	abH32	abH34	abH36	abH37	abH38	abH27
Alternaria brassicicola	Altbr1	3	10	0	0	2	1	0	0	1	2	5	3	1	1	0	3		32
Ascocoryne sarcoides NRRL50072	Ascsa1	1	4	1	0	1	2	0	0	0	1	4	0	1	0	2	0		17
Aspergillus niger ATCC 1015 v4.0	Aspni7	6	6	2	0	0	1	0	1	0	4	0	0	3	0	0	0		23
Aureobasidium pullulans var. pullulans EXF-150	Aurpu1	3	9	0	0	0	1	0	0	0	1	0	0	1	0	2	0		17
Baudoinia compniacensis UAMH 10762 (4089826)	Bauco1	2	5	0	0	0	0	0	0	0	1	0	0	0	0	0	0		8
Beauveria bassiana ARSEF 2860	Beaba1	0	4	0	0	1	0	0	2	0	5	0	0	1	0	6	0		19
Blumeria graminis f.sp. hordei DH14	Blugr1	0	4	0	0	0	0	0	0	0	0	0	0	1	0	0	0		5
Botrytis cinerea v1.0	Botci1	4	7	0	0	0	0	0	0	0	1	0	0	4	0	1	0		17
Cadophora sp. DSE1049 v1.	Cadsp1	7	22	0	0	3	1	0	0	0	2	10	0	1	0	2	0		48
Cladosporium (Passalora) fulvum v1.0	Clafu1	2	5	0	1	0	2	0	1	0	4	0	0	4	0	3	0		22
Cochliobolus sativus ND90Pr v1.0	Cocsa1	2	8	0	0	0	2	0	0	0	3	0	0	3	0	0	0		18
Colletotrichum (Glomerella) graminicola M1.001	Colgr1	0	6	1	0	1	1	1	0	0	3	2	0	6	0	0	0		21
Cordyceps militaris CM01	Cormi1	0	1	0	0	1	0	0	2	1	4	1	0	1	0	7	0		18
Fusarium graminearum v1.0	Fusgr1	2	8	1	0	0	2	1	0	0	2	4	0	3	0	2	0		25
Fusarium oxysporum v1.0	Fusox1	1	10	1	1	0	3	0	0	0	3	4	0	3	0	2	0		28
Hysterium pulicare	Hyspu1	0	7	0	0	1	3	0	0	0	3	3	1	1	0	1	0		20
Leptosphaeria maculans	Lepmu1	1	7	0	0	1	2	0	0	0	2	1	0	2	0	0	0		16
Magnaporthe grisea v1.0	Maggr1	2	5	1	0	1	0	0	0	0	4	4	0	12	0	2	0		31
Marssonina brunnea f. sp. multigermtubi MB_m1	Marbr1	1	5	0	0	0	1	0	0	0	1	2	0	5	0	0	0		15
Metarhizium robertsii ARSEF 23	Metan1	2	5	1	0	0	0	0	1	0	8	0	0	1	0	8	0		26
Neurospora crassa OR74A v2.0	Neucr2	0	2	0	0	0	2	0	0	0	0	5	0	2	0	0	0		11
Oidiodendron maius Zn v1.0	Oidma1	7	8	0	0	2	1	0	0	0	4	4	0	0	0	4	0		30
Paracoccidioides brasiliensis Pb03	Parbr1	0	0	0	0	0	0	0	0	1	1	0	0	1	0	1	0		4
Penicillium chrysogenum Wisconsin 54-1255	Pench1	2	4	0	0	1	1	0	1	1	7	1	0	1	0	2	0		21
Periconia macrospinosa DSE2036 v1.0	Perma1	3	13	0	0	1	1	0	0	0	1	5	0	4	0	1	0		29
Pyrenophora teres f. teres	Pyrtt1	2	8	0	0	1	1	0	0	0	3	0	0	4	0	0	0		19
Pyronema confluens CBS100304	Pyrco1	1	3	0	0	0	1	0	0	0	3	1	0	2	0	0	0		11
Rhytidhysteron rufulum	Rhyru1	6	0	0	0	2	1	0	0	0	1	18	0	0	0	0	0		28
Septoria (Pyronema) musiva SO2202 v1.0	Sepmu1	0	4	0	0	1	1	0	0	0	1	0	0	3	0	0	0		10
Stagonospora (Phaeosphaeria) nodorum SN15 v2.0	Stano2	1	6	0	0	0	1	0	0	1	3	2	0	2	0	2	0		18
Trichoderma reesei v2.0	Trire2	1	9	0	0	3	2	1	0	1	2	1	2	1	0	0	0		23
Trichophyton rubrum CBS 118892	Triru1	0	0	0	0	0	0	0	0	0	0	0	0	0	0	2	0		2
Tuber melanosporum from Genoscope	Tubme1	0	1	0	0	0	1	0	0	0	3	0	0	0	0	0	0		5
Verticillium dahliae v1.0	Verda1	2	8	0	0	2	2	0	0	0	2	6	0	5	0	0	0		27
DSE species are labelled with green
